# Supplementary material for: Membrane-wide screening identifies potential tissue-specific determinants of SARS-CoV-2 tropism
Source: PLoS Pathog. 2025 Jul 17;21(7):e1013157. doi: 10.1371/journal.ppat.1013157 (PMC12286382; doi:10.1371/journal.ppat.1013157)
Supplement: S4 Table — (XLSX) [file ppat.1013157.s004.xlsx]

## Sheet: Sheet1
human ACE2 gRNA pair 1	CACCGtgctgctcagtccaccattg
human ACE2 gRNA pair 1	AAACcaatggtggactgagcagcaC
human ACE2 gRNA pair 2	CACCGtggatacatttgggcaagtg
human ACE2 gRNA pair 2	AAACcacttgcccaaatgtatccaC
human ACE2 gRNA pair 3	CACCGatgagcaccatctacagtac
human ACE2 gRNA pair 3	AAACgtactgtagatggtgctcatC
human KCNA6 gRNA pair 1	caccGGATGCGGGAGACTTCCCGG
human KCNA6 gRNA pair 1	aaacCCGGGAAGTCTCCCGCATCC
human KCNA6 gRNA pair 2	caccgCGTGTCCGGAAACAGCGACA
human KCNA6 gRNA pair 2	aaacTGTCGCTGTTTCCGGACACGc
human KCNA6 gRNA pair 3	caccgTCCGCTTCTTCGACCCCCTG
human KCNA6 gRNA pair 3	aaacCAGGGGGTCGAAGAAGCGGAc
human LGMN gRNA pair 1	caccgAGTAGCTGTATTCCTCAGTG
human LGMN gRNA pair 1	aaacCACTGAGGAATACAGCTACTc
human LGMN gRNA pair 2	caccgAGGAACGGCACCAATGCCCA
human LGMN gRNA pair 2	aaacTGGGCATTGGTGCCGTTCCTc
human LGMN gRNA pair 3	caccGTTCGTCAGGAATCCCATTG
human LGMN gRNA pair 3	aaacCAATGGGATTCCTGACGAAC
human TMPRSS2 gRNA pair 1	caccGATGCACCTCGTAGACAGTG
human TMPRSS2 gRNA pair 1	aaacCACTGTCTACGAGGTGCATC
human TMPRSS2 gRNA pair 2	caccgTGGGCTGCGTGCAGACGACG
human TMPRSS2 gRNA pair 2	aaacCGTCGTCTGCACGCAGCCCAc
human TMPRSS2 gRNA pair 3	caccGAACTTCCAGAGTAGGCCAG
human TMPRSS2 gRNA pair 3	aaacCTGGCCTACTCTGGAAGTTC
Brunello non-targeting control pair 1	caccgATCACGTGATCGGATGGTTC
Brunello non-targeting control pair 1	aaacGAACCATCCGATCACGTGATc
Brunello non-targeting control pair 2	caccgCCCAGGTGTATAATGAAACG
Brunello non-targeting control pair 2	aaacCGTTTCATTATACACCTGGGc
Brunello non-targeting control pair 3	caccGCAAATTCAGACAGCTAATT
Brunello non-targeting control pair 3	aaacAATTAGCTGTCTGAATTTGC
