# Supplementary material for: Membrane-wide screening identifies potential tissue-specific determinants of SARS-CoV-2 tropism
Source: PLoS Pathog. 2025 Jul 17;21(7):e1013157. doi: 10.1371/journal.ppat.1013157 (PMC12286382; doi:10.1371/journal.ppat.1013157)
Supplement: S1 Data — (CSV) [file ppat.1013157.s005.csv]

target_gene_symbol	unique_guide_name	final_gRNA_sequence
A2M	A2M_hsmal_000001	GTGATGGCCTATTTATAGTCA
A2M	A2M_hsmal_000002	GTTCTCTGGAAAGGTCATTGA
A2M	A2M_hsmal_000003	GTAGTCAAGGTTAATTCCTGG
A2M	A2M_hsmal_000004	GGGATTCTATTTAGCCCGCC
A3GALT2	A3GALT2_hsmal_000007	GTCAGGATGGACTGCCTGCGA
A3GALT2	A3GALT2_hsmal_000008	GTGCAGCTCCTCAGGTAAAG
A3GALT2	A3GALT2_hsmal_000009	AGCTCCTCAGGTAAAGGGGG
A3GALT2	A3GALT2_hsmal_000010	AGCTCCTCCCCCTTTACCTG
A4GALT	A4GALT_hsmal_000013	GCCCGTCCCGACCTACCCTG
A4GALT	A4GALT_hsmal_000014	GCGGTCCCCAGAGCCCTTGCG
A4GALT	A4GALT_hsmal_000015	GTCTGGGGACCGGGACCCGCA
A4GALT	A4GALT_hsmal_000016	GGGACCCCGCAAGGGCTCTG
A4GNT	A4GNT_hsmal_000019	GTAGTAAAGGGAGGAGCTTCC
A4GNT	A4GNT_hsmal_000020	GTGTTCCCAAGTGGCTGTGTT
A4GNT	A4GNT_hsmal_000021	GTGTTTGGGAGAACTTAGTAA
A4GNT	A4GNT_hsmal_000022	GTTCCCAAGTGGCTGTGTTT
AADAC	AADAC_hsmal_000025	GTTAATGAGTAATAGGAAACT
AADAC	AADAC_hsmal_000026	GCTGGATAACAGATAAAATTT
AADAC	AADAC_hsmal_000027	GTAATGAGTAATAGGAAACTA
AADAC	AADAC_hsmal_000028	GCACTTAACATGACTGTATC
AADACL4	AADACL4_hsmal_000031	GCCCAGAGAGAGTGAGGTGG
AADACL4	AADACL4_hsmal_000032	GTTACCCTGAGAAGCTGTGTC
AADACL4	AADACL4_hsmal_000033	AAGCCTGACACCTGACACAG
AADACL4	AADACL4_hsmal_000034	GGCTTAGCCCAGAGAGAGTG
AARS	AARS_hsmal_000037	GTTGACCAATAATATCTCATG
AARS	AARS_hsmal_000038	GCAATAATATCTCATGAGGTA
AARS	AARS_hsmal_000039	ATATCTCATGAGGTAAGGCG
AARS	AARS_hsmal_000040	GCCCAGGAATCCACTAATGAA
AASDH	AASDH_hsmal_000043	GCAAGTTAGCGCCTCGGCTTC
AASDH	AASDH_hsmal_000044	GTAGCGCCTCGGCTTCAGGAG
AASDH	AASDH_hsmal_000045	AGGCGCTAACTTGAGTGAAG
AASDH	AASDH_hsmal_000046	GCTTCACTCAAGTTAGCGCCT
AATK	AATK_hsmal_000049	GTCCCACGCCGGGCGCACCAA
AATK	AATK_hsmal_000050	ACCAAAGGCTCCTTTGTTGG
AATK	AATK_hsmal_000051	GTGCCAAGCAGCCCCCAACAA
AATK	AATK_hsmal_000052	GGGCCAGTGTGCTCCGTGCG
ABCA1	ABCA1_hsmal_000055	GCAGAAAGCACGTGGAGCCG
ABCA1	ABCA1_hsmal_000056	GTGACTGAACTACATAAACAG
ABCA1	ABCA1_hsmal_000057	GAACTACATAAACAGAGGCC
ABCA1	ABCA1_hsmal_000058	GTCACTCAGCAGAAAGCACG
ABCA10	ABCA10_hsmal_000061	GCAGAGAGTGTAATGAATTGT
ABCA10	ABCA10_hsmal_000062	GCCATGCAATTGTAAATATGT
ABCA10	ABCA10_hsmal_000063	GCTGGACAAGGAGAAAAACAT
ABCA10	ABCA10_hsmal_000064	GCTCTGAAGAGTAACTGGACA
ABCA12	ABCA12_hsmal_000067	GATGCGTCACAGGGACTAGG
ABCA12	ABCA12_hsmal_000068	GAAAGAAGACAAGAGAATGT
ABCA12	ABCA12_hsmal_000069	GTGTCTGCTCTAGCAGAGGCA
ABCA12	ABCA12_hsmal_000070	GAGAGCATTTCACAGACACT
ABCA13	ABCA13_hsmal_000073	GCAGCAGATGCCGAACAAGAG
ABCA13	ABCA13_hsmal_000074	GTAGCTGTTCAGTGTTTCAGG
ABCA13	ABCA13_hsmal_000075	AGTGATGCAAGAGAGATTAC
ABCA13	ABCA13_hsmal_000076	ATCAGATGTCCCCTCTTGTT
ABCA2	ABCA2_hsmal_000079	GAGCGCGGCGCCTTTAAGCG
ABCA2	ABCA2_hsmal_000080	AGCGCGGCGCCTTTAAGCGG
ABCA2	ABCA2_hsmal_000081	GTGGCGGGCGCGGACGGAGCG
ABCA2	ABCA2_hsmal_000082	GCTCCGTCCGCGCCCGCCAGG
ABCA3	ABCA3_hsmal_000085	GCGGGCATGGGCGACATGCAG
ABCA3	ABCA3_hsmal_000086	GGGCATGGGCGACATGCAGG
ABCA3	ABCA3_hsmal_000087	GCGGCCGCCCCTGCAGGTGCC
ABCA3	ABCA3_hsmal_000088	GCAGGTGCCCGGTCCACCCC
ABCA4	ABCA4_hsmal_000091	AGCCCTTAGTTGGGGAGAGG
ABCA4	ABCA4_hsmal_000092	GAGAACCCTAAAGACACAAG
ABCA4	ABCA4_hsmal_000093	ATAAGCCCTTAGTTGGGGAG
ABCA4	ABCA4_hsmal_000094	AAAGGGAGCCAACACAGTGT
ABCA5	ABCA5_hsmal_000097	ACGGGCGCGCTTCAGACGCT
ABCA5	ABCA5_hsmal_000098	AAGCGCGCCCGTACGCGGAG
ABCA5	ABCA5_hsmal_000099	GTCTGAAGCGCGCCCGTACG
ABCA5	ABCA5_hsmal_000100	GCCTCCTGCAGAGCGCACCTG
ABCA6	ABCA6_hsmal_000103	ATGACTGTTCCGTGGTTGGT
ABCA6	ABCA6_hsmal_000104	GTCATTTCCTTGCAGAATAAT
ABCA6	ABCA6_hsmal_000105	GTTTCAACTACAGGGATAAGG
ABCA6	ABCA6_hsmal_000106	GTGACTGTTCCGTGGTTGGTT
ABCA7	ABCA7_hsmal_000109	GGAGCAGGCCAGTGAGTGAC
ABCA7	ABCA7_hsmal_000110	GTTAAGAAACCCGGCTAGGCG
ABCA7	ABCA7_hsmal_000111	GCGGAGCAGGCCAGTGAGTGA
ABCA7	ABCA7_hsmal_000112	GTCGGAGCTGCGCGGGCCAA
ABCA8	ABCA8_hsmal_000115	GCCCTATAATATGATATAGCC
ABCA8	ABCA8_hsmal_000116	GTTTGTCTTCTCATTGATATT
ABCA8	ABCA8_hsmal_000117	GGCATTTATACTGGGTTGCC
ABCA8	ABCA8_hsmal_000118	GTATAAATGCCACTGCTCTGC
ABCA9	ABCA9_hsmal_000121	GAACTGAGACCAGATTCTCC
ABCA9	ABCA9_hsmal_000122	ACAAATTTCCCAGGAGAATC
ABCA9	ABCA9_hsmal_000123	GCAAAATATCTTCTGCTCACG
ABCA9	ABCA9_hsmal_000124	GCTCCCTGCTGAGTAACTAGC
ABCB1	ABCB1_hsmal_000127	GTCACCACAGATGACTGCTCC
ABCB1	ABCB1_hsmal_000128	GGGCCGGGAGCAGTCATCTG
ABCB1	ABCB1_hsmal_000129	GGGAGCAGTCATCTGTGGTG
ABCB1	ABCB1_hsmal_000130	AGCATTCAGTCAATCCGGGC
ABCB10	ABCB10_hsmal_000133	GCGGAGTGGGGCGGAGAGGCG
ABCB10	ABCB10_hsmal_000134	GCTTATCGTGCCTGCACCCTC
ABCB10	ABCB10_hsmal_000135	AGGGTGCAGGCACGATAAGG
ABCB10	ABCB10_hsmal_000136	GCCGCCCCATCCTCGTCCGCG
ABCB11	ABCB11_hsmal_000139	GTATGTCACTGAACTGTGCT
ABCB11	ABCB11_hsmal_000140	GCCCAAACACAGAGTGTGCTT
ABCB11	ABCB11_hsmal_000141	GTCCCAAGCACACTCTGTGTT
ABCB11	ABCB11_hsmal_000142	GCCCAAGCACACTCTGTGTTT
ABCB4	ABCB4_hsmal_000145	GCCTAGCCTGGGGAGAGAGCT
ABCB4	ABCB4_hsmal_000146	GTACCGTTGCAGCCAGGGCGA
ABCB4	ABCB4_hsmal_000147	ACGGTAGGCGTTTCCCGGGC
ABCB4	ABCB4_hsmal_000148	GCTCGCCCTGGCTGCAACGGT
ABCB5	ABCB5_hsmal_000151	GCTCACCATGGGGTTTATACA
ABCB5	ABCB5_hsmal_000152	GGGGAGTGCAACTCACCATG
ABCB5	ABCB5_hsmal_000153	GAGGGGAGTGCAACTCACCA
ABCB5	ABCB5_hsmal_000154	GTCTTGTGGTTATCACATGCT
ABCB6	ABCB6_hsmal_000157	GCATTGGCCAAATGTCTCCGA
ABCB6	ABCB6_hsmal_000158	GTTAGAGAAGCAGAGCCGGCT
ABCB6	ABCB6_hsmal_000159	ATTGGCCAAATGTCTCCGAG
ABCB6	ABCB6_hsmal_000160	GCCATTGGCCAAATGTCTCCG
ABCB7	ABCB7_hsmal_000163	AACAGAATCCATTTCCGGTC
ABCB7	ABCB7_hsmal_000164	ACAGAATCCATTTCCGGTCT
ABCB7	ABCB7_hsmal_000165	GGCCCTGGGAAAACAAGAAG
ABCB7	ABCB7_hsmal_000166	GCATTTCCGGTCTGGGGCCCT
ABCB8	ABCB8_hsmal_000169	ATCTCACTTCAAGCTGTGAT
ABCB8	ABCB8_hsmal_000170	GCGCCCAGAGCAGGGGGCGGG
ABCB8	ABCB8_hsmal_000171	GCCTCCAATCACAGTTCCAAA
ABCB8	ABCB8_hsmal_000172	GTCACTTCAAGCTGTGATTGG
ABCB9	ABCB9_hsmal_000175	GTTCGCCAGCCCCCTCCTCGG
ABCB9	ABCB9_hsmal_000176	GCTTCGCCAGCCCCCTCCTCG
ABCB9	ABCB9_hsmal_000177	GTGGGCGGGCTTTCCTGGACG
ABCB9	ABCB9_hsmal_000178	GAGGCCCCGCCCCTCCCGGG
ABCC1	ABCC1_hsmal_000181	AGGCCCGGGGCGCCGAGAGG
ABCC1	ABCC1_hsmal_000182	GCCGGGGCGCCGAGAGGTGGC
ABCC1	ABCC1_hsmal_000183	GCGCGAGGTGAGCGGGCGCCG
ABCC1	ABCC1_hsmal_000184	GCCCGCTCACCTCGCGCGTCT
ABCC10	ABCC10_hsmal_000187	AATGACGTTGCACTAAGGGA
ABCC10	ABCC10_hsmal_000188	AAATGACGTTGCACTAAGGG
ABCC10	ABCC10_hsmal_000189	ATGGATCCTTAACGCAAGTC
ABCC10	ABCC10_hsmal_000190	ACGTTGCACTAAGGGAGGGA
ABCC11	ABCC11_hsmal_000193	AAGAAAACAATGGGTCACTC
ABCC11	ABCC11_hsmal_000194	GCTACTAAGCAGAAAAATGCA
ABCC11	ABCC11_hsmal_000195	GTCTACTAAGCAGAAAAATGC
ABCC11	ABCC11_hsmal_000196	GCTTGGCTGGCATGCTGACCC
ABCC12	ABCC12_hsmal_000199	GTAGCGCAAGACAGCACAAAC
ABCC12	ABCC12_hsmal_000200	GTGCTGTCTTGCGCTAGGCA
ABCC12	ABCC12_hsmal_000201	GTGTCTTGCGCTAGGCAGGGG
ABCC12	ABCC12_hsmal_000202	GTGTTTGTGCTGTCTTGCGCT
ABCC2	ABCC2_hsmal_000205	GCATGTGACTAAAAAGCCCTA
ABCC2	ABCC2_hsmal_000206	ATGTAACATGCATCTAGGCA
ABCC2	ABCC2_hsmal_000207	GTTTCAATGTAACATGCATCT
ABCC2	ABCC2_hsmal_000208	GGTGAGTCTCCCTGTCCCTA
ABCC3	ABCC3_hsmal_000211	GCGACAGCGCCTCCCTGGGA
ABCC3	ABCC3_hsmal_000212	GGCAGGGAGACCGGACCCAG
ABCC3	ABCC3_hsmal_000213	GTGTCGCAACCCGCGGGACGG
ABCC3	ABCC3_hsmal_000214	GGAGGCGCTGTCGCAACCCG
ABCC4	ABCC4_hsmal_000217	GCGCAGCTCCCGGGCTCCAGG
ABCC4	ABCC4_hsmal_000218	GTCCCGGCCGCGCTCGCACG
ABCC4	ABCC4_hsmal_000219	GCTGCGCACCGCGTGCGAGCG
ABCC4	ABCC4_hsmal_000220	GCGCGTAGCGGGCGCCCCCG
ABCC5	ABCC5_hsmal_000223	GTCCTCCTTCCGAGTGCCCA
ABCC5	ABCC5_hsmal_000224	AAAGCATTCCCAAGGCTGAA
ABCC5	ABCC5_hsmal_000225	AGCCCTGGGCACTCGGAAGG
ABCC5	ABCC5_hsmal_000226	GCGCAGCCCTGGGCACTCGGA
ABCC6	ABCC6_hsmal_000229	ATTCGAGCTCCGGGATCGGG
ABCC6	ABCC6_hsmal_000230	GCGCGGCGGGAGTGAGGCCAC
ABCC6	ABCC6_hsmal_000231	GGCAAGGTCCAGCTGCGCGG
ABCC6	ABCC6_hsmal_000232	GCCGGGCAAGGTCCAGCTGCG
ABCC8	ABCC8_hsmal_000235	AGGTGGGCGCAAGCGTAGCA
ABCC8	ABCC8_hsmal_000236	GGGGCGGCGAGGAACCCGAC
ABCC8	ABCC8_hsmal_000237	GCAAGCGTAGCAGGGCCGGT
ABCC8	ABCC8_hsmal_000238	GCCCTGCTCCACCACCTGCG
ABCC9	ABCC9_hsmal_000241	GACGTTTGAAAACCCGACTC
ABCC9	ABCC9_hsmal_000242	GTTCCATGATTCTCCGGAGTC
ABCC9	ABCC9_hsmal_000243	ATTCCATGATTCTCCGGAGT
ABCC9	ABCC9_hsmal_000244	GTTCAAACGTCAAAACACTCA
ABCD1	ABCD1_hsmal_000247	GAGGGGCGGAGTCCGGGCGC
ABCD1	ABCD1_hsmal_000248	GCCCACCCTGTTCTCGCCCCT
ABCD1	ABCD1_hsmal_000249	AGAACGGGAGGTGGGGGTGT
ABCD1	ABCD1_hsmal_000250	GCGAGGGGCGAGAACAGGGTG
ABCD2	ABCD2_hsmal_000253	GGGAAGCTGCGAGGATTCCA
ABCD2	ABCD2_hsmal_000254	GCTGTGAGGGCGGTGGGACCT
ABCD2	ABCD2_hsmal_000255	GTCATTGGCTGTGAGGGCGGT
ABCD2	ABCD2_hsmal_000256	AGGTTCAAAGGGAAGCTGCG
ABCD3	ABCD3_hsmal_000259	GCACTTTGTACTTTGGCCCGG
ABCD3	ABCD3_hsmal_000260	ACTTTGTACTTTGGCCCGGC
ABCD3	ABCD3_hsmal_000261	GCGCCGGGCCAAAGTACAAAG
ABCD3	ABCD3_hsmal_000262	GCCGGGCCAAAGTACAAAGT
ABCD4	ABCD4_hsmal_000265	AAGTCTCCCAGAAAATATGG
ABCD4	ABCD4_hsmal_000266	AAAGTACCAGAGAGTGGACT
ABCD4	ABCD4_hsmal_000267	AGTGGACTCGGCTGACCCGG
ABCD4	ABCD4_hsmal_000268	GAAGTCTCCCAGAAAATATG
ABCG1	ABCG1_hsmal_000271	AACCTGCACTTCAGGGGTCC
ABCG1	ABCG1_hsmal_000272	GCCGGCACCAAGGGGGCGGGC
ABCG1	ABCG1_hsmal_000273	GCTCCCGGAACCTGCACTTCA
ABCG1	ABCG1_hsmal_000274	GACCAGGACCCCTGAAGTGC
ABCG2	ABCG2_hsmal_000277	GGTGGTACCAGTCCTGCTGG
ABCG2	ABCG2_hsmal_000278	ACACGTGTGCGCTTTCAGCC
ABCG2	ABCG2_hsmal_000279	GTCCTGCTGGCGGCTCAGCG
ABCG2	ABCG2_hsmal_000280	GCAGGGCGCTTATCGCGGCC
ABCG4	ABCG4_hsmal_000283	AGGGGTGAACTCAGGACTGG
ABCG4	ABCG4_hsmal_000284	GTTCACCCCTGCACCTCCTC
ABCG4	ABCG4_hsmal_000285	AAAGGAGAGAGCAGCGCTTG
ABCG4	ABCG4_hsmal_000286	GCGGGGGCCGGAGGAGGTGCA
ABCG5	ABCG5_hsmal_000289	GTGTAGGTGGGCTTGCCAGCA
ABCG8	ABCG8_hsmal_000290	GGCAGAACACACACGTTTGT
ABCG8	ABCG8_hsmal_000291	AGAACACACACGTTTGTAGG
ABCG8	ABCG8_hsmal_000292	GCTTGCCAGCAAGGAATGCT
ABHD1	ABHD1_hsmal_000295	GTAACCCGAGTGACCTGCGAA
ABHD1	ABHD1_hsmal_000296	GTGGTCGCCTAGTGCCTCGCG
ABHD1	ABHD1_hsmal_000297	AGGCCATTCGCAGGTCACTC
ABHD1	ABHD1_hsmal_000298	GTTAGATCCGCGCGAGGCACT
ABHD12	ABHD12_hsmal_000301	GCCTTGGAACTAGAGAGGAGG
ABHD12	ABHD12_hsmal_000302	GCGCGCTCCTTGGAACTAGAG
ABHD12	ABHD12_hsmal_000303	AATGGCTGCGGGTGGCGCCA
ABHD12	ABHD12_hsmal_000304	GCCACCTCCTCTCTAGTTCCA
ABHD13	ABHD13_hsmal_000307	GCGTCCGGGCCACCGTCGCGG
ABHD13	ABHD13_hsmal_000308	GCCAGTGAGCCCCCGCGACGG
ABHD13	ABHD13_hsmal_000309	GTCTGCGCATGCTCGGAAGAG
ABHD13	ABHD13_hsmal_000310	GCCGTCCGGGCCACCGTCGCG
ABHD15	ABHD15_hsmal_000313	GCCGAACTGGCTGCCTCTGCC
ABHD15	ABHD15_hsmal_000314	GCTCTGGATTGGCCGTGGCC
ABHD15	ABHD15_hsmal_000315	GGCGCGCTCTGGATTGGCCG
ABHD15	ABHD15_hsmal_000316	AGAGGCAGCCAGTTCGGGCC
ABHD16A	ABHD16A_hsmal_000319	GTTCCTCCCCACCGAAGAACG
ABHD16A	ABHD16A_hsmal_000320	AGTGGAAGACCACTAGAACG
ABHD16A	ABHD16A_hsmal_000321	AAGGGCACACAACACCTCAG
ABHD16A	ABHD16A_hsmal_000322	GTGCCCATAATGGGAAATAAG
ABHD2	ABHD2_hsmal_000325	GCAAGCGGTTTCCGTGGTTAG
ABHD2	ABHD2_hsmal_000326	GTTCTGCCACGCCCCTAACCA
ABHD2	ABHD2_hsmal_000327	GCAATGAACAAGCGGTTTCCG
ABHD2	ABHD2_hsmal_000328	GCTAGACGCAATGAGCGCGCG
ABHD3	ABHD3_hsmal_000331	GGAAGCCGGGGCGGAGCGGG
ABHD3	ABHD3_hsmal_000332	GTCCTGAGTGGCTGGCAGTGG
ABHD3	ABHD3_hsmal_000333	GCTTGGAACCGCGCTTCTGGA
ABHD3	ABHD3_hsmal_000334	GTTCCTGAGTGGCTGGCAGTG
ABHD6	ABHD6_hsmal_000337	AAACAGAGCGCGGCCGCTGG
ABHD6	ABHD6_hsmal_000338	GGAACTGGGGATAAGCGCCC
ABHD6	ABHD6_hsmal_000339	GGCAGCGCGCGGAGGAACTG
ABHD6	ABHD6_hsmal_000340	GCAAACAGAGCGCGGCCGCTG
ABI3BP	ABI3BP_hsmal_000343	GTGCCGTGGGCTTACTCACA
ABI3BP	ABI3BP_hsmal_000344	GTGGGCTTACTCACAGGGGG
ABI3BP	ABI3BP_hsmal_000345	GCCGTGGGCTTACTCACAGG
ABI3BP	ABI3BP_hsmal_000346	ACCCCCTGTGAGTAAGCCCA
ABO	ABO_hsmal_000349	GTTCCCGAGGCCGAACACGGG
ABO	ABO_hsmal_000350	GTCGGCCTCGGGAAGTCGGGG
ABO	ABO_hsmal_000351	GTCCCGAGGCCGAACACGGGA
ABO	ABO_hsmal_000352	GACTTCCCGAGGCCGAACAC
ACAA1	ACAA1_hsmal_000355	GTCCTTGTGGTTGGCTGAGGC
ACAA1	ACAA1_hsmal_000356	GCAGCCAACCACAAGGAGAGT
ACAA1	ACAA1_hsmal_000357	ACTCTCCTTGTGGTTGGCTG
ACAA1	ACAA1_hsmal_000358	GCGCGTCTGTTCGCAGAGCTG
ACACB	ACACB_hsmal_000361	GGGGGAACGCTCACCCATGT
ACACB	ACACB_hsmal_000362	GCATGCTGCACTGCCAACTTG
ACACB	ACACB_hsmal_000363	ATGCTGCACTGCCAACTTGG
ACACB	ACACB_hsmal_000364	GACCGGCCAGCACTCCGACA
ACBD4	ACBD4_hsmal_000367	GAGAGAGCCTGTTTCACATT
ACBD4	ACBD4_hsmal_000368	AAGCCCCGCCTGATTGGGAA
ACBD4	ACBD4_hsmal_000369	GTCAGGCGGGGCTTAATCGAA
ACBD4	ACBD4_hsmal_000370	GAGCCTTTCCCAATCAGGCG
ACBD5	ACBD5_hsmal_000373	ACCCACCCGACCCGCCGCCG
ACBD5	ACBD5_hsmal_000374	GGTCCGTCTGTCCCCAGAGG
ACBD5	ACBD5_hsmal_000375	GCTTCCCGGACCCTCCTCTG
ACBD5	ACBD5_hsmal_000376	GCGCGGTCCGTCTGTCCCCAG
ACE	ACE_hsmal_000379	GCGCCGCTGGGGACTCTGGAG
ACE	ACE_hsmal_000380	AACCTCGGCCCGCGCCGCTG
ACE	ACE_hsmal_000381	GCTCCAGAGTCCCCAGCGGCG
ACE	ACE_hsmal_000382	GCTCCGCTCCAGAGTCCCCAG
ACE2	ACE2_hsmal_000385	GTTACATATCTGTCCTCTCC
ACE2	ACE2_hsmal_000386	AGAGAGAAAATCTCATGAGG
ACE2	ACE2_hsmal_000387	AGCCAATATAAAGTTCATCC
ACE2	ACE2_hsmal_000388	ATATAAAGTTCATCCTGGAG
ACER1	ACER1_hsmal_000391	GGCCGCTCCCCAGTTGCACC
ACER1	ACER1_hsmal_000392	GCCGCTCCCCAGTTGCACCA
ACER1	ACER1_hsmal_000393	AGTCCCACGGCTTATGCTCA
ACER1	ACER1_hsmal_000394	GCTGCTGTCACTGCACAGCC
ACER2	ACER2_hsmal_000397	AACCTCCCGCAGGCGAGGCG
ACER2	ACER2_hsmal_000398	ACGGTGGGCGTGGCTTCCAG
ACER2	ACER2_hsmal_000399	GCGAACGAGTAACCTCCCGC
ACER2	ACER2_hsmal_000400	GCGCCTCGCCTCGCCTGCGGG
ACER3	ACER3_hsmal_000403	GCCCGGCCCTGCCTCCCCGAG
ACER3	ACER3_hsmal_000404	GCGTTACTGACACTGCCCTGA
ACER3	ACER3_hsmal_000405	GTACTGACACTGCCCTGACGG
ACER3	ACER3_hsmal_000406	GCAGTGTCAGTAACGGCGCC
ACHE	ACHE_hsmal_000409	GGTGGCCACCCGGGAGAGCG
ACHE	ACHE_hsmal_000410	GCGGGTCTCGGCTCCAAGGGA
ACHE	ACHE_hsmal_000411	GCCGGGTCTCGGCTCCAAGGG
ACHE	ACHE_hsmal_000412	GCCTCCCTTGGAGCCGAGACC
ACKR2	ACKR2_hsmal_000415	GCAGAGGCCAGCGGCCGCAAA
ACKR2	ACKR2_hsmal_000416	GTGGCCTCTGATTGGCTGGGA
ACKR2	ACKR2_hsmal_000417	GCAGCCGTCCCAGCCAATCAG
ACKR2	ACKR2_hsmal_000418	GTGATTGGCTGGGACGGCTGT
ACKR3	ACKR3_hsmal_000421	AGACTAGTGAGGTTTACAAG
ACKR3	ACKR3_hsmal_000422	GCCGTGCCACCCCCATCCCAC
ACKR3	ACKR3_hsmal_000423	GCTAGTGAGGTTTACAAGAGG
ACKR3	ACKR3_hsmal_000424	ACTAGTGAGGTTTACAAGAG
ACKR4	ACKR4_hsmal_000427	GTTGGATACAAGATAAAGGCG
ACKR4	ACKR4_hsmal_000428	GTAAAATATCAAGTGCTCACA
ACKR4	ACKR4_hsmal_000429	GTGCTCACAAGGTTAAATTTC
ACKR4	ACKR4_hsmal_000430	GTTGAATTTAACTTCACAGA
ACMSD	ACMSD_hsmal_000433	GCTTTAATAAAGCAGTTCTAA
ACMSD	ACMSD_hsmal_000434	AGTTCTAATGGACCTAGACT
ACMSD	ACMSD_hsmal_000435	ACCTTCAGGCAGCAGTCAGT
ACMSD	ACMSD_hsmal_000436	AAGCTTGGTTAACCAAAGCT
ACP1	ACP1_hsmal_000439	GCAGTGCGCCTGCGCCGCGT
ACP1	ACP1_hsmal_000440	AGGCGCGCGGGGCAAGAGGG
ACP1	ACP1_hsmal_000441	GCGCAGGCGCGCGGGGCAAG
ACP1	ACP1_hsmal_000442	GCGCAGGCGCGCGGGGCAAGA
ACP2	ACP2_hsmal_000445	GCAGCAGGTCCCTAAGTAAGA
ACP2	ACP2_hsmal_000446	GGAAAAGGCGCAGTCTCGGT
ACP2	ACP2_hsmal_000447	GTCTCGGTGGGATTGCGTGC
ACP2	ACP2_hsmal_000448	GTCTTACTTAGGGACCTGCTG
ACPP	ACPP_hsmal_000451	GTCATAAGTAGTAAAGTTTCC
ACPP	ACPP_hsmal_000452	GTTTCCAGGAAGCGTAGGGC
ACPP	ACPP_hsmal_000453	GCAGGAAGCGTAGGGCAGGTT
ACPP	ACPP_hsmal_000454	GTAAAGTTTCCAGGAAGCGT
ACPT	ACPT_hsmal_000457	GCCCTGGCACGCTCCCCCAG
ACPT	ACPT_hsmal_000458	GTGCCAGGGCCTGCTATAATG
ACPT	ACPT_hsmal_000459	GCCAGGGCCTGCTATAATGG
ACPT	ACPT_hsmal_000460	GGTTAATCCAAGGCTGGCAG
ACSL1	ACSL1_hsmal_000463	GCGCCGGCCCCGCCCTCCCG
ACSL1	ACSL1_hsmal_000464	GCGAGCGCACCAGCAGCATCC
ACSL1	ACSL1_hsmal_000465	GTTGCGCCCCCGCCACCGCCG
ACSL1	ACSL1_hsmal_000466	GCCACCGCCGCGGCTGAGCC
ACSL3	ACSL3_hsmal_000469	GCTCCCCGGCCCGAATTCGAT
ACSL3	ACSL3_hsmal_000470	GCCACCCATTGGCCCGCGAG
ACSL3	ACSL3_hsmal_000471	GGCCTATCGAATTCGGGCCG
ACSL3	ACSL3_hsmal_000472	GTAGTAACCTCGCCCCGCCCC
ACSL4	ACSL4_hsmal_000475	GACTGACGTCCCGGGCGAGC
ACSL4	ACSL4_hsmal_000476	ATCGCTGGCTGCAGACGGCT
ACSL4	ACSL4_hsmal_000477	GCTGACGTCCCGGGCGAGCGG
ACSL4	ACSL4_hsmal_000478	ACTGACGTCCCGGGCGAGCG
ACSL5	ACSL5_hsmal_000481	GCCTTTCACCTCAGCCCCTA
ACSL5	ACSL5_hsmal_000482	ACACGGAGCCAGGGTAGCTT
ACSL5	ACSL5_hsmal_000483	GCCTTTCACCTCAGCCCCTAA
ACSL5	ACSL5_hsmal_000484	AAGGCTTTGACACGGAGCCA
ACSL6	ACSL6_hsmal_000487	ACCCGGCCGGCCAGGCTGCA
ACSL6	ACSL6_hsmal_000488	ACGGCTCAAGGGGGAGGGCG
ACSL6	ACSL6_hsmal_000489	GACCCGGCCGGCCAGGCTGC
ACSL6	ACSL6_hsmal_000490	GCAGGGCAGGGAGTAAGGCT
ACTB	ACTB_hsmal_000493	AAGCCGGTGAGTGAGCGGCG
ACTB	ACTB_hsmal_000494	GCTGCACTGTGCGGCGAAGC
ACTB	ACTB_hsmal_000495	GCGGCGAAGCCGGTGAGTGAG
ACTB	ACTB_hsmal_000496	GCCCCGCGCCGCTCACTCAC
ACTN1	ACTN1_hsmal_000499	GAATTCCCAATGAGAGGCGA
ACTN1	ACTN1_hsmal_000500	AATTCCCAATGAGAGGCGAT
ACTN1	ACTN1_hsmal_000501	ATTCCTGGCATCCGTCAGCC
ACTN1	ACTN1_hsmal_000502	ATTCCCAATGAGAGGCGATG
ACTN4	ACTN4_hsmal_000505	GCCAAACCAGAAAAGGCACCA
ACTN4	ACTN4_hsmal_000506	GTGAGTCGGGCGGCCAGGAAG
ACTN4	ACTN4_hsmal_000507	GTCTGCGCAGGCGCCAAGCTC
ACTN4	ACTN4_hsmal_000508	AAGGCACCAAGGCCGCGCTC
ACVR1	ACVR1_hsmal_000511	GTCGGGCTGGGAGCACGACCG
ACVR1	ACVR1_hsmal_000512	GCCAGCTGGGCTTGCCCCCGG
ACVR1	ACVR1_hsmal_000513	GTGGTCCGCCCGCCCCGCCCG
ACVR1	ACVR1_hsmal_000514	ACCAGCTGGGCTTGCCCCCG
ACVR1B	ACVR1B_hsmal_000517	GCCCCGGCCCCGCCCTTCGG
ACVR1B	ACVR1B_hsmal_000518	GTCCGCCGGGAGCGCACGTGC
ACVR1B	ACVR1B_hsmal_000519	GCCTGCACGTGCGCTCCCGG
ACVR1B	ACVR1B_hsmal_000520	GCGCACGTGCAGGCGCCGGG
ACVR1C	ACVR1C_hsmal_000523	GCGATCTCACTGCCGGGCAC
ACVR1C	ACVR1C_hsmal_000524	GCAGGCCCGGGCGGCTGCGAG
ACVR1C	ACVR1C_hsmal_000525	GCTCTGGGCGATCTCACTGCC
ACVR1C	ACVR1C_hsmal_000526	GCCTGCAGCAGCAGGCCCGGG
ACVR2A	ACVR2A_hsmal_000529	GCGTGCCGGGCCGGGAGCGCG
ACVR2A	ACVR2A_hsmal_000530	GGAGGAACGCTCGGCGGCAG
ACVR2A	ACVR2A_hsmal_000531	GCGCAGCGGAGGAACGCTCGG
ACVR2A	ACVR2A_hsmal_000532	ATCTCCTCGCGCTCCCGGCC
ACVR2B	ACVR2B_hsmal_000535	GTGGGGCCCCGCCCCTCAGGG
ACVR2B	ACVR2B_hsmal_000536	GCCAGAGAAACAACAACACGG
ACVR2B	ACVR2B_hsmal_000537	AGGCGGGCCCTCCGGCCGCG
ACVR2B	ACVR2B_hsmal_000538	GTGGTCCGCGCCCCCCTGAG
ACVRL1	ACVRL1_hsmal_000541	GGCCCGAGGGAGGGGACTGA
ACVRL1	ACVRL1_hsmal_000542	GAGGCTGCTGAAGACAGGAG
ACVRL1	ACVRL1_hsmal_000543	GAGAGGCTGCTGAAGACAGG
ACVRL1	ACVRL1_hsmal_000544	AGAGGCTGCTGAAGACAGGA
ADAM10	ADAM10_hsmal_000547	GAGGTCTGAGTTTCGAAGGA
ADAM10	ADAM10_hsmal_000548	GTCACGTGGTGAGGAAGGAGG
ADAM10	ADAM10_hsmal_000549	GCTTCCTCACCACGTGACGCG
ADAM10	ADAM10_hsmal_000550	GGCGGAGGTCTGAGTTTCGA
ADAM11	ADAM11_hsmal_000553	GCGAGGAGACTTCGAGGTGCG
ADAM11	ADAM11_hsmal_000554	GCTCGCACCTCGAAGTCTCCT
ADAM11	ADAM11_hsmal_000555	GAGACTTCGAGGTGCGAGGA
ADAM11	ADAM11_hsmal_000556	GGAGACTTCGAGGTGCGAGG
ADAM12	ADAM12_hsmal_000559	GAGCGGTCTCTAGGACCCGC
ADAM12	ADAM12_hsmal_000560	GCCGCGGCTCGCTCACCCCCG
ADAM12	ADAM12_hsmal_000561	GCGAGCGGTCTCTAGGACCCG
ADAM12	ADAM12_hsmal_000562	GCGGGTCCTAGAGACCGCTC
ADAM15	ADAM15_hsmal_000565	GCCCAAGCCAAGCTCCGCCCC
ADAM15	ADAM15_hsmal_000566	GAGGCACCCGGCGCGCAGCG
ADAM15	ADAM15_hsmal_000567	GCTGAGCAGCGCGGGCGTAG
ADAM15	ADAM15_hsmal_000568	AGCAGCGCGGGCGTAGTGGG
ADAM17	ADAM17_hsmal_000571	GCCGCCCGTCACGTCTAGCTG
ADAM17	ADAM17_hsmal_000572	GCCCCAGCTAGACGTGACGGG
ADAM17	ADAM17_hsmal_000573	GAGCCCCAGCTAGACGTGAC
ADAM17	ADAM17_hsmal_000574	GCGAACACGGCAGCGGACCAG
ADAM18	ADAM18_hsmal_000577	GTGTGCTGCCCCAGGACCCTG
ADAM18	ADAM18_hsmal_000578	AGAGCTGGGCCACTTCCGCA
ADAM18	ADAM18_hsmal_000579	GTGCTGCCCCAGGACCCTGG
ADAM18	ADAM18_hsmal_000580	GCTGGGCCACTTCCGCAGGG
ADAM19	ADAM19_hsmal_000583	GTCCCCTCCTCCATCCCCTGG
ADAM19	ADAM19_hsmal_000584	GAGTCTCGCCAGCTCCTCCC
ADAM19	ADAM19_hsmal_000585	GCCTCCTCCATCCCCTGGCGG
ADAM19	ADAM19_hsmal_000586	GGGCCTCCGCCAGGGGATGG
ADAM2	ADAM2_hsmal_000589	GCGGCTGGGAGAGCCCAGGT
ADAM2	ADAM2_hsmal_000590	GGCGGCTGGGAGAGCCCAGG
ADAM2	ADAM2_hsmal_000591	GTCCTGCAAGAGACAGGGCTC
ADAM2	ADAM2_hsmal_000592	GTGCTTGTCCTGCAAGAGACA
ADAM20	ADAM20_hsmal_000595	GTATTGACCCAAGTGTGTAAG
ADAM20	ADAM20_hsmal_000596	GCTTCATCCCCTTACACACTT
ADAM20	ADAM20_hsmal_000597	ACTTCATCCCCTTACACACT
ADAM20	ADAM20_hsmal_000598	GCTTACACACTTGGGTCAATA
ADAM21	ADAM21_hsmal_000601	AATTTAATACAATTGGAATT
ADAM21	ADAM21_hsmal_000602	AATTCTACAGAAATAATAAT
ADAM21	ADAM21_hsmal_000603	ACTTCCGAATTTAATACAAT
ADAM21	ADAM21_hsmal_000604	GAAGTGAGTATAGAAATGGC
ADAM22	ADAM22_hsmal_000607	GCGGGCGACAAGAGCTCGGC
ADAM22	ADAM22_hsmal_000608	GCGCCCTTGCCTGCGCGCGGG
ADAM22	ADAM22_hsmal_000609	GCGGGCGACAAGAGCTCGGCA
ADAM22	ADAM22_hsmal_000610	GCGCCCTTGCCTGCGCGCGG
ADAM23	ADAM23_hsmal_000613	GTCAGCACCCGAAGCCCCGCT
ADAM23	ADAM23_hsmal_000614	GCGCTCGGGCGCGCTCTCGGG
ADAM23	ADAM23_hsmal_000615	GCCCGAGAGCGCGCCCGAGCG
ADAM23	ADAM23_hsmal_000616	GCCCCCGAGAGCGCGCCCGAG
ADAM28	ADAM28_hsmal_000619	AAGCTGTGGTCCTGCAACAA
ADAM28	ADAM28_hsmal_000620	GTTGCGCAACCTCGAAGCTG
ADAM28	ADAM28_hsmal_000621	GATCAAGTAATCTTAGAGCC
ADAM28	ADAM28_hsmal_000622	GTGCAACAATGGCCCAGCAGG
ADAM29	ADAM29_hsmal_000625	GTGAGGTTTATTAGCGGTACC
ADAM29	ADAM29_hsmal_000626	AAGTGTTTGAGGTTTATTAG
ADAM29	ADAM29_hsmal_000627	AGGGCGACAGTTATGCACTG
ADAM29	ADAM29_hsmal_000628	GTTTCTCAATTAAGAGTCTGA
ADAM30	ADAM30_hsmal_000631	GAGAGGGTAGAGAACACCAT
ADAM30	ADAM30_hsmal_000632	GTTGGCACGTGGGTTGGAGAG
ADAM30	ADAM30_hsmal_000633	GTGGAAGAAAGGAGGGAAACG
ADAM30	ADAM30_hsmal_000634	GGAAGAAAGGAGGGAAACGT
ADAM32	ADAM32_hsmal_000637	GTTTAGCGTCCGGAACACGAA
ADAM32	ADAM32_hsmal_000638	GCATGGGACAGCGTTCTCCGG
ADAM32	ADAM32_hsmal_000639	ACAGCGTTCTCCGGAGGCCC
ADAM32	ADAM32_hsmal_000640	GGCCCGCAGCGTGCGCCCCG
ADAM33	ADAM33_hsmal_000643	GGGGAGGCGGGAGCGAGGGC
ADAM33	ADAM33_hsmal_000644	GCCCTGGCCAGGCTCCGAGCG
ADAM33	ADAM33_hsmal_000645	GCCCCTGGCCAGGCTCCGAG
ADAM33	ADAM33_hsmal_000646	GCCCGCTCGGAGCCTGGCCAG
ADAM7	ADAM7_hsmal_000649	AGGTGCTTGAGGCTAAAACC
ADAM7	ADAM7_hsmal_000650	GTGCTTGAGGCTAAAACCTGG
ADAM7	ADAM7_hsmal_000651	AAAGACAACTACCGAGGTGG
ADAM7	ADAM7_hsmal_000652	ATTAAAGACAACTACCGAGG
ADAM8	ADAM8_hsmal_000655	AGGGAGGATGCTGGATTGTG
ADAM8	ADAM8_hsmal_000656	ACCTGTGCAAGGGAGGATGC
ADAM8	ADAM8_hsmal_000657	GGGAAACGGACCCCGCCCCC
ADAM8	ADAM8_hsmal_000658	ATGCTGGATTGTGGGGAGAG
ADAM9	ADAM9_hsmal_000661	GTCGCCTAGCTGCGCTGACGT
ADAM9	ADAM9_hsmal_000662	GCGGGAGCGAGCTCGGACCGA
ADAM9	ADAM9_hsmal_000663	GTAGAAATCCTATTCTCGCGC
ADAM9	ADAM9_hsmal_000664	GAAATCCTATTCTCGCGCCG
ADAMTS1	ADAMTS1_hsmal_000667	GTTGGGATGGAAAAGGGCCAA
ADAMTS1	ADAMTS1_hsmal_000668	GCGAGCCCGCAGCGCGGAGCG
ADAMTS1	ADAMTS1_hsmal_000669	GGAGCGCGGTTTAGCACCAA
ADAMTS1	ADAMTS1_hsmal_000670	GTTTAGCACCAACGGAGCCGG
ADAMTS13	ADAMTS13_hsmal_000673	AAGGCCCAGCTTGCAGCAGG
ADAMTS13	ADAMTS13_hsmal_000674	GCTCTTGGAAGCTTCCTGCCA
ADAMTS13	ADAMTS13_hsmal_000675	ACTGCAACCATCTTAGAGCA
ADAMTS13	ADAMTS13_hsmal_000676	GCAGGGGCCGTGGCTAGGGT
ADAMTS15	ADAMTS15_hsmal_000679	ACAGCCGGCAGTTCCCAGAA
ADAMTS15	ADAMTS15_hsmal_000680	GCCAGAAAGGAGAGCCAAGGG
ADAMTS15	ADAMTS15_hsmal_000681	GCGTTGGCGGTTCCAGAGTG
ADAMTS15	ADAMTS15_hsmal_000682	GTTCCCAGAAAGGAGAGCCAA
ADAMTS4	ADAMTS4_hsmal_000685	AAATGGGACTTGCCCAGGGG
ADAMTS4	ADAMTS4_hsmal_000686	GCCACTCAGCTGAGCTCTGT
ADAMTS4	ADAMTS4_hsmal_000687	ACCGACAGAGCTCAGCTGAG
ADAMTS4	ADAMTS4_hsmal_000688	ACTCAGCTGAGCTCTGTCGG
ADAMTSL4	ADAMTSL4_hsmal_000691	GTGGGTGGTCCTGGCGAGTG
ADAMTSL4	ADAMTSL4_hsmal_000692	GCGCGCCCCTCGGCGGCCCCG
ADAMTSL4	ADAMTSL4_hsmal_000693	GTCCTGGCGAGTGGGGCTGCG
ADAMTSL4	ADAMTSL4_hsmal_000694	GGCAGACCGGCCCCACCCCG
ADCK2	ADCK2_hsmal_000697	GCTCCGCTCCACCACAGCCCT
ADCK2	ADCK2_hsmal_000698	GCAGGGAACCGAGGCACCGA
ADCK2	ADCK2_hsmal_000699	GCGGAGCGTCGGGGGCGGGC
ADCK2	ADCK2_hsmal_000700	AGTGCAGGTGCAGGGAACCG
ADCK5	ADCK5_hsmal_000703	GGCGGGGCAGCGTCCCCTGG
ADCK5	ADCK5_hsmal_000704	GTCGTGCCGGCCTCCGCGGCG
ADCK5	ADCK5_hsmal_000705	GCGTCCCCTGGCGGCCCCCAG
ADCK5	ADCK5_hsmal_000706	GCCAAAAGGTAAGCCTCTGG
ADCY1	ADCY1_hsmal_000709	GCACGCGGCTCCTCCGGCGGG
ADCY1	ADCY1_hsmal_000710	AGGACGCGGAGTTGGGGCGC
ADCY1	ADCY1_hsmal_000711	GAACGCAGGACGCGGAGTTG
ADCY1	ADCY1_hsmal_000712	GCGTCCTGCGTTCCCGCCCGC
ADCY10	ADCY10_hsmal_000715	GAGTGGCCTACTACTGTACA
ADCY10	ADCY10_hsmal_000716	GTAGGCCACTCAGGTTGGTG
ADCY10	ADCY10_hsmal_000717	GCCCTCCCCCACCAACCTGAG
ADCY10	ADCY10_hsmal_000718	GTGTACAGTAGTAGGCCACTC
ADCY2	ADCY2_hsmal_000721	GCGGGAGGGGGCGGGTTCCA
ADCY2	ADCY2_hsmal_000722	GGCGCCGGGAGCTGCCCCCG
ADCY2	ADCY2_hsmal_000723	GGGAGGGGGCGGGTTCCACG
ADCY2	ADCY2_hsmal_000724	ACCCGCCCCCTCCCGCGCGG
ADCY4	ADCY4_hsmal_000727	AGGAGAGACAAAACCAAGTG
ADCY4	ADCY4_hsmal_000728	GTCCGGCTTTGGCACAGGAA
ADCY4	ADCY4_hsmal_000729	GCCAAGTGCGGGAGGAGACCA
ADCY4	ADCY4_hsmal_000730	GAGACAAAACCAAGTGCGGG
ADCY5	ADCY5_hsmal_000733	GCCAGGCCTGAGGATGCCCG
ADCY5	ADCY5_hsmal_000734	GCAGGCCTGAGGATGCCCGCG
ADCY5	ADCY5_hsmal_000735	GCCTCGGCTCACAGCCGCGCG
ADCY5	ADCY5_hsmal_000736	AGGATGCCCGCGGGGCGCCG
ADCY6	ADCY6_hsmal_000739	GCCCGCTGCTAGGAAGGGGAG
ADCY6	ADCY6_hsmal_000740	GCCTACCCCGCTGCTAGGAAG
ADCY6	ADCY6_hsmal_000741	GCCCACTCCCCTTCCTAGCAG
ADCY6	ADCY6_hsmal_000742	GCACTCCCCTTCCTAGCAGCG
ADCY7	ADCY7_hsmal_000745	GCCCACAGCCCAGCCTCTCG
ADCY7	ADCY7_hsmal_000746	GCCAGCCTCTCGGGGTGTGCA
ADCY7	ADCY7_hsmal_000747	GGAGAGCAGCACTGTGGCTG
ADCY7	ADCY7_hsmal_000748	GAGAGCAGCACTGTGGCTGG
ADCY8	ADCY8_hsmal_000751	GTTGGTGAATTGTTAGCGCCG
ADCY8	ADCY8_hsmal_000752	GCCACCTCTCCAACCCTGTCG
ADCY8	ADCY8_hsmal_000753	GCCGCGACAGGGTTGGAGAGG
ADCY8	ADCY8_hsmal_000754	GCCCCGCGACAGGGTTGGAG
ADCY9	ADCY9_hsmal_000757	GCTGGCCCCGGACACGCGCAC
ADCY9	ADCY9_hsmal_000758	GTGCGCGTGTCCGGGGCCAGG
ADCY9	ADCY9_hsmal_000759	GCCAGCCCAGCGCGCGCACCA
ADCY9	ADCY9_hsmal_000760	GCGCGCGCACCAAGGCGGGG
ADCYAP1R1	ADCYAP1R1_hsmal_000763	GGGTTAGATCGAGGGCGGTG
ADCYAP1R1	ADCYAP1R1_hsmal_000764	GCGGGGGCGGGGTTAGATCGA
ADCYAP1R1	ADCYAP1R1_hsmal_000765	GCTCGATCTAACCCCGCCCCC
ADCYAP1R1	ADCYAP1R1_hsmal_000766	GCAGGCCAATGAGCGCCCGG
ADIG	ADIG_hsmal_000769	GAGAGCTGTTCTGGATGAAA
ADIG	ADIG_hsmal_000770	GGATGAAAGGGTGGGAAGTG
ADIG	ADIG_hsmal_000771	GCTGTTCTGGATGAAAGGGT
ADIG	ADIG_hsmal_000772	ACTTCAGGCAAAGCATGCAG
ADIPOR1	ADIPOR1_hsmal_000775	GGGACTCCGCGAGAGGGCCT
ADIPOR1	ADIPOR1_hsmal_000776	AATCACAGGCCCGCGCCCGC
ADIPOR1	ADIPOR1_hsmal_000777	GCGAGAGGGCCTAGGATTGGA
ADIPOR1	ADIPOR1_hsmal_000778	GTCCAATCCTAGGCCCTCTCG
ADIPOR2	ADIPOR2_hsmal_000781	GTAGGACAGCGCGGCTGCGCA
ADIPOR2	ADIPOR2_hsmal_000782	GCAGCCGCGCTGTCCTAAAC
ADIPOR2	ADIPOR2_hsmal_000783	GTGACGCGCATCGCACGAGG
ADIPOR2	ADIPOR2_hsmal_000784	GCTTCCGGTTTAGGACAGCG
ADORA1	ADORA1_hsmal_000787	ACGTCTGCCACCCCAGTCCC
ADORA1	ADORA1_hsmal_000788	GGCAGACGTGGGTCTGGGGA
ADORA1	ADORA1_hsmal_000789	GCAGTCCCAGGTGCGAAACAG
ADORA1	ADORA1_hsmal_000790	AGCGCCCCTGTTTCGCACCT
ADORA2A	ADORA2A_hsmal_000793	GCGATGCCTCGGGTCCCCCTC
ADORA2A	ADORA2A_hsmal_000794	GCTCGGTTTCTCCGCGCAGCG
ADORA2A	ADORA2A_hsmal_000795	GCCTCGGTTTCTCCGCGCAG
ADORA2A	ADORA2A_hsmal_000796	GCGGAGAAACCGAGGCCGGAG
ADORA2B	ADORA2B_hsmal_000799	GCCAGCCCCGAGGCTCAGAAG
ADORA2B	ADORA2B_hsmal_000800	GCGAGGCTCAGAAGCGGCAGG
ADORA2B	ADORA2B_hsmal_000801	GCCTGCCGCTTCTGAGCCTCG
ADORA2B	ADORA2B_hsmal_000802	GCATGCCCGGCGGGTCTCACG
ADORA3	ADORA3_hsmal_000805	GTTTGGGGTGATTCTTGTAGT
ADORA3	ADORA3_hsmal_000806	GTGGGCATTGTAGTTGCAGA
ADORA3	ADORA3_hsmal_000807	GCGATGATGTTGCAGTAGTCA
ADORA3	ADORA3_hsmal_000808	AGCCTCGGCACCAGTATTTG
ADPRM	ADPRM_hsmal_000811	GAACGCTACCGGAAATCGCG
ADPRM	ADPRM_hsmal_000812	GGGGAGGGTCAAAGGAGACC
ADPRM	ADPRM_hsmal_000813	GCGATGCTGGTCCTAGTACC
ADPRM	ADPRM_hsmal_000814	GCAAAGGAGACCCGGTCTCCG
ADRA1A	ADRA1A_hsmal_000817	GTTCTAGCGTTTCTTTAAAA
ADRA1A	ADRA1A_hsmal_000818	GCTAGAACCCAACCCCCTCT
ADRA1A	ADRA1A_hsmal_000819	GCTGCTACCGTATTACTCTA
ADRA1A	ADRA1A_hsmal_000820	GCCCAACCCCCTCTAGGCCAG
ADRA1B	ADRA1B_hsmal_000823	GCGGCTGGCTTCCCGGCTTG
ADRA1B	ADRA1B_hsmal_000824	GTGGCTTCCCGGCTTGCGGGG
ADRA1B	ADRA1B_hsmal_000825	GCTTCCCGGCTTGCGGGGTGG
ADRA1B	ADRA1B_hsmal_000826	GACGCCGCCACCCCGCAAGC
ADRA1D	ADRA1D_hsmal_000829	GGGCGACCCGGGCCGAGAGA
ADRA1D	ADRA1D_hsmal_000830	GTCCCTTCTACCCTGGAGTG
ADRA1D	ADRA1D_hsmal_000831	GAGGGGCAGCGCCAGGAAGG
ADRA1D	ADRA1D_hsmal_000832	GACCGAGGAGGGGCAGCGCC
ADRA2A	ADRA2A_hsmal_000835	AGCCGGCGTCAGCCCCCACG
ADRA2A	ADRA2A_hsmal_000836	GCGGGCGCTAGACTGGCGGA
ADRA2A	ADRA2A_hsmal_000837	GCGGGCGCTAGACTGGCGGAG
ADRA2A	ADRA2A_hsmal_000838	GGAGGGTCGGCTTCCCACGT
ADRA2B	ADRA2B_hsmal_000841	GTGGGCTGAAGGTGCGCTTCG
ADRA2B	ADRA2B_hsmal_000842	AGCGCACCTTCAGCCCACCT
ADRA2B	ADRA2B_hsmal_000843	GTTCGCGGGAGGCGTGAGCCC
ADRA2B	ADRA2B_hsmal_000844	GGCGGACCGAGGTGGGCTGA
ADRA2C	ADRA2C_hsmal_000847	GCCTGGTCGAACCTGCCCGCG
ADRA2C	ADRA2C_hsmal_000848	GTGGCCGGGAACCGGAGCCCG
ADRA2C	ADRA2C_hsmal_000849	AACCTGCCCGCGCGGCGCCG
ADRA2C	ADRA2C_hsmal_000850	GGCCAGCTCCCCAGGGCCCG
ADRB1	ADRB1_hsmal_000853	GCAGGCTCCTGCAGCCAATCC
ADRB1	ADRB1_hsmal_000854	GGCTGCAGGAGCCTGACGCG
ADRB1	ADRB1_hsmal_000855	GTGGGGGTGCAGACCAGACG
ADRB1	ADRB1_hsmal_000856	GCCTGCAGCCAATCCGGGCAA
ADRB2	ADRB2_hsmal_000859	GGGCCAGCCCCAGGAGAAGG
ADRB2	ADRB2_hsmal_000860	GCACGCCGGCAGCCGCGAAG
ADRB2	ADRB2_hsmal_000861	GCCCCAGGAGAAGGAGGGCGA
ADRB2	ADRB2_hsmal_000862	ACTTTCGGCCAATGGCACGC
ADRB3	ADRB3_hsmal_000865	AGAGTGGGGAGGATGGCCAA
ADRB3	ADRB3_hsmal_000866	AGCCGAATTGGAGAGTGGGG
ADRB3	ADRB3_hsmal_000867	GTGGAGCCGAATTGGAGAGTG
ADRB3	ADRB3_hsmal_000868	AGGAGTAGCGACGCTTAAAG
ADTRP	ADTRP_hsmal_000871	GGGACTGAGAGTTCCAACAC
ADTRP	ADTRP_hsmal_000872	GCCTTTCCTGATAAACTTCAG
ADTRP	ADTRP_hsmal_000873	GAACCAAATTCAGCCTGTGT
ADTRP	ADTRP_hsmal_000874	GCCTCTGAAGTTTATCAGGAA
AEBP1	AEBP1_hsmal_000877	AAGGAGGAGCCGAGAGTGGA
AEBP1	AEBP1_hsmal_000878	GAGGAGCCGAGAGTGGACGG
AEBP1	AEBP1_hsmal_000879	GAGTGGACGGAGGGGCTGCG
AEBP1	AEBP1_hsmal_000880	GGAGCCGAGAGTGGACGGAG
AFG3L2	AFG3L2_hsmal_000883	GGTCGCGGCGGGCCTCGGAG
AFG3L2	AFG3L2_hsmal_000884	GCCTCCGCCAGTGCAGAAGAC
AFG3L2	AFG3L2_hsmal_000885	AGAAGACAGGACCAAATGGG
AFG3L2	AFG3L2_hsmal_000886	GTGCACTGGCGGAGGTCGCGG
AGER	AGER_hsmal_000889	AGGGAAGTGACTGTACCCAG
AGER	AGER_hsmal_000890	GCAGAGGCTGGTAGTACCCAG
AGER	AGER_hsmal_000891	ACAAGACGACTGAAAGATGG
AGER	AGER_hsmal_000892	GCCCCTGGGAGATAGCACCA
AGL	AGL_hsmal_000895	GCGCTAGTCTCGCGAGAGCGT
AGL	AGL_hsmal_000896	GCCGCTAGTCTCGCGAGAGCG
AGL	AGL_hsmal_000897	GGGGGACCTGGAGCCTGCTG
AGL	AGL_hsmal_000898	GCGGCCCGGAGCCGACTGAGA
AGMO	AGMO_hsmal_000901	GCACTGTATGACTTTGATTT
AGMO	AGMO_hsmal_000902	GTGCACTGTATGACTTTGATT
AGMO	AGMO_hsmal_000903	GAACAAGTACAGAGTTCAGT
AGMO	AGMO_hsmal_000904	GCAGTGCAGTTTGACTGTAGG
AGPAT1	AGPAT1_hsmal_000907	GTGGGAGGTTGGGCCCATAG
AGPAT1	AGPAT1_hsmal_000908	GAAGGAGGAATACAGCACCA
AGPAT1	AGPAT1_hsmal_000909	AGAGGACACTGGTAGATGTG
AGPAT1	AGPAT1_hsmal_000910	AGAATAAAGGAAGGAATGTG
AGPAT2	AGPAT2_hsmal_000913	GCGGGGTTGGGGACAGTGGCG
AGPAT2	AGPAT2_hsmal_000914	GCGTTGTTGGGGACAGTGTCG
AGPAT2	AGPAT2_hsmal_000915	GCCCGACACGGTCCCCTCACC
AGPAT2	AGPAT2_hsmal_000916	GTCCCCAACAACGCCCCGACA
AGPAT3	AGPAT3_hsmal_000919	GCGGCCGAGGGACACGCTGGG
AGPAT3	AGPAT3_hsmal_000920	GACACGCTGGGGGGACACGG
AGPAT3	AGPAT3_hsmal_000921	GGGACACGCTGGGGGGACAC
AGPAT3	AGPAT3_hsmal_000922	GCGGCGATCCCACAGTTCCGC
AGPAT4	AGPAT4_hsmal_000925	ACCAGCTCGCTCTTCCCTCT
AGPAT4	AGPAT4_hsmal_000926	AAAAGGAAGTGACATGGGTG
AGPAT4	AGPAT4_hsmal_000927	GCTTTAAAAGGAAGTGACAT
AGPAT4	AGPAT4_hsmal_000928	ACAAGTTAGCAGTTGCCGAG
AGPAT5	AGPAT5_hsmal_000931	GCAGCCCCGCACTCGCCTACC
AGPAT5	AGPAT5_hsmal_000932	GCACTCGCCTACCCGGCCCC
AGPAT5	AGPAT5_hsmal_000933	GGGCGGAGGCTGGGAGCGGG
AGPAT5	AGPAT5_hsmal_000934	GCTCGCCTACCCGGCCCCGGG
AGPS	AGPS_hsmal_000937	GCTGCCCCCCACCCACCGCGC
AGPS	AGPS_hsmal_000938	GCCGCCGCCAAGTCGCCGCGG
AGPS	AGPS_hsmal_000939	ACAAGGGAGCGCCGGCGCGG
AGPS	AGPS_hsmal_000940	AATGTGAAGCTCCAGACGCA
AGRN	AGRN_hsmal_000943	GGACGCAGCTCCGGAGGCGG
AGRN	AGRN_hsmal_000944	AGGGCGCGGGGAGGGGGTAG
AGRN	AGRN_hsmal_000945	GCCCTCCCCCGGCCCGCCCGG
AGRN	AGRN_hsmal_000946	GCGGGTCGCCGGCCTCCGGG
AGTR1	AGTR1_hsmal_000949	GTCGGGATATTGACGGCAGCA
AGTR1	AGTR1_hsmal_000950	GTAGTTGACACGGGACGACTG
AGTR1	AGTR1_hsmal_000951	GCTGCCGTCAATATCCCGAG
AGTR1	AGTR1_hsmal_000952	GCCGTCAATATCCCGAGAGGG
AGTR2	AGTR2_hsmal_000955	GTGTAGGTTGAAGGCTCCCAG
AGTR2	AGTR2_hsmal_000956	AAAAAACCTCTCTGGAAAGC
AGTR2	AGTR2_hsmal_000957	AGTCAGCCCTAGAATTATGT
AGTR2	AGTR2_hsmal_000958	GCCTCTCTGGAAAGCTGGCAA
AGTRAP	AGTRAP_hsmal_000961	GCCGCTTGGTTGCTAGGAGA
AGTRAP	AGTRAP_hsmal_000962	GCGGGTCACGTGACCGCCGCT
AGTRAP	AGTRAP_hsmal_000963	GGTGGCGGGAGTCTGGAGCT
AGTRAP	AGTRAP_hsmal_000964	GTCTCCTAGCAACCAAGCGG
AHSG	AHSG_hsmal_000967	GCCTGCCGGAAGAATTGCATA
AHSG	AHSG_hsmal_000968	GCCTGGAAAAGCAAACAGGTT
AHSG	AHSG_hsmal_000969	GTCAGCCCTGGAAAAGCAAAC
AHSG	AHSG_hsmal_000970	ATACAGGATGATTTCTGCTT
AIFM1	AIFM1_hsmal_000973	AAGCCGGCCTGCTAGAGCCG
AIFM1	AIFM1_hsmal_000974	GCGACCGGAGGCCTACTGCGC
AIFM1	AIFM1_hsmal_000975	GCGGCCTGCTAGAGCCGGGGA
AIFM1	AIFM1_hsmal_000976	GCGGTCGCCGTTCCCCTTCCC
AIFM2	AIFM2_hsmal_000979	GCTGGTCTCCGAACGGCCCGC
AIFM2	AIFM2_hsmal_000980	GTAACCTTGACCCTGAGCGAA
AIFM2	AIFM2_hsmal_000981	AGTTCAAGGCCGTTCGCTCA
AIFM2	AIFM2_hsmal_000982	GCGTGCCAGGACCGTTTCCG
AIG1	AIG1_hsmal_000985	GCGCGGCCGCGCCAGTCCCCG
AIG1	AIG1_hsmal_000986	GCTCGCGGCCGCGCCAGTCCC
AIG1	AIG1_hsmal_000987	GCGGCCGCGCCAGTCCCCGG
AIG1	AIG1_hsmal_000988	GTCGCGGCCGCGCCAGTCCCC
AJAP1	AJAP1_hsmal_000991	GCGAACGGGAGCTCGAGCCCC
AJAP1	AJAP1_hsmal_000992	GGCTCGAGCTCCCGTTCGAG
AJAP1	AJAP1_hsmal_000993	GCCGGCCCCCGCAAGGTGGGG
AJAP1	AJAP1_hsmal_000994	GCTCGCCGCCCCACCTTGCGG
AKAP1	AKAP1_hsmal_000997	GCGCCCCCTCTGGCGCAGCT
AKAP1	AKAP1_hsmal_000998	GTGGCGCAGCTGGGAGAGGCG
AKAP1	AKAP1_hsmal_000999	GCACGCGCAGGTGAGCGGGG
AKAP1	AKAP1_hsmal_001000	GCTCTCCCAGCTGCGCCAGAG
AKAP11	AKAP11_hsmal_001003	GCCCTCTCGCGAGAGAGAGT
AKAP11	AKAP11_hsmal_001004	GAGTAGGCGGTGTTGCGGGC
AKAP11	AKAP11_hsmal_001005	GTGGAGAGTAGGCGGTGTTG
AKAP11	AKAP11_hsmal_001006	GTTGCGGGCCGGAGCTGCGG
AKAP6	AKAP6_hsmal_001009	GCATATCGTCTGTTTCTTACA
AKAP6	AKAP6_hsmal_001010	GCAGTGGAGCCTGAGACAATA
AKAP6	AKAP6_hsmal_001011	ATATGCAAAATTTAGACCAA
AKAP6	AKAP6_hsmal_001012	GCTCCACTGGAAATGCAGCA
AKAP9	AKAP9_hsmal_001015	ACGGCGGGATCCTCGCTGGT
AKAP9	AKAP9_hsmal_001016	GGCCTGGCAAGGGTTGACCC
AKAP9	AKAP9_hsmal_001017	GCTGGCAAGGGTTGACCCCGG
AKAP9	AKAP9_hsmal_001018	GTGGCAAGGGTTGACCCCGGA
ALCAM	ALCAM_hsmal_001021	GCCTGCAGCGCCTCTAGGCTG
ALCAM	ALCAM_hsmal_001022	GCGGACGCAGCGCAAAGCAGG
ALCAM	ALCAM_hsmal_001023	GCAAAGCAGGTGGTTGAAGCG
ALCAM	ALCAM_hsmal_001024	AGCGCGGATCCGCAGCCTAG
ALDH16A1	ALDH16A1_hsmal_001027	GCGGGTCCTAAGGAAAAAGTG
ALDH16A1	ALDH16A1_hsmal_001028	GCCCCGCCTACGTCCCCCACG
ALDH16A1	ALDH16A1_hsmal_001029	GCTAAATACGCTTCCCCGTGG
ALDH16A1	ALDH16A1_hsmal_001030	GCGCTTCCCCGTGGGGGACGT
ALDH3A2	ALDH3A2_hsmal_001033	GTGGGCGAGGCCGTGAACAG
ALDH3A2	ALDH3A2_hsmal_001034	GCACGTGACAGCCGCTGTTCA
ALDH3A2	ALDH3A2_hsmal_001035	GCGGGCTGGGATGTAGGGGG
ALDH3A2	ALDH3A2_hsmal_001036	GCCAGCCCGCTGCCAGAGCCG
ALDH3B2	ALDH3B2_hsmal_001039	GCCTGGCAGTGAGACAAGGGT
ALDH3B2	ALDH3B2_hsmal_001040	GTAGGTCCTGGCAGTGAGACA
ALDH3B2	ALDH3B2_hsmal_001041	GCTGTGCAGTGTGGTCCCTG
ALDH3B2	ALDH3B2_hsmal_001042	GTGCCAGGACCTATAGCTGCT
ALDH6A1	ALDH6A1_hsmal_001045	GCTCCTCACACCCCCGTCCTG
ALDH6A1	ALDH6A1_hsmal_001046	AATCACTTATCCCCAGGACG
ALDH6A1	ALDH6A1_hsmal_001047	ATCACTTATCCCCAGGACGG
ALDH6A1	ALDH6A1_hsmal_001048	GCTAACCAATCACTTATCCCC
ALG1	ALG1_hsmal_001051	GTGGACGCGGTTCCCTAACAG
ALG1	ALG1_hsmal_001052	ACTACTAATTCTTGGCCCCG
ALG1	ALG1_hsmal_001053	GGTTCCCTAACAGGGGCCCG
ALG1	ALG1_hsmal_001054	GAGAGGGCGAGAAGTGGACG
ALG10	ALG10_hsmal_001057	GCCCGGGCAATGCGATTGAGA
ALG10	ALG10_hsmal_001058	GTTATCTAAACCCGTCACTC
ALG10	ALG10_hsmal_001059	GTTTGACACTTTGTGCGCCCC
ALG10	ALG10_hsmal_001060	GCCTCTCAATCGCATTGCCCG
ALG10B	ALG10B_hsmal_001063	GTCAAAACTTCCGGAAAGGGC
ALG10B	ALG10B_hsmal_001064	GTGCGCCCCGAGTAATGTGA
ALG10B	ALG10B_hsmal_001065	GCCCCGAGTAATGTGATGGAG
ALG10B	ALG10B_hsmal_001066	GTCAAAACTTCCGGAAAGGG
ALG11	ALG11_hsmal_001069	GTAACGCACAATTGGCCCGTG
ALG11	ALG11_hsmal_001070	GTAACGCACAATTGGCCCGT
ALG11	ALG11_hsmal_001071	AGTAACGCACAATTGGCCCG
ALG11	ALG11_hsmal_001072	GTCTATTGGCTGGAAGGCCGT
ALG12	ALG12_hsmal_001075	AGCGGCCGCCAGGAGTCCGG
ALG12	ALG12_hsmal_001076	ATGGGAAGGCCCCGGATCAG
ALG12	ALG12_hsmal_001077	GTCGCCACGAGAGGTGACCAA
ALG14	ALG14_hsmal_001078	AGGTAAAATGGATTGTGACT
ALG14	ALG14_hsmal_001081	GCGGAGGACGCACGTCTTGG
ALG14	ALG14_hsmal_001082	GTGGAGGCGACGGAGAAGCTG
ALG14	ALG14_hsmal_001083	GAGGTAAAATGGATTGTGAC
ALG1L2	ALG1L2_hsmal_001084	AAGAAGAGCTGGTATGGCCC
ALG1L2	ALG1L2_hsmal_001087	GCGAGATGAATGCTGGGAGAG
ALG1L2	ALG1L2_hsmal_001088	GCTAACTTATCCTTAAGGCCA
ALG1L2	ALG1L2_hsmal_001089	GTACGTCACGAGATGAATGCT
ALG2	ALG2_hsmal_001090	GCTCACAGATTTGCGCTGATG
ALG2	ALG2_hsmal_001093	GCCGAAGGAAAAATATAACCG
ALG2	ALG2_hsmal_001094	GAAAATATCTTGTCTGACCC
ALG2	ALG2_hsmal_001095	GCACATCAGCGCAAATCTGTG
ALG3	ALG3_hsmal_001096	GCCAGGGCTGGGTATAAACTG
ALG3	ALG3_hsmal_001099	GTGGAGCGTGGAGTGCATCAG
ALG3	ALG3_hsmal_001100	GTAAATGAAGACTGGCTACT
ALG3	ALG3_hsmal_001101	GTTAGTGGAGTAAATGAAGAC
ALG5	ALG5_hsmal_001102	AGCGCTCCTCTCCACCGACT
ALG5	ALG5_hsmal_001105	GTTCTCCGCCTCGCCACGCGG
ALG5	ALG5_hsmal_001106	GTCGTGCCCTCGGCGCCCAGT
ALG5	ALG5_hsmal_001107	GGGCGCCGAGGGCACGAGAG
ALG6	ALG6_hsmal_001108	GCGAGCCCGTCGAGCGTGAG
ALG6	ALG6_hsmal_001111	AGCCCGTCGAGCGTGAGGGG
ALG6	ALG6_hsmal_001112	AGCGAGCCCGTCGAGCGTGA
ALG6	ALG6_hsmal_001113	GTGGCCTGGACAGGAGGCGGC
ALG8	ALG8_hsmal_001114	ACGCGGGTCTAAAGAAAAGG
ALG8	ALG8_hsmal_001117	GCGAGCGGCGCAGCCAGTCC
ALG8	ALG8_hsmal_001118	GCTGACTGCAGTCCCCGGAC
ALG8	ALG8_hsmal_001119	GCGCGGGTCTAAAGAAAAGGT
ALG9	ALG9_hsmal_001120	GTAGAGTTAGAAGCAGGTGGA
ALG9	ALG9_hsmal_001123	GCCTGAGGAGTTTCTTCATCA
ALG9	ALG9_hsmal_001124	GTAGCGTTACTGGGCCAATTG
ALG9	ALG9_hsmal_001125	GTAGCGAAGAAATAGAACCTG
ALK	ALK_hsmal_001126	GCTGCCCGACCCACGCAGTC
ALK	ALK_hsmal_001129	ATTGGTTGGAGGGTGCGGGT
ALK	ALK_hsmal_001130	GGGGCGAGGCCGGACTGCGT
ALK	ALK_hsmal_001131	GCGAGGCCGGACTGCGTGGGT
ALKBH5	ALKBH5_hsmal_001132	GTTGAAGCCCCTCAGAGAGTG
ALKBH5	ALKBH5_hsmal_001135	GCGCCCCTCCCCCACTCTCTG
ALKBH5	ALKBH5_hsmal_001136	GCTTGAAGCCCCTCAGAGAGT
ALKBH5	ALKBH5_hsmal_001137	GCCTTGAAGCCCCTCAGAGAG
ALOX5AP	ALOX5AP_hsmal_001138	GTTACAATTTCTGAAGATCCC
ALOX5AP	ALOX5AP_hsmal_001141	AAGGCACTGTGTAATTGTGC
ALOX5AP	ALOX5AP_hsmal_001142	GTGTCCCACCAGGAGAAGCA
ALOX5AP	ALOX5AP_hsmal_001143	GGCACTGTGTAATTGTGCCG
ALPI	ALPI_hsmal_001144	GCTTCAGGTCACAGGACTGGG
ALPI	ALPI_hsmal_001147	GCGGGGTCAAGATGGACACCA
ALPI	ALPI_hsmal_001148	GCTGAAGCCAAGCTTGCTGAA
ALPI	ALPI_hsmal_001149	GCGGGGTCAAGATGGACACC
ALPK1	ALPK1_hsmal_001150	GCCATATTCTGAGACAGTCAC
ALPK1	ALPK1_hsmal_001153	ATGGTTGTGTAATTCAATTC
ALPK1	ALPK1_hsmal_001154	GTGCAAGATTGCTGAAAGTCC
ALPK1	ALPK1_hsmal_001155	GCCTGTGACTGTCTCAGAATA
ALPL	ALPL_hsmal_001156	GCGTGGCACGACCGGCCCGCG
ALPL	ALPL_hsmal_001159	GTGGGGAGGGGTTGGGGCCGG
ALPL	ALPL_hsmal_001160	GCTCGTGGCACGACCGGCCCG
ALPL	ALPL_hsmal_001161	GCGACCGGCCCGCGGGGCGCG
ALPP	ALPP_hsmal_001162	GCAATACCGCACCCTTCCCTG
ALPP	ALPP_hsmal_001165	GGCTGCCCGGGTTTAAATCA
ALPP	ALPP_hsmal_001166	GCTGAGAAAGGCAGCTCAGGT
ALPP	ALPP_hsmal_001167	AATACCGCACCCTTCCCTGG
ALPPL2	ALPPL2_hsmal_001168	GCAAAATCCCACCCTTCCCTG
ALPPL2	ALPPL2_hsmal_001171	GTCAGGTCAAGAGGCTGGGCG
ALPPL2	ALPPL2_hsmal_001172	AGGCAGCTTAGGGTGGGACC
ALPPL2	ALPPL2_hsmal_001173	GCTGAGAAAGGCAGCTTAGGG
AMBP	AMBP_hsmal_001174	GCGGGATGGCTGCTTCAGAAG
AMBP	AMBP_hsmal_001177	GGTCAGCAGTACCAAGAGGC
AMBP	AMBP_hsmal_001178	ATCGATTGGAGCTGTCCTTG
AMBP	AMBP_hsmal_001179	GCAGTACCAAGAGGCCGGGA
AMELX	AMELX_hsmal_001180	ACAACCAATCCAGTTTCTAA
AMELX	AMELX_hsmal_001183	GCTTCTAAAAAATCATGATAC
AMELX	AMELX_hsmal_001184	GCATATGGAATCTTTCATTAT
AMELX	AMELX_hsmal_001185	GTTCTAAAAAATCATGATACA
AMFR	AMFR_hsmal_001186	GCCTTCGTCCCCCGCCCCCAG
AMFR	AMFR_hsmal_001189	GCGGTCGCGCCGCCGCCTAG
AMFR	AMFR_hsmal_001190	GCCCCGGGCCTCAGGCCGGG
AMFR	AMFR_hsmal_001191	GCCCCCCGGCCTGAGGCCCG
AMHR2	AMHR2_hsmal_001192	GTTAGGATGAGAGGTGGAACC
AMHR2	AMHR2_hsmal_001195	GGGGCCCAGGTTAGGATGAG
AMHR2	AMHR2_hsmal_001196	GCCCAGGTTAGGATGAGAGG
AMHR2	AMHR2_hsmal_001197	GTCCACCTCTCATCCTAACCT
AMIGO1	AMIGO1_hsmal_001198	GTGTTTGTGTCGGAGCCGGCC
AMIGO1	AMIGO1_hsmal_001201	GTTCGTCTTTAGCTCAGCGTC
AMIGO1	AMIGO1_hsmal_001202	GTTGTGTCGGAGCCGGCCGGG
AMIGO1	AMIGO1_hsmal_001203	GCGTGTGTTTGTGTCGGAGC
AMIGO2	AMIGO2_hsmal_001204	GCGCCCCCTCATACCGCCCCG
AMIGO2	AMIGO2_hsmal_001207	GCCGTTCTAGAGGTCCGGGT
AMIGO2	AMIGO2_hsmal_001208	GTTCCTCCTCCAGCTCCCACC
AMIGO2	AMIGO2_hsmal_001209	GAAAGCGGGAGGAGGCGGCG
AMIGO3	AMIGO3_hsmal_001210	GCTGACGGGGACTTTGGGGT
AMIGO3	AMIGO3_hsmal_001213	AAAGGCTGACGGGGACTTTG
AMIGO3	AMIGO3_hsmal_001214	GCCCCGAGGAAAAACGAGCGG
AMIGO3	AMIGO3_hsmal_001215	GTGACCGCCAGATGGGGAGCA
AMN	AMN_hsmal_001216	GCCTGAAGAGTCGGCCCTGGG
AMN	AMN_hsmal_001219	GTTTACCTCCAGACCCGCCCA
AMN	AMN_hsmal_001220	GGTAAATGTGTAACCGACCC
AMN	AMN_hsmal_001221	GCTGAGAAGGTGCCTCCCAG
AMOT	AMOT_hsmal_001222	AGTAGAGGGCGGGGAAAGAA
AMOT	AMOT_hsmal_001225	GAGGGGTGGACGAGGGAGGA
AMOT	AMOT_hsmal_001226	GCGGCGGGAGGGGTGGACGA
AMOT	AMOT_hsmal_001227	GCTCACTTCCAGGGTCCAGGC
ANAPC1	ANAPC1_hsmal_001228	GCGGGGTTCGCATCAGTCGCA
ANAPC1	ANAPC1_hsmal_001231	GCAGACAGAGTCCGGCTTCG
ANAPC1	ANAPC1_hsmal_001232	GCCGCGGCGGGTTACAACTTG
ANAPC1	ANAPC1_hsmal_001233	GCCCCAAGTTGTAACCCGCCG
ANGPT1	ANGPT1_hsmal_001234	GGATTGCTGATGGCTTAGGG
ANGPT1	ANGPT1_hsmal_001237	GCTTTCACAAGATGACTTGAC
ANGPT1	ANGPT1_hsmal_001238	ATCAGCAATCCTTAGTATAG
ANGPT1	ANGPT1_hsmal_001239	GTGCTGATGGCTTAGGGCGGC
ANGPTL1	ANGPTL1_hsmal_001240	GCTACAAAGAGGAAATCCTA
ANGPTL1	ANGPTL1_hsmal_001243	GCAAAAATTGCTGGAGACTGG
ANGPTL1	ANGPTL1_hsmal_001244	GTCTTTGTAGCCTTAAATAGG
ANGPTL1	ANGPTL1_hsmal_001245	GCTTTGTAGCCTTAAATAGGG
ANGPTL2	ANGPTL2_hsmal_001246	GCGGTGATGTCACACGAGCTC
ANGPTL2	ANGPTL2_hsmal_001249	GGCCGCCAAAGCGGGCTGGG
ANGPTL2	ANGPTL2_hsmal_001250	GCGGAGCTCGTGTGACATCAC
ANGPTL2	ANGPTL2_hsmal_001251	GCCTGCCGAGGCCGCCAAAG
ANGPTL4	ANGPTL4_hsmal_001252	GCTGGAGGCCTGGTAGTCTGC
ANGPTL4	ANGPTL4_hsmal_001255	GCAGACTACCAGGCCTCCAG
ANGPTL4	ANGPTL4_hsmal_001256	GCCTGGTAGTCTGCGGGCTGG
ANGPTL4	ANGPTL4_hsmal_001257	GTCTGGAGGCCTGGTAGTCTG
ANGPTL7	ANGPTL7_hsmal_001258	GGCAACTTAGGCCAGAGGAG
ANGPTL7	ANGPTL7_hsmal_001261	GTCAGCGGCAACTTAGGCCAG
ANGPTL7	ANGPTL7_hsmal_001262	GTGCCTGTTGGGTGAAGTCAG
ANGPTL7	ANGPTL7_hsmal_001263	GCGGCAACTTAGGCCAGAGG
ANKH	ANKH_hsmal_001264	GCCCTCCCCAGCCCGCCCCCG
ANKH	ANKH_hsmal_001267	GGACACCGCCAGCGGCCCCG
ANKH	ANKH_hsmal_001268	GCGGCACAGGAAAGGAGGCCG
ANKH	ANKH_hsmal_001269	GCCCGCCCCCGGGGCCGCTGG
ANKLE1	ANKLE1_hsmal_001270	AAAGCTCTCGAACCCCGATG
ANKLE1	ANKLE1_hsmal_001273	ATGTGGACCCCCGTGCGGCG
ANKLE1	ANKLE1_hsmal_001274	GCCGCACGGGGGTCCACATCG
ANKLE1	ANKLE1_hsmal_001275	GCCCTGCTCGGCCCTGGAGAG
ANKLE2	ANKLE2_hsmal_001276	GTCGCCGGGCCTCCGCGAGCG
ANKLE2	ANKLE2_hsmal_001279	GCCGCTCGCGGAGGCCCGGCG
ANKLE2	ANKLE2_hsmal_001280	GACGGCGGCCCCGCTCGCGG
ANKLE2	ANKLE2_hsmal_001281	GCCGCTTGGGTCCCAGGGCCG
ANKRD22	ANKRD22_hsmal_001282	GAAGGAAGCAAAGTTAAGGG
ANKRD22	ANKRD22_hsmal_001285	GTGGTAACATGCAGGAAAGA
ANKRD22	ANKRD22_hsmal_001286	GCTCTGCCAGTGGTAACATGC
ANKRD22	ANKRD22_hsmal_001287	GTCTTTCCTGCATGTTACCAC
ANKRD29	ANKRD29_hsmal_001288	GTGGAAAGTGCACAGTGCGTG
ANKRD29	ANKRD29_hsmal_001291	GTGCACAGTGCGTGCGGAGTT
ANKRD29	ANKRD29_hsmal_001292	GCACAGTGCGTGCGGAGTTTG
ANKRD29	ANKRD29_hsmal_001293	GCACAGTGCGTGCGGAGTTT
ANKRD46	ANKRD46_hsmal_001294	GTGCTCTGAGTCAGAGACTCC
ANKRD46	ANKRD46_hsmal_001297	GTGAGGACCGCCCACCTGCAG
ANKRD46	ANKRD46_hsmal_001298	GCAGGTGGGCGGTCCTCACGG
ANKRD46	ANKRD46_hsmal_001299	GCGCGCCCCCTGCAGGTGGG
ANO1	ANO1_hsmal_001300	ATTTCTACGGAAAATCTGAC
ANO1	ANO1_hsmal_001303	GATAAAAATAAAACTTGGAG
ANO1	ANO1_hsmal_001304	GAAAAAGTATTCCATTCCTG
ANO1	ANO1_hsmal_001305	AAAAAGTATTCCATTCCTGC
ANO10	ANO10_hsmal_001306	AGATGCGGTCACACGCAGGG
ANO10	ANO10_hsmal_001309	GCCCGGAGCTACCGCCCAGTG
ANO10	ANO10_hsmal_001310	GCACTGGGCGGTAGCTCCGGG
ANO10	ANO10_hsmal_001311	AGAGGCGGGGCCTCACTGGG
ANO2	ANO2_hsmal_001312	GCCCCCATCCCTCCCGGCCGC
ANO2	ANO2_hsmal_001315	GGGCTGTGGCTGCGCGGCGC
ANO2	ANO2_hsmal_001316	GCTGTGGCTGCGCGGCGCCGG
ANO2	ANO2_hsmal_001317	GCCGGCGGCCGGGAGGGATGG
ANO3	ANO3_hsmal_001318	GCTGTGGCACTGGACGCGCGG
ANO3	ANO3_hsmal_001321	ACTGTGGCACTGGACGCGCG
ANO3	ANO3_hsmal_001322	GCGTCCAGTGCCACAGTGAG
ANO3	ANO3_hsmal_001323	ACACCGGCGGGCGCGTAGCC
ANO4	ANO4_hsmal_001324	GCCGGAGTGAAAGCAGCCTGG
ANO4	ANO4_hsmal_001327	AGACGGTGGTGAAATCCACC
ANO4	ANO4_hsmal_001328	GGACTCTCCGGAGAGCGAGC
ANO4	ANO4_hsmal_001329	GCTGGGCGTGATGCTCTGAGA
ANO5	ANO5_hsmal_001330	GCGGCCCGGCTGGCTCCACGC
ANO5	ANO5_hsmal_001333	GGGGAGATGGCGGTCTCCGA
ANO5	ANO5_hsmal_001334	GCCGCCTCCAGACCGCAAGAC
ANO5	ANO5_hsmal_001335	GCTCCAGACCGCAAGACCGGC
ANO6	ANO6_hsmal_001336	GGGGAACTAGCTGGAGGGCA
ANO6	ANO6_hsmal_001339	GCGCGCGGGGGAACTAGCTGG
ANO6	ANO6_hsmal_001340	GTAGTGCGATCCTGCGCGCG
ANO6	ANO6_hsmal_001341	GCGAGGCGCGCAGAAGGAAGT
ANO7	ANO7_hsmal_001342	AGTCGGACGAGAAGGCCAGG
ANO7	ANO7_hsmal_001345	GCCGGAGGGGTCAGCGCGAGG
ANO7	ANO7_hsmal_001346	GCGCCGGAGGGGTCAGCGCG
ANO7	ANO7_hsmal_001347	GGCAGGGGCGGGGGGCAGCG
ANO8	ANO8_hsmal_001348	GTGACGTGCATCGGGCCGGGA
ANO8	ANO8_hsmal_001351	ACGCGAACCAAAGAACTAGG
ANO8	ANO8_hsmal_001352	AGAGTGACGTGCATCGGGCC
ANO8	ANO8_hsmal_001353	GCGCGAACCAAAGAACTAGGC
ANO9	ANO9_hsmal_001354	GCGCCTGGGTGTAGTCGGGG
ANO9	ANO9_hsmal_001357	GCCCCGACTACACCCAGGCG
ANO9	ANO9_hsmal_001358	GCCGCGCCTGGGTGTAGTCG
ANO9	ANO9_hsmal_001359	GCTCCGCCCCGACTACACCC
ANPEP	ANPEP_hsmal_001360	GCGGGCGGGCGGCCCGCTAG
ANPEP	ANPEP_hsmal_001363	GAGGAGCGGAGGAGCCCTGG
ANPEP	ANPEP_hsmal_001364	AGGAGCGGAGGAGCCCTGGG
ANPEP	ANPEP_hsmal_001365	GCTCCTCCCCCGTCCGCCCG
ANTXR1	ANTXR1_hsmal_001366	GTTCAAAGGCTGCCACCTTG
ANTXR1	ANTXR1_hsmal_001369	GCGCCGCCTTTGTCCACAAGG
ANTXR1	ANTXR1_hsmal_001370	GCCCCGTAAGAACGCGAAAGG
ANTXR1	ANTXR1_hsmal_001371	GTCCCCGTAAGAACGCGAAAG
ANTXR2	ANTXR2_hsmal_001372	GACTAACGCTTGCCAGATTT
ANTXR2	ANTXR2_hsmal_001375	GCTTCTTCCCTTTCCCAAATC
ANTXR2	ANTXR2_hsmal_001376	ACGCTTGCCAGATTTGGGAA
ANTXR2	ANTXR2_hsmal_001377	GTTAGTCATCTTCAACTCGGC
ANTXRL	ANTXRL_hsmal_001378	GCTTCCAATGAACAAACAGCA
ANTXRL	ANTXRL_hsmal_001381	GTCCTCTTGTAGCCCCTCCAA
ANTXRL	ANTXRL_hsmal_001382	ATGTTGACAACATCAGGGGG
ANTXRL	ANTXRL_hsmal_001383	GTGCATGTTGACAACATCAGG
AOC2	AOC2_hsmal_001384	AGTGCCCTGGGCCAAACCAC
AOC2	AOC2_hsmal_001387	GCATGTGGAAGCAGTGCCCT
AOC2	AOC2_hsmal_001388	GTGCATGTGGAAGCAGTGCCC
AOC2	AOC2_hsmal_001389	GAACAGAATTACATAAATCA
AOC3	AOC3_hsmal_001390	GCTGGAAGACAAAACCATGTA
AOC3	AOC3_hsmal_001393	GTCACTCTACTTTCTGGGTCA
AOC3	AOC3_hsmal_001394	GCAGAAAGTAGAGTGATTTGG
AOC3	AOC3_hsmal_001395	ACAAAACCATGTAAGGTCTG
AP5S1	AP5S1_hsmal_001396	GCAAGGCCAGCCCACGCCGA
AP5S1	AP5S1_hsmal_001399	GTGCAAGGCCAGCCCACGCCG
AP5S1	AP5S1_hsmal_001400	GCGATGCTTGGACCCTCGGCG
AP5S1	AP5S1_hsmal_001401	GCTGCAGCAGCCAGGTGCTGG
APCDD1	APCDD1_hsmal_001402	GGAGACTTGAAAGGGCGCGT
APCDD1	APCDD1_hsmal_001405	GCAAGTCTCCGCGCTCCCCCC
APCDD1	APCDD1_hsmal_001406	GTCTCCGCGCTCCCCCCCGG
APCDD1	APCDD1_hsmal_001407	GGGAGCGCGGAGACTTGAAA
APCDD1L	APCDD1L_hsmal_001408	GACAGGCTGGGGGATCCCAA
APCDD1L	APCDD1L_hsmal_001411	GTCAGAAGCGAGGCAGCCGTG
APCDD1L	APCDD1L_hsmal_001412	GCTGAGTGAGTCAGCTGAGGG
APCDD1L	APCDD1L_hsmal_001413	GAAGCGAGGCAGCCGTGAGG
APH1A	APH1A_hsmal_001414	GAGACACCAATTCCAGGGTT
APH1A	APH1A_hsmal_001417	GTTTCCTTTCGTCACTTTGTG
APH1A	APH1A_hsmal_001418	GTTTCCCCACAAAGTGACGAA
APH1A	APH1A_hsmal_001419	GTGACGAAAGGAAACAGCGA
APH1B	APH1B_hsmal_001420	GCTCGGGGGCGGGGCACGTGG
APH1B	APH1B_hsmal_001423	GGGGGCTAAGCGGGACGCGG
APH1B	APH1B_hsmal_001424	GCGCGGCTCATGGGCAGGCA
APH1B	APH1B_hsmal_001425	GCGGCTCATGGGCAGGCACG
APLF	APLF_hsmal_001426	AAACTACTGTTTAAAAACCC
APLF	APLF_hsmal_001429	GGGTGTTGGGGAATAAGCCG
APLF	APLF_hsmal_001430	GCGGCGTCCTCCAAGATGGGA
APLNR	APLNR_hsmal_001431	GAGGGAGTGACGAGTCAAGG
APLNR	APLNR_hsmal_001432	GTGTTCAGCCCAGCACAGTAG
APLNR	APLNR_hsmal_001435	ATGTTCAGCCCAGCACAGTA
APLNR	APLNR_hsmal_001436	AAATTGACCCCTACTGTGCT
APLP1	APLP1_hsmal_001437	GCGCTATTGTCCTGACCAGGA
APLP1	APLP1_hsmal_001438	GTGGTCAGGACAATAGCGTGG
APLP1	APLP1_hsmal_001441	GCGTGGCGGCTTCGCGCAGAG
APLP1	APLP1_hsmal_001442	GTCCTGGTCAGGACAATAGCG
APLP2	APLP2_hsmal_001443	ATTGGGTCTGGACCGCAAGG
APLP2	APLP2_hsmal_001444	GTCTTGAGGGGTTCTGCGGGC
APLP2	APLP2_hsmal_001447	GGGGTCTTGAGGGGTTCTGC
APLP2	APLP2_hsmal_001448	GTGATTGGGTCTGGACCGCAA
APMAP	APMAP_hsmal_001449	GCTTCCGGCCTCATGGGCGGG
APMAP	APMAP_hsmal_001450	GTTCCGAGCCCCACTTCCGGG
APMAP	APMAP_hsmal_001453	GCGTCGTTGCTCGGCGCTCTG
APMAP	APMAP_hsmal_001454	GCCGGGGACCTCCCGCCCATG
APOB	APOB_hsmal_001455	AGCCTTGAAGAGCCTCGGGG
APOB	APOB_hsmal_001456	GTGTAGAAAAGCAAACAGGTC
APOB	APOB_hsmal_001459	GCCAGGTGGGCCCCCTCCCCG
APOB	APOB_hsmal_001460	GTTGAGCCTTGAAGAGCCTCG
APOD	APOD_hsmal_001461	GCCCTCCTGACTGGATGGGGG
APOD	APOD_hsmal_001462	GCCGCCCCCATCCAGTCAGGA
APOD	APOD_hsmal_001465	GCAACCCTCCTGACTGGATGG
APOD	APOD_hsmal_001466	GCTGTATCGAAACACAAAGAT
APOH	APOH_hsmal_001467	GGCTCTGTTATGAAATCTTT
APOH	APOH_hsmal_001468	GTCATAACAGAGCCACATAAG
APOH	APOH_hsmal_001471	GTTATGAAATCTTTGGGAGA
APOH	APOH_hsmal_001472	AAGTAAATGATTAAAGAATG
APOL1	APOL1_hsmal_001473	GGGGCTGGACTGAAGGTGGA
APOL1	APOL1_hsmal_001474	GTCTAAGGGCAGCAGCAAGGA
APOL1	APOL1_hsmal_001477	GGGAGCGTGTTTGCTGTGCT
APOL1	APOL1_hsmal_001478	GCTCCTCTAAGGGCAGCAGCA
APOL2	APOL2_hsmal_001479	GCCCAGCACCACCTGCAGTCC
APOL2	APOL2_hsmal_001480	GGCTGGGCCTGGACTGCAGG
APOL2	APOL2_hsmal_001483	AGTGCAGCAGCAAGGAGGCT
APOL2	APOL2_hsmal_001484	AGCAGCGTGTTTACTGTGCT
APOL4	APOL4_hsmal_001485	GGTTCCTAGAAAAACCCACA
APOL4	APOL4_hsmal_001486	GCTGGGCTGCACAATTGGGCA
APOL4	APOL4_hsmal_001489	AGAAAAACCCACATGGCTCC
APOL4	APOL4_hsmal_001490	GCCTGTCTGGGCTGCACAATT
APOL6	APOL6_hsmal_001491	AGCTGGAGCCCATGATTTCC
APOL6	APOL6_hsmal_001492	AGGGCTCTTCCAGGAAATCA
APOL6	APOL6_hsmal_001495	GGGCTCTTCCAGGAAATCAT
APOL6	APOL6_hsmal_001496	AGGAAACTGAAAGTGACAGC
APOLD1	APOLD1_hsmal_001497	GTGTCACGTCCTTCTAGATGA
APOLD1	APOLD1_hsmal_001498	GTCATCTAGAAGGACGTGACA
APOLD1	APOLD1_hsmal_001501	GCCTTCTAGATGAAGGCAGCA
APOLD1	APOLD1_hsmal_001502	AAGGCAGCAGGGGTCATGAC
APOO	APOO_hsmal_001503	GCGGTACGCGGAGGCGCGAGG
APOO	APOO_hsmal_001504	AAGCGCCGGCTCTGTGTGGA
APOO	APOO_hsmal_001507	GTCTGTGTGGACGGTACGCGG
APOO	APOO_hsmal_001508	GCGTACCGTCCACACAGAGC
APP	APP_hsmal_001509	GTTCCCCGGCGGCGCCGCTAG
APP	APP_hsmal_001510	GAGACCCCTAGCGGCGCCGC
APP	APP_hsmal_001513	GAGCGGGCGCAGTTCCCCGG
APP	APP_hsmal_001514	GCGCGTGCACCTGTGGGCGCG
AQP1	AQP1_hsmal_001515	GCCGTGTCTGCATCCATCCAG
AQP1	AQP1_hsmal_001516	GCCTCTGGATGGATGCAGACA
AQP1	AQP1_hsmal_001519	GTGTCTGCATCCATCCAGAGG
AQP1	AQP1_hsmal_001520	GCCATCCAGAGGAGGTCTGTG
AQP10	AQP10_hsmal_001521	AGAGATAACAAGAGAATGTC
AQP10	AQP10_hsmal_001522	GCTGTGATGACTGGGAATGAA
AQP10	AQP10_hsmal_001525	GTCTGTGCACGTGTGTAGGCT
AQP10	AQP10_hsmal_001526	ACAAGAGAATGTCTGGGAGC
AQP11	AQP11_hsmal_001527	AGAAGTCCTCCCCGCCTCCC
AQP11	AQP11_hsmal_001528	GCTCGGGGCGGGACGAGCGGG
AQP11	AQP11_hsmal_001531	GCCTCCCCGGCTTGGCGCTG
AQP11	AQP11_hsmal_001532	AACACCCCAGCGCCAAGCCG
AQP12A	AQP12A_hsmal_001533	GTGTGACACACCCGGACCCAC
AQP12A	AQP12A_hsmal_001534	GGCTGGTTCCCACAACCCAG
AQP12A	AQP12A_hsmal_001537	GCGAGCGTGGCCAGTGGGTCC
AQP12A	AQP12A_hsmal_001538	GCCGGACCCACTGGCCACGCT
AQP12B	AQP12B_hsmal_001539	GGCCGGTTCCCACAACCCAG
AQP12B	AQP12B_hsmal_001540	GCCGAGCGTGGCCAGTGGATC
AQP12B	AQP12B_hsmal_001543	GCGAGCGTGGCCAGTGGATCC
AQP12B	AQP12B_hsmal_001544	GTGTGACACACCCGGATCCAC
AQP2	AQP2_hsmal_001545	AGGGTGATAGGCCTGTGGGT
AQP2	AQP2_hsmal_001546	GGGGGCAGAGGCCGCCATGG
AQP2	AQP2_hsmal_001549	GCCCCATCCCAGCCCACCCAC
AQP2	AQP2_hsmal_001550	GTAGGGTGATAGGCCTGTGGG
AQP3	AQP3_hsmal_001551	GGCGCTCCGGGACTGCAGGG
AQP3	AQP3_hsmal_001552	GCCTGCAGTCCCGGAGCGCCG
AQP3	AQP3_hsmal_001555	GCCGCACCAGCCTCCCAGCCG
AQP3	AQP3_hsmal_001556	GCCCGCCCCACCTCGGCTGGG
AQP4	AQP4_hsmal_001557	GTACCTGATCACTGTAGACAC
AQP4	AQP4_hsmal_001558	GCAAAAACCCAATCAGACAAG
AQP4	AQP4_hsmal_001561	ATAACTTAGCGATTGCCACA
AQP4	AQP4_hsmal_001562	GTGGAAAGATTCTGCACCATG
AQP5	AQP5_hsmal_001563	GGGGCGGCTCCTACGCTCGG
AQP5	AQP5_hsmal_001564	GTGGGAGGCTCCAGGCCGCTG
AQP5	AQP5_hsmal_001567	GCGCTGGACGACGGAGAGCGG
AQP5	AQP5_hsmal_001568	GCCTACGCTCGGGGGCCAGCG
AQP6	AQP6_hsmal_001569	GCCCGCCCTGGAAATCATCGT
AQP6	AQP6_hsmal_001570	GCTGAGCTGACCTGATGGGGT
AQP6	AQP6_hsmal_001573	GCCACCCCATCAGGTCAGCTC
AQP6	AQP6_hsmal_001574	GCAGCCTGAGCTGACCTGATG
AQP7	AQP7_hsmal_001575	GAGGTCAGAGGTGGAGCTCT
AQP7	AQP7_hsmal_001576	GTCTGGGCCTCTCAGTCCCAG
AQP7	AQP7_hsmal_001579	GTCAGAGGTGGAGCTCTGGGT
AQP7	AQP7_hsmal_001580	GCCTCTCAGTCCCAGAGGAA
AQP8	AQP8_hsmal_001581	AGGGCAGGGTGAGGGAGTCA
AQP8	AQP8_hsmal_001582	AATAAACCTCAGGTAGGAGG
AQP8	AQP8_hsmal_001585	GTCAGGTAGGAGGCGGCTCTG
AQP8	AQP8_hsmal_001586	GTCAGAGCCGCCTCCTACCTG
AQP9	AQP9_hsmal_001587	GTGTTGCCAAATCACAGTGAC
AQP9	AQP9_hsmal_001588	AAAAAGTACCTTGAGAATAA
AQP9	AQP9_hsmal_001591	AATCATTACCTTTATTCTCA
AQP9	AQP9_hsmal_001592	GTTAATCTGTCAGGCACAAAA
AQR	AQR_hsmal_001593	GTGTAGCCGGAAGTTCATGC
AQR	AQR_hsmal_001594	GAAGCGGAATGGCGTGTAGC
AQR	AQR_hsmal_001597	ACACGCCATTCCGCTTCCCG
AQR	AQR_hsmal_001598	GCCCAAGCGTTCCTCGGGAAG
AREG	AREG_hsmal_001599	GCGAATCCTTACGCACGAGGG
AREG	AREG_hsmal_001600	GTACCCGAAAACCACGCGCGG
AREG	AREG_hsmal_001603	GTCAGCGAATCCTTACGCACG
AREG	AREG_hsmal_001604	GCAGCGAATCCTTACGCACGA
AREL1	AREL1_hsmal_001605	GTTGGTGATTACGGAAGAACC
AREL1	AREL1_hsmal_001606	ACGTAGAAGTATTGCGCCGT
AREL1	AREL1_hsmal_001609	GTGAGAGAAGACGGTCCAAGA
AREL1	AREL1_hsmal_001610	GTGGACCGTCTTCTCTCACCA
ARHGAP1	ARHGAP1_hsmal_001611	GTCCTGGAAAGGCCATGTTTG
ARHGAP1	ARHGAP1_hsmal_001612	GTTATGCTGTTACCTCCCCG
ARHGAP1	ARHGAP1_hsmal_001615	GGAAAGGCCATGTTTGGGGC
ARHGAP1	ARHGAP1_hsmal_001616	GCCCCGAGGCAGGAACTTAGG
ARHGAP26	ARHGAP26_hsmal_001617	GATTGGATCAAGACCGCGGA
ARHGAP26	ARHGAP26_hsmal_001618	GCTTTGATTGGATCAAGACCG
ARHGAP26	ARHGAP26_hsmal_001621	ATTGGATCAAGACCGCGGAA
ARHGAP26	ARHGAP26_hsmal_001622	GAGGACGCCCGGCCCTTCCG
ARHGAP36	ARHGAP36_hsmal_001623	GCCCCCCTCCTGCCAGAAGAG
ARHGAP36	ARHGAP36_hsmal_001624	ACACCTCGAGCATGTCACGA
ARHGAP36	ARHGAP36_hsmal_001627	GCCCCCTTCGTGACATGCTCG
ARHGAP36	ARHGAP36_hsmal_001628	GCACCTCGAGCATGTCACGAA
ARIH2OS	ARIH2OS_hsmal_001629	GTGAACATGTGACTTTGGCTC
ARIH2OS	ARIH2OS_hsmal_001630	ACATGTGACTTTGGCTCTGG
ARIH2OS	ARIH2OS_hsmal_001633	AGCCAAAGTCACATGTTCAG
ARIH2OS	ARIH2OS_hsmal_001634	GAGCCAAAGTCACATGTTCA
ARL10	ARL10_hsmal_001635	GCGGTCCCCCTGCCAGGTGCA
ARL10	ARL10_hsmal_001636	GTCCACCCTGCACCTGGCAGG
ARL10	ARL10_hsmal_001639	GCACCTGGCAGGGGGACCGG
ARL10	ARL10_hsmal_001640	GCAGGCCGCCCGGGACCCGG
ARL6IP1	ARL6IP1_hsmal_001641	GCCAACCGAAGCTCAGCGCA
ARL6IP1	ARL6IP1_hsmal_001642	GTAAGCTCGGTCTGTCCAATG
ARL6IP1	ARL6IP1_hsmal_001645	GCAGACCGAGCTTACGCCTCA
ARL6IP1	ARL6IP1_hsmal_001646	GCTTACGCCTCAAGGAAGCC
ARL6IP5	ARL6IP5_hsmal_001647	ACAGCAGAGCAAAGGAAATT
ARL6IP5	ARL6IP5_hsmal_001648	GAGCAAAGGAAATTGGGAGT
ARL6IP5	ARL6IP5_hsmal_001651	AGAGCAAAGGAAATTGGGAG
ARL6IP5	ARL6IP5_hsmal_001652	AAAGGAAATTGGGAGTGGGC
ARL6IP6	ARL6IP6_hsmal_001653	GCACCAGGCCTCAGAGCCCAG
ARL6IP6	ARL6IP6_hsmal_001654	GTGGTTTACCCCTGGGCTCTG
ARL6IP6	ARL6IP6_hsmal_001657	GCCACGGAGAGCAAGGGTGGG
ARL6IP6	ARL6IP6_hsmal_001658	GGGTAAACCACGGAGAGCAA
ARMC10	ARMC10_hsmal_001659	GTCCAGCCCGGCGCGTCCCGG
ARMC10	ARMC10_hsmal_001660	ACGCGCCGGGCTGGAGTGGG
ARMC10	ARMC10_hsmal_001663	GCGGCTTCTCCCAGGCGAGG
ARMC10	ARMC10_hsmal_001664	GCGTCCCGGCGGCTTCTCCC
ARMCX1	ARMCX1_hsmal_001665	GCCTGATGTGTCAGGGAAGGA
ARMCX1	ARMCX1_hsmal_001666	AGTCTCCGGGGTTGGCAAAG
ARMCX1	ARMCX1_hsmal_001669	GTGACAGGACCTGATGTGTCA
ARMCX1	ARMCX1_hsmal_001670	GTGACAGGACCTGATGTGTC
ARMCX2	ARMCX2_hsmal_001671	ATGGGAATGGAAGTAAAGGA
ARMCX2	ARMCX2_hsmal_001672	GCTTGGTGGGAGTGGAAATTG
ARMCX2	ARMCX2_hsmal_001675	GATGGGAATGGAAGTAAAGG
ARMCX2	ARMCX2_hsmal_001676	AGGGGGCTCGTACTCTTGGT
ARMCX3	ARMCX3_hsmal_001677	ATAAGGCCTGGTGTGGGGGA
ARMCX3	ARMCX3_hsmal_001678	GAGTAATAAGGCCTGGTGTG
ARMCX3	ARMCX3_hsmal_001681	AAGAGTAATAAGGCCTGGTG
ARMCX3	ARMCX3_hsmal_001682	ACCAGCAGTGCGGCAGAAGA
ARMCX6	ARMCX6_hsmal_001683	AGTGACAGGGCCCACTGTGG
ARMCX6	ARMCX6_hsmal_001684	GGGGTTGAGGGGGAGATACA
ARMCX6	ARMCX6_hsmal_001687	GTTCCACTCCCACAAGCAGTG
ARMCX6	ARMCX6_hsmal_001688	AAAAGTGACAGGGCCCACTG
ARSB	ARSB_hsmal_001689	GCGCAAGCCCACGGCCCGCTG
ARSB	ARSB_hsmal_001690	GCAAGCCCACGGCCCGCTGG
ARSB	ARSB_hsmal_001693	GCGCCCGGCCTCGCAAGCCCA
ARSB	ARSB_hsmal_001694	GCAGCGGGCCGTGGGCTTGCG
ARSD	ARSD_hsmal_001695	GCCTTCCCGTGTGACGACCT
ARSD	ARSD_hsmal_001696	GAAAACCTGTTTCCACGCGC
ARSD	ARSD_hsmal_001699	GTTTCCACGCGCAGGTCCCGG
ARSD	ARSD_hsmal_001700	GTTTAATCAGCTCCTTAGCCC
ARSE	ARSE_hsmal_001701	ACTTGCACAAGGCTTTGAGC
ARSE	ARSE_hsmal_001702	GCCCCCATGCTGCGATGTGGG
ARSE	ARSE_hsmal_001705	AGAGGAAGGTTCTCTCCCAA
ARSE	ARSE_hsmal_001706	GCCTTCACGCTTGCTTCCTTT
ARSF	ARSF_hsmal_001707	GCTCACGACACAGCCCCAAGG
ARSF	ARSF_hsmal_001708	GTTTATACAATTTACGGGGAC
ARSF	ARSF_hsmal_001711	GGGGCTGTGTCGTGAGCCAT
ARSF	ARSF_hsmal_001712	GTTGGCTTTATACAATTTACG
ARSH	ARSH_hsmal_001713	AAATGTTAATTGATAGTGCC
ARSH	ARSH_hsmal_001714	AAAACTAATGTTCTATACCG
ARSH	ARSH_hsmal_001717	ACCGCAAAACAAACAGCACA
ARSH	ARSH_hsmal_001718	GCACCGCAAAACAAACAGCAC
ARSK	ARSK_hsmal_001719	GGTCTTAACGTGGGTAAAAG
ARSK	ARSK_hsmal_001720	GTCACGTGACTGGAAGTGGCT
ARSK	ARSK_hsmal_001723	GTGATTAAAAGGTCTTAACGT
ART1	ART1_hsmal_001724	GGAGACATCCAGAAATAGAT
ART1	ART1_hsmal_001725	AGACATCCAGAAATAGATGG
ART1	ART1_hsmal_001726	GAGACATCCAGAAATAGATG
ART1	ART1_hsmal_001729	GGGCAGGTCAGACTGGGCAG
ART3	ART3_hsmal_001730	GATTCCAAGGCATAGTGTGG
ART3	ART3_hsmal_001731	GTGATTCCAAGGCATAGTGTG
ART3	ART3_hsmal_001732	GTTCCAAGGCATAGTGTGGGG
ART3	ART3_hsmal_001735	GTAACACTTTAAATCTCCAAG
ART4	ART4_hsmal_001736	GTGATAAGATTGGCATGCGCA
ART4	ART4_hsmal_001737	AGATGAGCCTATAGACACCC
ART4	ART4_hsmal_001738	GATGAGCCTATAGACACCCA
ART4	ART4_hsmal_001741	GTAAGATTGGCATGCGCAGGG
ARV1	ARV1_hsmal_001742	GGGATTCGTAGTCCCGGCAC
ARV1	ARV1_hsmal_001743	GCTTATTGGGATTCGTAGTCC
ASAH1	ASAH1_hsmal_001744	GTTTCAGTGCCACGAAAAGGG
ASAH1	ASAH1_hsmal_001747	GCGCACCATTCCAGGCAGTAG
ASAH1	ASAH1_hsmal_001748	GCAGGCAGTAGGGGGAACGCT
ASAH1	ASAH1_hsmal_001749	GCAGTAGGGGGAACGCTCGG
ASAH2	ASAH2_hsmal_001750	GTAAGATATCTTAACCTCGGT
ASAH2	ASAH2_hsmal_001753	GAGCTAAGATATCTTAACCT
ASAH2	ASAH2_hsmal_001754	GGCTTGGTCTATGGAATGAG
ASAH2	ASAH2_hsmal_001755	GCATTCCATAGACCAAGCCCA
ASB11	ASB11_hsmal_001756	ATTAGAACCTACAGAGATCT
ASB11	ASB11_hsmal_001759	GCAGGAGCACTGAGTGCTAGA
ASB11	ASB11_hsmal_001760	GCCTACAGAGATCTCGGTAAC
ASB11	ASB11_hsmal_001761	AGGTTCTAATCTAACTGATT
ASB18	ASB18_hsmal_001762	GTGCTATAAATAGCAGCACCC
ASB18	ASB18_hsmal_001765	AGGGACTGTAAGAGGAGCCA
ASB18	ASB18_hsmal_001766	GTCAGCAGCTGTCCGTGAGAG
ASB18	ASB18_hsmal_001767	GCCTCTTACAGTCCCTGCGGA
ASB5	ASB5_hsmal_001768	GTATATTGAGAATGGAAAGTC
ASB5	ASB5_hsmal_001771	AGTTCTTCGCAAACTCCTAT
ASB5	ASB5_hsmal_001772	GTGAAATTTGGAGCACAGAGG
ASB5	ASB5_hsmal_001773	GTGCATATATATTTCAATATC
ASGR1	ASGR1_hsmal_001774	GTTGGAACTTAGGGGAGTGTG
ASGR1	ASGR1_hsmal_001777	GTGGAAATGGATTGGAACTTA
ASGR1	ASGR1_hsmal_001778	GTGGAAATGGATTGGAACTT
ASGR1	ASGR1_hsmal_001779	ATTGGAACTTAGGGGAGTGT
ASGR2	ASGR2_hsmal_001780	ACACTCAGACCCTCCAGTGC
ASGR2	ASGR2_hsmal_001783	ACTGTCCAAAGTCCCAGGCC
ASGR2	ASGR2_hsmal_001784	GTGAGTGTCCAAGCTCTAACC
ASGR2	ASGR2_hsmal_001785	GGAGGTGCCAGGTTAGAGCT
ASIC1	ASIC1_hsmal_001786	GCGCCGCCTCGCCCCTCCTCG
ASIC1	ASIC1_hsmal_001789	GCGCCGCCGAAAGCGGCCGCG
ASIC1	ASIC1_hsmal_001790	AGAGGCAGCGCCGCCGAAAG
ASIC1	ASIC1_hsmal_001791	ACGGCTCCGGGACTGGAGAG
ASIC2	ASIC2_hsmal_001792	GGGAAGCCTCTTGCTGGAGT
ASIC2	ASIC2_hsmal_001795	GCTTCCCGCTCGGTGTGCAG
ASIC2	ASIC2_hsmal_001796	GCCAGGAATTAAAATGCAGCG
ASIC2	ASIC2_hsmal_001797	GGAATTAAAATGCAGCGAGG
ASIC3	ASIC3_hsmal_001798	GCCCACCCGGCCATAGGTAA
ASIC3	ASIC3_hsmal_001801	AACTGTGCCCACCCGGCCAT
ASIC3	ASIC3_hsmal_001802	GCCGCGTCAGACGCCCGCGGG
ASIC3	ASIC3_hsmal_001803	GTACAAGAACTGTGCCCACC
ASIC4	ASIC4_hsmal_001804	GCTCCGGAGCACATGCTGAG
ASIC4	ASIC4_hsmal_001807	GCTCCGCTCAGCATGTGCTC
ASIC4	ASIC4_hsmal_001808	GCGAGCGAGCGAGTGAGCGA
ASIC4	ASIC4_hsmal_001809	GGAGCACATGCTGAGCGGAG
ASIC5	ASIC5_hsmal_001810	GAACCAGGTATGGGCATTTA
ASIC5	ASIC5_hsmal_001813	GTTCAGATTATGTGCTTTATG
ASIC5	ASIC5_hsmal_001814	ATGTTGACAGAACCAGGTAT
ASIC5	ASIC5_hsmal_001815	AATGTTGACAGAACCAGGTA
ASPH	ASPH_hsmal_001816	GTCGCAAGGGCCCTTACGAGG
ASPH	ASPH_hsmal_001819	AAGGCTGAGTGACGGCGCCT
ASPH	ASPH_hsmal_001820	GCGCCTGGGACCCAATCGCAA
ASPH	ASPH_hsmal_001821	GCAATCGCAAGGGCCCTTACG
ASPHD1	ASPHD1_hsmal_001822	GCACGTGGCGCCCTTTCCGGG
ASPHD1	ASPHD1_hsmal_001825	GACAACTCTCCCCCCTCCCC
ASPHD1	ASPHD1_hsmal_001826	GCGCCCGGAAAGGGCGCCACG
ASPHD1	ASPHD1_hsmal_001827	GGGGGGAGAGTTGTCGCTGG
ASPHD2	ASPHD2_hsmal_001828	GCGCCGGGGGAGGGGGTACGG
ASPHD2	ASPHD2_hsmal_001831	ACCTGCGCTCGCAGTGCGGG
ASPHD2	ASPHD2_hsmal_001832	GGCACCTGCGCTCGCAGTGC
ASPHD2	ASPHD2_hsmal_001833	GCGGCACCTGCGCTCGCAGTG
ASPN	ASPN_hsmal_001834	GACTCCGACTGCACTTTCAA
ASPN	ASPN_hsmal_001837	GTAGAGTTTAGCTAGAAGTCT
ASPN	ASPN_hsmal_001838	AAAGAAAGTTTAATAATGCA
ASPN	ASPN_hsmal_001839	GCTGGCCATTGAAAGTGCAGT
ASPRV1	ASPRV1_hsmal_001840	ATCCGGCCGGACTAGCAGGA
ASPRV1	ASPRV1_hsmal_001843	GTCCGGCCGGACTAGCAGGAT
ASPRV1	ASPRV1_hsmal_001844	GGTCCAAGGATGGATGCAGA
ASPRV1	ASPRV1_hsmal_001845	ACCCATCCTGCTAGTCCGGC
ASTL	ASTL_hsmal_001846	AGCTGCTATTTAAGAGGGGG
ASTL	ASTL_hsmal_001849	GGAGGCGGTTGAGGGGAGCA
ASTL	ASTL_hsmal_001850	GAGCAGCTGCTATTTAAGAG
ASTL	ASTL_hsmal_001851	GGAGCAGCTGCTATTTAAGA
ASTN1	ASTN1_hsmal_001852	GCAAGCGGCATCTCATTCCG
ASTN1	ASTN1_hsmal_001855	GTAAACCCAGGACTCTGCAAG
ASTN1	ASTN1_hsmal_001856	GATGCCGCTTGCAGAGTCCT
ASTN1	ASTN1_hsmal_001857	AGACATCAGAGCTTAAACCC
ASTN2	ASTN2_hsmal_001858	AAACGCTCGGGGTCTGCGGG
ASTN2	ASTN2_hsmal_001861	GGGAGCCGGAGATCGGGGAC
ASTN2	ASTN2_hsmal_001862	GGCGGAGCCTCCGAAACGCT
ASTN2	ASTN2_hsmal_001863	GCGGAGCCTCCGAAACGCTCG
ASZ1	ASZ1_hsmal_001864	GCCTCAAGGTTAGGGAGGGA
ASZ1	ASZ1_hsmal_001867	AGAAGCCTCAAGGTTAGGGA
ASZ1	ASZ1_hsmal_001868	GGTTAGGGAGGGACGGGGCA
ASZ1	ASZ1_hsmal_001869	AAGAAGCCTCAAGGTTAGGG
ATAD1	ATAD1_hsmal_001870	GCACGGAGCATGCGCGACCCG
ATAD1	ATAD1_hsmal_001873	GCGGGTCGCGCATGCTCCGT
ATAD1	ATAD1_hsmal_001874	GCGCGGGTCGCGCATGCTCCG
ATAD1	ATAD1_hsmal_001875	GGTCGCGCATGCTCCGTGGG
ATCAY	ATCAY_hsmal_001876	GTGCTTGTCTGTCAGCCAATG
ATCAY	ATCAY_hsmal_001879	GCATCTCCGAAAGCCACGCCA
ATCAY	ATCAY_hsmal_001880	GATGCTTGTCTGTCAGCCAA
ATCAY	ATCAY_hsmal_001881	ATCTCCGAAAGCCACGCCAG
ATF6	ATF6_hsmal_001882	ACGAGGGATTTGTACGACAC
ATF6	ATF6_hsmal_001885	ACTCCGTAACGCTGACGAGA
ATF6	ATF6_hsmal_001886	AAAAGTAGTTTGTCTTTACT
ATF6	ATF6_hsmal_001887	GCGCCTTCCCCATAAAACAGC
ATF6B	ATF6B_hsmal_001888	GATTCACGTGCTCAGCACCC
ATF6B	ATF6B_hsmal_001891	GTACCGACCAGTAAGAGACCT
ATF6B	ATF6B_hsmal_001892	GCACCCAGGTCTCTTACTGGT
ATF6B	ATF6B_hsmal_001893	GCTACCGACCAGTAAGAGACC
ATF7	ATF7_hsmal_001894	GGCCGGGCTTACTGTGGGCA
ATF7	ATF7_hsmal_001897	GTGAGTTGGAAAGCGGCCGAG
ATF7	ATF7_hsmal_001898	GTTGGAAAGCGGCCGAGAGG
ATF7	ATF7_hsmal_001899	GTGGGGGCTGAGTTGGAAAG
ATG9A	ATG9A_hsmal_001900	GGGACGGGACTAAAGTCTCG
ATG9A	ATG9A_hsmal_001903	ACGGGACTAAAGTCTCGAGG
ATG9A	ATG9A_hsmal_001904	GCCCAATAGTGTGCTCTACG
ATG9B	ATG9B_hsmal_001905	AGGGGTGTGAGTGATCAGAC
ATG9B	ATG9B_hsmal_001906	ACCTGAGGCCAAATCCCTCA
ATG9B	ATG9B_hsmal_001909	ACCCCTTCCAGGGCAACCTG
ATG9B	ATG9B_hsmal_001910	GATGCCCCTCTCAGGCCCTG
ATL1	ATL1_hsmal_001911	AGGTAGGGAGGGTGTGACGC
ATL1	ATL1_hsmal_001912	GTCACTGTCTTCACGGTCTGG
ATL1	ATL1_hsmal_001915	GTCTGGGGGTGGACTGAGGTA
ATL1	ATL1_hsmal_001916	GCACGGTCTGGGGGTGGACTG
ATL2	ATL2_hsmal_001917	GAGGAGATACAGGCGGAGAG
ATL2	ATL2_hsmal_001918	GCTCCCGGGAGGTTGATAAAG
ATL2	ATL2_hsmal_001921	GTACAGGCGGAGAGCGGCGCT
ATL2	ATL2_hsmal_001922	GCCGGGAGGTTGATAAAGCGG
ATL3	ATL3_hsmal_001923	GCGAGCGCAGCGCGGTCTGCG
ATL3	ATL3_hsmal_001924	GCGCTGCGCTCGCTCCGTCG
ATL3	ATL3_hsmal_001927	AAAAAACTAGCCAGAAGGTG
ATL3	ATL3_hsmal_001928	GCGACGGAGCGAGCGCAGCG
ATM	ATM_hsmal_001929	GCGCCAAGCAGCCGCAGAGCA
ATM	ATM_hsmal_001930	GCGCGTGATACTGGATGCGCA
ATM	ATM_hsmal_001933	GCATGGGCATACCGTGCTCTG
ATM	ATM_hsmal_001934	GCATGCGCATCCAGTATCACG
ATP10A	ATP10A_hsmal_001935	GCGCCCGGACTGGGCCACGC
ATP10A	ATP10A_hsmal_001936	ACTGGGCCACGCCGGATAGC
ATP10A	ATP10A_hsmal_001939	GACTGGGCCACGCCGGATAG
ATP10A	ATP10A_hsmal_001940	GCCAGTCCGGGCGCGGAACGA
ATP10B	ATP10B_hsmal_001941	GAAGGCAGTGTTCTTCGACT
ATP10B	ATP10B_hsmal_001942	GCCTTCACTGTTCTGGGACT
ATP10B	ATP10B_hsmal_001945	ATAGCAAGTCTGTGAATGTG
ATP10B	ATP10B_hsmal_001946	AACACTGCCTTCACTGTTCT
ATP10D	ATP10D_hsmal_001947	GTGCCGCTGCTACGTCACGGA
ATP10D	ATP10D_hsmal_001948	GCGCCCTCCGTGACGTAGCAG
ATP10D	ATP10D_hsmal_001951	GCCCTGCCGCTGCTACGTCA
ATP10D	ATP10D_hsmal_001952	GCTGCCGCTGCTACGTCACGG
ATP11A	ATP11A_hsmal_001953	ACTCGGGAGGAGCAGAGCGC
ATP11A	ATP11A_hsmal_001954	GCGCCGCCCTCTGGAGCCTCC
ATP11A	ATP11A_hsmal_001957	GCGGGGCCCGGAGGCTCCAGA
ATP11A	ATP11A_hsmal_001958	GCAGAGCGCAGGCTCCGCCG
ATP11B	ATP11B_hsmal_001959	GCCGCCCCCGGACGTGACGAA
ATP11B	ATP11B_hsmal_001960	ACCCCCTTTCGTCACGTCCG
ATP11B	ATP11B_hsmal_001963	ACGTGACGAAAGGGGGTGCG
ATP11B	ATP11B_hsmal_001964	GCCCCCGGACGTGACGAAAG
ATP11C	ATP11C_hsmal_001965	GTACCAGGCGAAGTAGGGGGA
ATP11C	ATP11C_hsmal_001966	AGGCGAAGTAGGGGGACGGT
ATP11C	ATP11C_hsmal_001969	AGGCTGCCCCGGGAGCAAGG
ATP11C	ATP11C_hsmal_001970	GTACAACTCCCAGGCTGCCCC
ATP12A	ATP12A_hsmal_001971	GCATCCAGGTGAGTACAGCCC
ATP12A	ATP12A_hsmal_001972	GAACCAGGGCTGTACTCACC
ATP12A	ATP12A_hsmal_001975	GCTGGGCGCCCAGCGGAACCA
ATP12A	ATP12A_hsmal_001976	AGTACAGCCCTGGTTCCGCT
ATP13A1	ATP13A1_hsmal_001977	GCCTGGACTAGGAAGAGCCA
ATP13A1	ATP13A1_hsmal_001978	ACCCGAAGTAGTCCCTGCCG
ATP13A1	ATP13A1_hsmal_001981	GCACCCGAAGTAGTCCCTGC
ATP13A1	ATP13A1_hsmal_001982	GCCAGGGCAACAGAACAGGC
ATP13A2	ATP13A2_hsmal_001983	GTGCTCCTCCGCACACACCGG
ATP13A2	ATP13A2_hsmal_001984	GCTGCTCCTCCGCACACACCG
ATP13A2	ATP13A2_hsmal_001987	GCGGAGACACACACCTCACGG
ATP13A2	ATP13A2_hsmal_001988	GACCGGAGACACACACCTCA
ATP13A3	ATP13A3_hsmal_001989	GTTCGAGGGTGGCAAAGGCGA
ATP13A3	ATP13A3_hsmal_001990	GTCGCCTTTGCCACCCTCGAA
ATP13A3	ATP13A3_hsmal_001993	AGGGTGGCAAAGGCGATGGG
ATP13A3	ATP13A3_hsmal_001994	GGGTGGCAAAGGCGATGGGT
ATP13A4	ATP13A4_hsmal_001995	GATTTGCAGTCAGAAGTCTG
ATP13A4	ATP13A4_hsmal_001996	ACGAGTCGCCCTCTGCTAGG
ATP13A4	ATP13A4_hsmal_001999	GCTGAGAGAATGCAATAAGCA
ATP13A4	ATP13A4_hsmal_002000	GCAGCAATTCCTCCTAGCAGA
ATP13A5	ATP13A5_hsmal_002001	GCTTTGTTAGTCTAATAGGCA
ATP13A5	ATP13A5_hsmal_002002	GAGAAATGTCAAAATCCCTT
ATP13A5	ATP13A5_hsmal_002005	GAAAGAGAGAAAATCTTCTC
ATP13A5	ATP13A5_hsmal_002006	GCTTGCCTATTAGACTAACAA
ATP1A1	ATP1A1_hsmal_002007	GTGTCAGGTTGCTCCGGTAA
ATP1A1	ATP1A1_hsmal_002008	GTTACCGGAGCAACCTGACAC
ATP1A1	ATP1A1_hsmal_002011	AGCAACCTGACACCGGCCGT
ATP1A1	ATP1A1_hsmal_002012	GCCTCCCGAAACCCCGCCCAC
ATP1A2	ATP1A2_hsmal_002013	AACGGGCTGTCTAGGGCCAG
ATP1A2	ATP1A2_hsmal_002014	GTCTAGGGCCAGTGGCTAAAG
ATP1A2	ATP1A2_hsmal_002017	GCAGTGGCTAAAGGGGCGGGA
ATP1A2	ATP1A2_hsmal_002018	GTGGGACAAACGGGCTGTCTA
ATP1A3	ATP1A3_hsmal_002019	GCCTTGGGCTCCGCAAAGTGG
ATP1A3	ATP1A3_hsmal_002020	GTCCCCTTGGGCTCCGCAAAG
ATP1A3	ATP1A3_hsmal_002023	GCGGGCCGTCCGTCAGCACGG
ATP1A3	ATP1A3_hsmal_002024	GCCACTTTGCGGAGCCCAAG
ATP1A4	ATP1A4_hsmal_002025	AAAACTAAAAAGGACTTTAG
ATP1A4	ATP1A4_hsmal_002026	AGAGTCAGCTTTGAATCACA
ATP1A4	ATP1A4_hsmal_002029	ATGTGATTCAAAGCTGACTC
ATP1A4	ATP1A4_hsmal_002030	GTGTGATTCAAAGCTGACTCT
ATP1B1	ATP1B1_hsmal_002031	GCGAGCCCCGCACCTATTGGT
ATP1B1	ATP1B1_hsmal_002032	GCCGAGCCCCGCACCTATTGG
ATP1B1	ATP1B1_hsmal_002035	GTGGGCGCGCAGCCGCTCGC
ATP1B1	ATP1B1_hsmal_002036	GCGCGCCCACCAATAGGTGCG
ATP1B2	ATP1B2_hsmal_002037	AGGTCCCTAAGAGAAGTCAG
ATP1B2	ATP1B2_hsmal_002038	GTAGGTCCCTAAGAGAAGTCA
ATP1B2	ATP1B2_hsmal_002041	GGTCCCTAAGAGAAGTCAGG
ATP1B2	ATP1B2_hsmal_002042	GTCCCTAAGAGAAGTCAGGG
ATP1B3	ATP1B3_hsmal_002043	GCCGCTGCCGCCTCCCGCCAG
ATP1B3	ATP1B3_hsmal_002044	GCGGCAGCGGCGCGGGCCGAG
ATP1B3	ATP1B3_hsmal_002047	GAGGGCGCCCCACCCCGCCC
ATP1B3	ATP1B3_hsmal_002048	GGGCGCTGCCTGAGGCGGCG
ATP1B4	ATP1B4_hsmal_002049	AAAGCAAGCTCATCATTACA
ATP1B4	ATP1B4_hsmal_002050	AGGAGCCAACCAATGACAGA
ATP1B4	ATP1B4_hsmal_002053	AAGGAGCCAACCAATGACAG
ATP1B4	ATP1B4_hsmal_002054	AAGCTCATCATTACAAGGAG
ATP2A1	ATP2A1_hsmal_002055	AGAGATATTTCTGCTGACAG
ATP2A1	ATP2A1_hsmal_002056	GCTGACAGAGGGGGAACAGT
ATP2A1	ATP2A1_hsmal_002059	GAGATATTTCTGCTGACAGA
ATP2A1	ATP2A1_hsmal_002060	GTGCTGACAGAGGGGGAACAG
ATP2A2	ATP2A2_hsmal_002061	GTTGGCCGAGAGCGCCCAGCG
ATP2A2	ATP2A2_hsmal_002062	GCGCCAGGCGCGCGGGAGGA
ATP2A2	ATP2A2_hsmal_002065	GTGGGCGCCAGGCGCGCGGG
ATP2A2	ATP2A2_hsmal_002066	AGCGCCCAGCGCGGCGCGGG
ATP2A3	ATP2A3_hsmal_002067	GAATGGGCGGGGGACCCAGG
ATP2A3	ATP2A3_hsmal_002068	GTTCCCCTCTGCAGAATGGGC
ATP2A3	ATP2A3_hsmal_002071	GTTTCCCCTCTGCAGAATGGG
ATP2A3	ATP2A3_hsmal_002072	GTCCCCCGCCCATTCTGCAG
ATP2B1	ATP2B1_hsmal_002073	GGACGCGGGCGGCCACTCGG
ATP2B1	ATP2B1_hsmal_002074	GGGTCCTGCGGGGACGCGGG
ATP2B1	ATP2B1_hsmal_002077	AGCCGAGGAGGCGGGTCCTG
ATP2B1	ATP2B1_hsmal_002078	GCCGAGGAGGCGGGTCCTGC
ATP2B2	ATP2B2_hsmal_002079	GCCGGCAAAATGCAATCTCG
ATP2B2	ATP2B2_hsmal_002080	GCATCCCCCAGCCTCCGGCAG
ATP2B2	ATP2B2_hsmal_002083	GCCGCCCCTGCCGCTGCCGG
ATP2B2	ATP2B2_hsmal_002084	GCAAAATGCAATCTCGGGGG
ATP2B3	ATP2B3_hsmal_002085	GGGCACCCTCGCGCGTCCTG
ATP2B3	ATP2B3_hsmal_002086	GCGCGTAGCTCCTGAGCCCCG
ATP2B3	ATP2B3_hsmal_002089	GTGCGCGCCCTTCTGTCCCC
ATP2B3	ATP2B3_hsmal_002090	GCGCGCGTCCTGGGGACAGAA
ATP2B4	ATP2B4_hsmal_002091	GTTAAGGTGGCCCGATTCTTG
ATP2B4	ATP2B4_hsmal_002092	AGGAAGTAACCGCAAGAATC
ATP2B4	ATP2B4_hsmal_002095	GCCATTACTCTACTGTTAAGG
ATP2B4	ATP2B4_hsmal_002096	GCCACCTTAACAGTAGAGTAA
ATP2C1	ATP2C1_hsmal_002097	GGGGACCCGTCACGGTCCGC
ATP2C1	ATP2C1_hsmal_002098	GTCCGCCGGGCCGGCTCCGCG
ATP2C1	ATP2C1_hsmal_002101	GCCTCGCGGAGCCGGCCCGG
ATP2C1	ATP2C1_hsmal_002102	GGGACCCGTCACGGTCCGCC
ATP2C2	ATP2C2_hsmal_002103	GGGTCCCAGGCGAGCTCGCG
ATP2C2	ATP2C2_hsmal_002104	GCGCTGTCCCCAGAGCCCCT
ATP2C2	ATP2C2_hsmal_002107	GCGAGCTCGCCTGGGACCCCA
ATP2C2	ATP2C2_hsmal_002108	GTGGGGTCCCAGGCGAGCTCG
ATP4A	ATP4A_hsmal_002109	AGCTGATTACAGGCTCCTTG
ATP4A	ATP4A_hsmal_002110	GTTGGGGTGACCTCTAGGCCT
ATP4A	ATP4A_hsmal_002113	ACAGCTGATTACAGGCTCCT
ATP4A	ATP4A_hsmal_002114	GCAGGCCTAGAGGTCACCCCA
ATP4B	ATP4B_hsmal_002115	ATCGCCTCACCAAACACCAG
ATP4B	ATP4B_hsmal_002116	GCTCACCAAACACCAGGGGCT
ATP4B	ATP4B_hsmal_002119	GCCAGGGCCGTTTATCAGCGC
ATP4B	ATP4B_hsmal_002120	GCCAGCCCCTGGTGTTTGGTG
ATP5G1	ATP5G1_hsmal_002121	GTGCCACGAAGCTCCTGTGGA
ATP5G1	ATP5G1_hsmal_002122	GAATTGCCACGAAGCTCCTG
ATP5G1	ATP5G1_hsmal_002125	GCTGCGGAAAGCCAATAAGAG
ATP5G1	ATP5G1_hsmal_002126	GTTGCCACGAAGCTCCTGTGG
ATP5G2	ATP5G2_hsmal_002127	GGGCTGTGGCGGTATCCGGC
ATP5G2	ATP5G2_hsmal_002128	ATAGAGTGATTGCAACATAC
ATP5G2	ATP5G2_hsmal_002131	GCGCCAGGTGGAGCAACCGGC
ATP5G2	ATP5G2_hsmal_002132	GCCGCCTGCCAGGGCTGTGG
ATP5G3	ATP5G3_hsmal_002133	GTTATTGGCAACTAGCCGGGA
ATP5G3	ATP5G3_hsmal_002134	GCCTCTTGCCCCATCACCAGG
ATP5G3	ATP5G3_hsmal_002137	GTGACCTTGAGTGTCTTCCT
ATP5G3	ATP5G3_hsmal_002138	GCAACGACAACCACCTGGTGA
ATP6AP1	ATP6AP1_hsmal_002139	GCACCTCCATTGGCCCCAGCG
ATP6AP1	ATP6AP1_hsmal_002140	GCACTTGGTCCAATTACCTG
ATP6AP1	ATP6AP1_hsmal_002143	AGCCAACCAGTGAGAAGGAG
ATP6AP1	ATP6AP1_hsmal_002144	GTGAGAAGGAGTGGCCGCGAG
ATP6AP1L	ATP6AP1L_hsmal_002145	GCCGGTACCTACAACAGCGTC
ATP6AP1L	ATP6AP1L_hsmal_002146	GGATATTGGTTCACTCAGCA
ATP6AP1L	ATP6AP1L_hsmal_002149	GCAGACGCTGTTGTAGGTACC
ATP6AP1L	ATP6AP1L_hsmal_002150	GTGTAGGTACCGGGAATATGG
ATP6AP2	ATP6AP2_hsmal_002151	GCGGGACTTAAAGTAACGGA
ATP6AP2	ATP6AP2_hsmal_002152	ACCAATCACCAGTTACGCCG
ATP6AP2	ATP6AP2_hsmal_002155	GCTACGGAAGGGACGTAACCT
ATP6AP2	ATP6AP2_hsmal_002156	ATAGGCGGGACTTAAAGTAA
ATP6V0A1	ATP6V0A1_hsmal_002157	GTGCAGCAGTGCGGAGTCACG
ATP6V0A1	ATP6V0A1_hsmal_002158	GCTGCAGCAGTGCGGAGTCA
ATP6V0A1	ATP6V0A1_hsmal_002161	AATGGGGCGCAGCCTCGCCC
ATP6V0A1	ATP6V0A1_hsmal_002162	GTGCGGAGTCACGGGGGTCGC
ATP6V0A2	ATP6V0A2_hsmal_002163	GTTGTCGCCGCACGACGTGG
ATP6V0A2	ATP6V0A2_hsmal_002164	GCGTACCCGCCGGGTTCGCGC
ATP6V0A2	ATP6V0A2_hsmal_002167	GCCAACCAGCGCGAACCCGGC
ATP6V0A2	ATP6V0A2_hsmal_002168	GAGGTTGTCGCCGCACGACG
ATP6V0A4	ATP6V0A4_hsmal_002169	GATACAACAGAGCTGCCTCC
ATP6V0A4	ATP6V0A4_hsmal_002170	GCAGGCTCCCAAAGAGCCAGG
ATP6V0A4	ATP6V0A4_hsmal_002173	GTATCAACACTGGCCTGTTG
ATP6V0A4	ATP6V0A4_hsmal_002174	GTATCAACACTGGCCTGTTGT
ATP6V0B	ATP6V0B_hsmal_002175	ACCACAATCCCCAGCGCCTG
ATP6V0B	ATP6V0B_hsmal_002176	GCGTCTAGAGCAAGGCGACGC
ATP6V0B	ATP6V0B_hsmal_002179	GTCGCCTTGCTCTAGACGGG
ATP6V0B	ATP6V0B_hsmal_002180	GCCTTGCTCTAGACGGGCGG
ATP6V0C	ATP6V0C_hsmal_002181	GCCGGCCCGTTGACCTCCCCC
ATP6V0C	ATP6V0C_hsmal_002182	GCCGTACCACTTCGCACCGTG
ATP6V0C	ATP6V0C_hsmal_002185	AGCCGTACCACTTCGCACCG
ATP6V0C	ATP6V0C_hsmal_002186	GCGTACCACTTCGCACCGTGG
ATP6V0E1	ATP6V0E1_hsmal_002187	GCCGCCCCTCGGGGAGCCCAG
ATP6V0E1	ATP6V0E1_hsmal_002188	GCTCTGCCTCTGGGCTCCCCG
ATP6V0E1	ATP6V0E1_hsmal_002191	GCTGCCTCTGGGCTCCCCGAG
ATP6V0E1	ATP6V0E1_hsmal_002192	GCGCCGGCCTCCGCCCCTCG
ATP6V0E2	ATP6V0E2_hsmal_002193	GCAGGTCCTGAGTGACAGCG
ATP6V0E2	ATP6V0E2_hsmal_002194	AGCCCGCCGCGCTGTCACTC
ATP6V0E2	ATP6V0E2_hsmal_002197	AGCACCCGAAGCGATCAGCC
ATP6V0E2	ATP6V0E2_hsmal_002198	GCAGCGAGTGGGCTCCTAGGC
ATP7A	ATP7A_hsmal_002199	GTCACGTGAAAAGGAACGCG
ATP7A	ATP7A_hsmal_002200	GCTTCCGGCAGGGGCATCACC
ATP7A	ATP7A_hsmal_002203	GCCACGGGAAAGAGAGCGAC
ATP7A	ATP7A_hsmal_002204	AGTCGCTCTCTTTCCCGTGG
ATP7B	ATP7B_hsmal_002205	GTGGGGGAGGTGGCCGAGGGA
ATP7B	ATP7B_hsmal_002206	GTGGCCGAGGGAGGGAGCGA
ATP7B	ATP7B_hsmal_002209	ACAGCCGTCGCTCCCTCCCT
ATP7B	ATP7B_hsmal_002210	GCAGGCGGGGGCTTCTAGTGG
ATP8A1	ATP8A1_hsmal_002211	GCACCCGCCTTCCTTGCTGAG
ATP8A1	ATP8A1_hsmal_002212	GCCTCCCGCGGCCGCTCAGCA
ATP8A1	ATP8A1_hsmal_002215	GCAGCAAGGAAGGCGGGTGAG
ATP8A1	ATP8A1_hsmal_002216	GCCGCGGCCGCTCAGCAAGGA
ATP8A2	ATP8A2_hsmal_002217	GCCGCAATATTACGCAGGACC
ATP8A2	ATP8A2_hsmal_002218	GCGCAATATTACGCAGGACCG
ATP8A2	ATP8A2_hsmal_002221	GTCCCCGACACCTAAAAGCCC
ATP8A2	ATP8A2_hsmal_002222	AGGGATCCGCAATATTACGC
ATP8B1	ATP8B1_hsmal_002223	GCTGGACTGCAAGCCCCGGGG
ATP8B1	ATP8B1_hsmal_002224	GTCCCTCCCTAGGGCGGAGAG
ATP8B1	ATP8B1_hsmal_002227	GTTTCCCTCCCTAGGGCGGAG
ATP8B1	ATP8B1_hsmal_002228	GGCCGCCTCGGGCCGCCCCG
ATP8B2	ATP8B2_hsmal_002229	ATGCGGATGGACGTACGTGT
ATP8B2	ATP8B2_hsmal_002230	AGCCCTTCCGAGCCTCGGCG
ATP8B2	ATP8B2_hsmal_002233	GCGGATGGACGTACGTGTGG
ATP8B2	ATP8B2_hsmal_002234	GGAGCAGCCATCTTTGTGCG
ATP8B3	ATP8B3_hsmal_002235	GTCCGCTCGGCCCCACCCTCG
ATP8B3	ATP8B3_hsmal_002236	GGCCAAGGCGAAGAAGGGGC
ATP8B3	ATP8B3_hsmal_002239	GCCAAGGCGAAGAAGGGGCG
ATP8B3	ATP8B3_hsmal_002240	GGTGGGGCCAAGGCGAAGAA
ATP8B4	ATP8B4_hsmal_002241	GCAGCATCTCATCAGAAGAAG
ATP8B4	ATP8B4_hsmal_002242	GCATCTAGCAGCTTCCGGTGG
ATP8B4	ATP8B4_hsmal_002245	GTGCCATCTAGCAGCTTCCGG
ATP8B4	ATP8B4_hsmal_002246	GCAGCTTCCGGTGGTGGTAAG
ATP9A	ATP9A_hsmal_002247	GCGCCGCCTCCTCCCCCGGGG
ATP9A	ATP9A_hsmal_002248	GCCGGCGCCGCGCCGCCCCG
ATP9A	ATP9A_hsmal_002251	GCGAGCTCGCCCCCTCGCTG
ATP9A	ATP9A_hsmal_002252	GCCGGCGCCGCGCCGCCCCGG
ATP9B	ATP9B_hsmal_002253	GCCTTCCCCGCCTCCGCCAAG
ATP9B	ATP9B_hsmal_002254	GCCCGCCTCCGCCAAGCGGCG
ATP9B	ATP9B_hsmal_002257	GTGACGTAACGAGCGGCGGCG
ATP9B	ATP9B_hsmal_002258	AGGTCCGATGACGTAACGAG
ATR	ATR_hsmal_002259	AAGACGCTGGGCCTGGCAAG
ATR	ATR_hsmal_002260	GGCCAGTAGCGGCTTCCGGG
ATR	ATR_hsmal_002263	GCGCCCGACGGAGCCGTGTGG
ATR	ATR_hsmal_002264	GCGGCGCCCGACGGAGCCGTG
ATRAID	ATRAID_hsmal_002265	GGGCCGGGTCGCGCGAGCAG
ATRAID	ATRAID_hsmal_002266	GCTCCGCTGCTCGCGCGACC
ATRAID	ATRAID_hsmal_002269	GCAGCGGAGCACCAAGGGAA
ATRAID	ATRAID_hsmal_002270	GCTCGCGCGACCCGGCCCCG
ATRIP	ATRIP_hsmal_002271	GTGGACCTCTAAACACCGGGC
ATRIP	ATRIP_hsmal_002272	GTGGACCTCTAAACACCGGG
ATRIP	ATRIP_hsmal_002275	GCCCGTGGACCTCTAAACAC
ATRIP	ATRIP_hsmal_002276	GGGGCCAATCAGCTGGCAGG
ATRN	ATRN_hsmal_002277	GTCCGGCGTCCGCGGCGCCGG
ATRN	ATRN_hsmal_002278	GCGTGCGGGGGCGCAGACAG
ATRN	ATRN_hsmal_002281	GAAGATCGCCTCCGGCGCCG
ATRN	ATRN_hsmal_002282	AGTACGTGGGTGCGTGCGTG
ATRNL1	ATRNL1_hsmal_002283	GGGCGCGCCCAACGTGGAAG
ATRNL1	ATRNL1_hsmal_002284	GGCGCGCCCAACGTGGAAGG
ATRNL1	ATRNL1_hsmal_002287	GTCGAGGCACCGGAGACAGAA
ATRNL1	ATRNL1_hsmal_002288	GCGGAGACAGAATGGCTGCCG
ATRX	ATRX_hsmal_002289	ACGGAAATTCACCTTCTTTG
ATRX	ATRX_hsmal_002290	ACCCCCTGCGAAAAGGTGGA
ATRX	ATRX_hsmal_002293	GCACAGAGTCTTATTGGCTA
ATRX	ATRX_hsmal_002294	GCCCCCTGCGAAAAGGTGGAG
AUP1	AUP1_hsmal_002295	GACGCGAGCAGGCGGACAGT
AUP1	AUP1_hsmal_002296	GCAGGCGGACAGTAGGACGC
AVL9	AVL9_hsmal_002299	AGAGGAGAGATCGACTCTGT
AVL9	AVL9_hsmal_002300	ATCGACTCTGTGGGGCGGGG
AVL9	AVL9_hsmal_002301	GAGGAGAGATCGACTCTGTG
AVL9	AVL9_hsmal_002302	GAGAGGAGAGATCGACTCTG
AVPR1A	AVPR1A_hsmal_002305	GCCTCACAGTAGGTGGGATCG
AVPR1A	AVPR1A_hsmal_002306	GATTCCTCCTCACAGTAGGT
AVPR1A	AVPR1A_hsmal_002307	GCGATCCCACCTACTGTGAGG
AVPR1A	AVPR1A_hsmal_002308	GCGCAGATTCCTCCTCACAGT
AVPR1B	AVPR1B_hsmal_002311	GTTGGCTCCTGCAGAGGAGGG
AVPR1B	AVPR1B_hsmal_002312	GTTCGCAGGCACCCACCCGGC
AVPR1B	AVPR1B_hsmal_002313	GCCGAGAGGCCGGCTGCTGGA
AVPR1B	AVPR1B_hsmal_002314	GTCGCCAGTTGGCTCCTGCAG
AVPR2	AVPR2_hsmal_002317	GCTGGGCAGGGAAGATTGAGA
AVPR2	AVPR2_hsmal_002318	GCAGACGGATGCACAGAACCC
AVPR2	AVPR2_hsmal_002319	GCCTGGGCAGGGAAGATTGAG
AVPR2	AVPR2_hsmal_002320	GGCGTGTGTGCACGTGTCGG
AWAT1	AWAT1_hsmal_002323	GGGGCAGGCTCTGAAGTACA
AWAT1	AWAT1_hsmal_002324	GTGCCCCCCCACCCACCGCAG
AWAT1	AWAT1_hsmal_002325	GTACTTCAGAGCCTGCCCCTG
AWAT1	AWAT1_hsmal_002326	GTCAGAGCCTGCCCCTGCGGT
AWAT2	AWAT2_hsmal_002329	GGTCCTGTAATTCTGTGGAG
AWAT2	AWAT2_hsmal_002330	GCCTGTAATTCTGTGGAGGGG
AWAT2	AWAT2_hsmal_002331	GCAGGGGCGGAGGCTAGCCAG
AWAT2	AWAT2_hsmal_002332	GGGGAAGAAAACATTAAGAG
AXL	AXL_hsmal_002335	GCCCTTTGCCTCCGCCCACCA
AXL	AXL_hsmal_002336	GGGTTAACTCAAGAGAGGAG
AXL	AXL_hsmal_002337	ATCAGGGGTTAACTCAAGAG
AXL	AXL_hsmal_002338	GAGTTAACCCCTGATTGTCC
B2M	B2M_hsmal_002341	GAAAGTCCCTCTCTCTAACC
B2M	B2M_hsmal_002342	GCAGTGCCAGGTTAGAGAGA
B2M	B2M_hsmal_002343	AAGAAAAGGAAACTGAAAAC
B2M	B2M_hsmal_002344	GCATCACGAGACTCTAAGAAA
B3GALNT1	B3GALNT1_hsmal_002347	GCTGCACGCGCGGGCCCAGG
B3GALNT1	B3GALNT1_hsmal_002348	GGCGCGCCATGCGAGCTCAC
B3GALNT1	B3GALNT1_hsmal_002349	ATGCGAGCTCACAGGGCTGG
B3GALNT1	B3GALNT1_hsmal_002350	GCGCGCCATGCGAGCTCACA
B3GALT1	B3GALT1_hsmal_002353	GTGTGGGTAGGCGTTGAATAG
B3GALT1	B3GALT1_hsmal_002354	ACAAAGAATGGCATGTGGGT
B3GALT1	B3GALT1_hsmal_002355	ACCTCATTTAGGGTTTCAGC
B3GALT1	B3GALT1_hsmal_002356	GGACAATACAATACAAAGAA
B3GALT2	B3GALT2_hsmal_002359	ATGAATGCAAACAATCACGT
B3GALT2	B3GALT2_hsmal_002360	GTTTGACTAAAAACCTAAGGT
B3GALT2	B3GALT2_hsmal_002361	AATGAATGCAAACAATCACG
B3GALT2	B3GALT2_hsmal_002362	GTCTAAGCTTCTCCCTACCTT
B3GALT4	B3GALT4_hsmal_002365	GTGGTGCCACTCCACCCGCCC
B3GALT4	B3GALT4_hsmal_002366	GAAGCGGCGTCGGAGCAGCG
B3GALT4	B3GALT4_hsmal_002367	GCGGGTGGAGTGGCACCAAA
B3GALT4	B3GALT4_hsmal_002368	GTTGGTGCCACTCCACCCGCC
B3GALT5	B3GALT5_hsmal_002371	GTGATAGGTGAGGAGGCCGGC
B3GALT5	B3GALT5_hsmal_002372	GGCCGGCGGGCCGCGCAGGG
B3GALT5	B3GALT5_hsmal_002373	GCCAGCCCGCGCCGCCCTGCG
B3GALT5	B3GALT5_hsmal_002374	AGGAAATCTGATAGGTGAGG
B3GALT6	B3GALT6_hsmal_002377	GCCGAGCCCCGGGGCGCTCGG
B3GALT6	B3GALT6_hsmal_002378	GCCAATCGGCGGCCGTCACG
B3GALT6	B3GALT6_hsmal_002379	GGAGGCCGGCGGCCAATCGG
B3GALT6	B3GALT6_hsmal_002380	GGGTGCCCGAGGCCACGTGA
B3GAT1	B3GAT1_hsmal_002383	ATTAGCAGCTCGGGTCCCGC
B3GAT1	B3GAT1_hsmal_002384	GGTACCGACCATTAGCAGCT
B3GAT1	B3GAT1_hsmal_002385	GGACCCGAGCTGCTAATGGT
B3GAT1	B3GAT1_hsmal_002386	GTACCGACCATTAGCAGCTC
B3GAT2	B3GAT2_hsmal_002389	GACAGCAGCGCTGCTACTGG
B3GAT2	B3GAT2_hsmal_002390	GCGCTGCTACTGGTGGAGAG
B3GAT2	B3GAT2_hsmal_002391	GCGCTGCTGTCTTCCCACAGG
B3GAT2	B3GAT2_hsmal_002392	GCAGCGCTGCTGTCTTCCCAC
B3GAT3	B3GAT3_hsmal_002395	GTAGGGGAGTGCGAGGAAGGC
B3GAT3	B3GAT3_hsmal_002396	GTGCGAGGAAGGCGGGACGC
B3GAT3	B3GAT3_hsmal_002397	GTGACCGGAAGCGTGCCCTGG
B3GAT3	B3GAT3_hsmal_002398	GCCCCTACCAGCTCCCAGCTG
B3GNT2	B3GNT2_hsmal_002401	GCGGAACCCTCCCAAAACTT
B3GNT2	B3GNT2_hsmal_002402	AGGGTTCCGCTCTCCCCACC
B3GNT2	B3GNT2_hsmal_002403	GCCCCTCACGTCACCGCCCGA
B3GNT2	B3GNT2_hsmal_002404	GCTCCCAAAACTTGGGGCGCG
B3GNT3	B3GNT3_hsmal_002407	GCCAGGAAACTCAGCCGAGCT
B3GNT3	B3GNT3_hsmal_002408	GCTCAGCCGAGCTGGGAAGAG
B3GNT3	B3GNT3_hsmal_002409	GCAGTCCCCCTCTTCCCAGCT
B3GNT3	B3GNT3_hsmal_002410	GGAAGAGGGGGACTGGCAAG
B3GNT5	B3GNT5_hsmal_002413	GCATCACCTTCACCTACGCGC
B3GNT5	B3GNT5_hsmal_002414	GGGCCGTGACGCCGAGAGTG
B3GNT5	B3GNT5_hsmal_002415	GCCTTCACCTACGCGCCGGGA
B3GNT5	B3GNT5_hsmal_002416	GCCGTGACGCCGAGAGTGCG
B3GNT7	B3GNT7_hsmal_002419	GAAATGGGGTGGTCCCCGCC
B3GNT7	B3GNT7_hsmal_002420	GCCCAGGTGCCTTAACCCCTT
B3GNT7	B3GNT7_hsmal_002421	ATGGGGTGGTCCCCGCCAGG
B3GNT7	B3GNT7_hsmal_002422	ACCACCCCATTTCTCCGAGA
B4GALNT1	B4GALNT1_hsmal_002425	AGTCCTTAGCCTCCAAACAC
B4GALNT1	B4GALNT1_hsmal_002426	GGCAATGGAATGGATGTCGT
B4GALNT1	B4GALNT1_hsmal_002427	AGGCAATGGAATGGATGTCG
B4GALNT1	B4GALNT1_hsmal_002428	GTTTGGAGGCTAAGGACTGG
B4GALNT2	B4GALNT2_hsmal_002431	GGGCAAATTCTCGGCGAGTA
B4GALNT2	B4GALNT2_hsmal_002432	AAAAGTCCAGGGTAGAGATG
B4GALNT2	B4GALNT2_hsmal_002433	AAATTCTCGGCGAGTAGGGC
B4GALNT2	B4GALNT2_hsmal_002434	GCAGGTGCAGGACGCTTGGGA
B4GALNT3	B4GALNT3_hsmal_002437	AGGCCATTCGGCTTCCCTAG
B4GALNT3	B4GALNT3_hsmal_002438	GAGGCCATTCGGCTTCCCTA
B4GALNT3	B4GALNT3_hsmal_002439	GGCTTCCCTAGGGGAGCGAG
B4GALNT3	B4GALNT3_hsmal_002440	GTCCCACCCGTTCCCAGTCGG
B4GALNT4	B4GALNT4_hsmal_002443	GAGGGGTGCGGGGCGCGGGA
B4GALNT4	B4GALNT4_hsmal_002444	GCGGGGCGCGGGAAGGCGGGG
B4GALNT4	B4GALNT4_hsmal_002445	GGCGCGCGGGGAGGGGTGCG
B4GALNT4	B4GALNT4_hsmal_002446	GGGGCGCGGGAAGGCGGGGC
B4GALT1	B4GALT1_hsmal_002449	GCCCCGCCCCCGCCTTCGCC
B4GALT1	B4GALT1_hsmal_002450	GCGGGGCCCCGGCGAAGGCGG
B4GALT1	B4GALT1_hsmal_002451	GAGGCGCCGGCGGAGAGGGG
B4GALT1	B4GALT1_hsmal_002452	GGCGCCGGCGGAGAGGGGAG
B4GALT2	B4GALT2_hsmal_002455	GAGGCACGGACCTGGGAGCG
B4GALT2	B4GALT2_hsmal_002456	GCCGAACCCGGGCACCCAGG
B4GALT2	B4GALT2_hsmal_002457	GCGGCCGAACCCGGGCACCC
B4GALT2	B4GALT2_hsmal_002458	GGGTTCGGCCGCCGGCAGGG
B4GALT3	B4GALT3_hsmal_002461	GCCCAGACACCGCGTGGCCGG
B4GALT3	B4GALT3_hsmal_002462	GCTCACAAGCCCCCGGCCACG
B4GALT3	B4GALT3_hsmal_002463	GCCTACAACGCGTTCCAGGT
B4GALT3	B4GALT3_hsmal_002464	ACCCGGTCCCAGACACCGCG
B4GALT4	B4GALT4_hsmal_002467	GCCTCTCCGGCCAAGGCGGG
B4GALT4	B4GALT4_hsmal_002468	GCAGGCGCGTGCAGAGCCGGG
B4GALT4	B4GALT4_hsmal_002469	GCCGGAGAGGCTGGTCCGCC
B4GALT4	B4GALT4_hsmal_002470	ACCAGCCTCTCCGGCCAAGG
B4GALT5	B4GALT5_hsmal_002473	GCTGCTGTGGGCGCCGAGCG
B4GALT5	B4GALT5_hsmal_002474	GCTGCTGTGGGCGCCGAGCGA
B4GALT5	B4GALT5_hsmal_002475	GTGTGGGCGCCGAGCGAGGGT
B4GALT5	B4GALT5_hsmal_002476	GCTCGCCGCCGACCCTCGCT
B4GALT6	B4GALT6_hsmal_002479	GGGGCCCGGGGACGGCAGGA
B4GALT6	B4GALT6_hsmal_002480	GACGGAAGAAAGCCGGGGAA
B4GALT6	B4GALT6_hsmal_002481	GGCAGGACGGAAGAAAGCCG
B4GALT6	B4GALT6_hsmal_002482	GCGCTCCTCCTCGCCCTTCCC
B4GALT7	B4GALT7_hsmal_002485	GCTGCTCGCAAGCAGAACCT
B4GALT7	B4GALT7_hsmal_002486	GCGCAAGCAGAACCTTGGAGG
B4GALT7	B4GALT7_hsmal_002487	GTCCCGGAGCCGCCGCCTCCA
B4GALT7	B4GALT7_hsmal_002488	GGTTCTGCTTGCGAGCAGCG
BACE1	BACE1_hsmal_002491	GTTGCAGGGCGGACTCCACCT
BACE1	BACE1_hsmal_002492	GCCCGCCAGGGCCTTGCAGGG
BACE1	BACE1_hsmal_002493	GCGGACTCCACCTCGGCAGA
BACE1	BACE1_hsmal_002494	GTCTGGGATGCCCTCTGCCG
BACE2	BACE2_hsmal_002497	GCGGGAGGGGAGGAGGCTCGC
BACE2	BACE2_hsmal_002498	GAGGCTCGCGGGAGGGGAGA
BACE2	BACE2_hsmal_002499	GGAGAAGGCGGAGGCCGGGG
BACE2	BACE2_hsmal_002500	GCGGGAGGGGAGGAGGCTCG
BAK1	BAK1_hsmal_002503	GGAGGTGGGGTGGGGAAAGT
BAK1	BAK1_hsmal_002504	GTCAGGGATGGGAAAAGCAGT
BAK1	BAK1_hsmal_002505	GCCCCACCCCACCTCCCAGGC
BAK1	BAK1_hsmal_002506	GCAGGCAGGGCGGCTGTCAG
BAMBI	BAMBI_hsmal_002509	GTGGGCCCGCCCCCCGCTGCG
BAMBI	BAMBI_hsmal_002510	GCGGCCAATCGGACGCCGTG
BAMBI	BAMBI_hsmal_002511	GTGTCAATCCGCCCCGCAGCG
BAMBI	BAMBI_hsmal_002512	GCCTGTCAATCCGCCCCGCAG
BAX	BAX_hsmal_002515	GACGGGACCAAACCTCCCGA
BAX	BAX_hsmal_002516	ACCTGCCTCGCTCCCTCGGG
BAX	BAX_hsmal_002517	GCGTGACCCGGCGGCGCTGCG
BAX	BAX_hsmal_002518	GGTGCGGTCACGTGACCCGG
BCAM	BCAM_hsmal_002521	GGACCTCCCACTGCCCGGAG
BCAM	BCAM_hsmal_002522	GGGGACGAGGGGGGCCTGGA
BCAM	BCAM_hsmal_002523	GGCCAGGACCTCCCACTGCC
BCAM	BCAM_hsmal_002524	GGCCCCGCGCCCGGGCATCG
BCAN	BCAN_hsmal_002527	AGCCCCGCGCTCCCGACCAG
BCAN	BCAN_hsmal_002528	ACCCGCTGCCTTCTCTGCTT
BCAN	BCAN_hsmal_002529	GTGCCGGAGCCGAAGCAGAGA
BCAN	BCAN_hsmal_002530	GCCCCGCGCTCCCGACCAGG
BCAP29	BCAP29_hsmal_002533	ACAACTGTTGCCAATAAACG
BCAP29	BCAP29_hsmal_002534	GCTCAGCCGGGACGGACCCGC
BCAP29	BCAP29_hsmal_002535	GCCTGTGACCTCAGCCGGGA
BCAP29	BCAP29_hsmal_002536	GCCTCAGCCGGGACGGACCCG
BCAP31	BCAP31_hsmal_002539	ACCGCCCACCAGCCCTCGCG
BCAP31	BCAP31_hsmal_002540	GCTTCCCACCCCGCCCCGGAG
BCAP31	BCAP31_hsmal_002541	GCTCCGCTTCCCACCCCGCCC
BCAP31	BCAP31_hsmal_002542	GCAGCCCTCGCGAGGCCCCGG
BCHE	BCHE_hsmal_002545	GTAACTTGGATCTCTACACGA
BCHE	BCHE_hsmal_002546	GAAATCTGTTCAGAGGCTAA
BCHE	BCHE_hsmal_002547	GCTGACAAAGCTCGCGAGAGT
BCHE	BCHE_hsmal_002548	GATTCATGCTTTACAATTGC
BCL2	BCL2_hsmal_002551	AGAGAATGAAGTAAGAGGAC
BCL2	BCL2_hsmal_002552	GTTACGCACAGGAAACCGGTC
BCL2	BCL2_hsmal_002553	GTTACGCACAGGAAACCGGT
BCL2	BCL2_hsmal_002554	GTGTGCAGAGAATGAAGTAAG
BCL2L1	BCL2L1_hsmal_002557	AGCCAGGAGTACTCTCCCGG
BCL2L1	BCL2L1_hsmal_002558	AATCCATACCAGCCACCTCC
BCL2L1	BCL2L1_hsmal_002559	GTACTCCTGGCTCCCAGTAGG
BCL2L1	BCL2L1_hsmal_002560	GTCCTGGCTCCCAGTAGGAGG
BCL2L10	BCL2L10_hsmal_002563	GGCGCAGTACCCCAGGTAGT
BCL2L10	BCL2L10_hsmal_002564	GCCGGCGCCATCCACGCCCG
BCL2L10	BCL2L10_hsmal_002565	GTGTTGCTGGCCGACTACCTG
BCL2L10	BCL2L10_hsmal_002566	GGAACCCGGCACCCCCGAGC
BCL2L13	BCL2L13_hsmal_002569	GTCTTCAGGTCACATCTGGA
BCL2L13	BCL2L13_hsmal_002570	GTCTGGACGGAGAGACCTCCG
BCL2L13	BCL2L13_hsmal_002571	ATCCGGAACGGTATCCGGAG
BCL2L13	BCL2L13_hsmal_002572	GGAGCGGAAGGACCGACCAA
BDKRB1	BDKRB1_hsmal_002575	AGTGCAAAGTGAAATGAGAG
BDKRB1	BDKRB1_hsmal_002576	GGACTCACTCCAAGTGGATT
BDKRB1	BDKRB1_hsmal_002577	GTCACTCCAAGTGGATTTGGA
BDKRB1	BDKRB1_hsmal_002578	GTCATTTCACTTTGCACTTTA
BDKRB2	BDKRB2_hsmal_002581	ACTCCTGCCCAGCTGGAGCC
BDKRB2	BDKRB2_hsmal_002582	GGAGTGCAGAGCTCAGCTGG
BDKRB2	BDKRB2_hsmal_002583	GCTGGAGCCAGGCTGGCTGT
BDKRB2	BDKRB2_hsmal_002584	GGTGGCAGAGCGGAGAGCGA
BDNF	BDNF_hsmal_002587	GTCGAACGGGTATCGGTAGCG
BDNF	BDNF_hsmal_002588	ATCGGTAGCGCGGGCGAGCG
BDNF	BDNF_hsmal_002589	GCGCTACCGATACCCGTTCG
BDNF	BDNF_hsmal_002590	GCGAACGGGTATCGGTAGCGC
BEAN1	BEAN1_hsmal_002593	GCCTCGGCCCGGGATCGCGGG
BEAN1	BEAN1_hsmal_002594	GACCAGCCGCCCGCGATCCC
BEAN1	BEAN1_hsmal_002595	GCTGCCTCGGCCCGGGATCG
BEAN1	BEAN1_hsmal_002596	GTCGCGGGCGGCTGGTCGGCC
BEST1	BEST1_hsmal_002599	GCTAAGCCAGGACCTCCACAA
BEST1	BEST1_hsmal_002600	GTTCTGAGCAGATTACAAGAA
BEST1	BEST1_hsmal_002601	AGACAAGGACTCCTTTGTGG
BEST1	BEST1_hsmal_002602	GCTTCTGAGCAGATTACAAGA
BEST2	BEST2_hsmal_002605	GCAAGTTTGTTACCTGGTACG
BEST2	BEST2_hsmal_002606	GCGTACCAGGTAACAAACTTG
BEST2	BEST2_hsmal_002607	AGTCCCACAAGTTTGTTACC
BEST2	BEST2_hsmal_002608	GTACCAGGTAACAAACTTGT
BEST3	BEST3_hsmal_002611	GCCACTGATGACAGTTATAGC
BEST3	BEST3_hsmal_002612	GTGGCTAAACTGGCATAAAC
BEST3	BEST3_hsmal_002613	ACTGTCATCAGTGGCTAAAC
BEST3	BEST3_hsmal_002614	GCCAGCTATAACTGTCATCAG
BEST4	BEST4_hsmal_002617	GTGTGTCTCCTTACCCCTGTA
BEST4	BEST4_hsmal_002618	AGGCCAGCCCAACCCTACAG
BEST4	BEST4_hsmal_002619	AGCCCAACCCTACAGGGGTA
BEST4	BEST4_hsmal_002620	AAGGCCAGCCCAACCCTACA
BET1	BET1_hsmal_002623	GCAACGCATAACGTGTTGCTG
BET1	BET1_hsmal_002624	GTGTGAACCCGGTTCCAGGAG
BET1	BET1_hsmal_002625	GCTGAGGGCGTGATGTGAACC
BET1	BET1_hsmal_002626	AACCCGGTTCCAGGAGCGGA
BET1L	BET1L_hsmal_002629	GTCAGCGAGCCCGAAGCGGAA
BET1L	BET1L_hsmal_002630	GACTTCCGGCTTAGGGCCGA
BET1L	BET1L_hsmal_002631	GCCCCACCCTCGGCCCTAAGC
BET1L	BET1L_hsmal_002632	GCTGCCGGGCGCGGAAGCGAT
BFAR	BFAR_hsmal_002635	GACCTCCCCGCTGCCTAGAG
BFAR	BFAR_hsmal_002636	AGTGGCCGCTCTAGGCAGCG
BFAR	BFAR_hsmal_002637	GGCCGCTCTAGGCAGCGGGG
BFAR	BFAR_hsmal_002638	GAGCGGCCACTCCCAGCCGG
BGN	BGN_hsmal_002641	GAGAGGGCGGGCGAGCAGGA
BGN	BGN_hsmal_002642	GTTGAAGCTGCCAGGGGGGCC
BGN	BGN_hsmal_002643	GTTTGAAGCTGCCAGGGGGGC
BGN	BGN_hsmal_002644	AGAGGGCGGGCGAGCAGGAG
BIK	BIK_hsmal_002647	GGTGCGAGAGGCCGCTCCCG
BIK	BIK_hsmal_002648	GGCCTCTCGCACCCCGAGCG
BIK	BIK_hsmal_002649	GTTCCGCGCTCGGGGTGCGAG
BIK	BIK_hsmal_002650	AGTCCGGGATTCCGCGCTCG
BIRC6	BIRC6_hsmal_002653	GCGGAACGTCGATCGCCCGGC
BIRC6	BIRC6_hsmal_002654	GTCACTTCCGGCTAACGCGCT
BIRC6	BIRC6_hsmal_002655	GCCGGAGGGGCCAAACTCGG
BIRC6	BIRC6_hsmal_002656	GTCAGGCGCCCGCACGCACG
BLCAP	BLCAP_hsmal_002659	AAGTCCTCAAAGGTGGTCTG
BLCAP	BLCAP_hsmal_002660	GATCACAAGGTCCGAAGTGG
BLCAP	BLCAP_hsmal_002661	ACCGCAAACGCCTGATCACA
BLCAP	BLCAP_hsmal_002662	GCTGATATTTACGGGAAATG
BMP1	BMP1_hsmal_002665	GCCCGCCCCCCGCTCGGTCCG
BMP1	BMP1_hsmal_002666	GCGAGGACGAGCGCGGAGCCG
BMP1	BMP1_hsmal_002667	GGAAGGAGGGAGGCGAGCAG
BMP1	BMP1_hsmal_002668	GCTGGAGCCCGAGGACGAGCG
BMP10	BMP10_hsmal_002671	AAAAGTCAGGTTGCAGTAAT
BMP10	BMP10_hsmal_002672	GAAAGGCTAGGCCCCTATAG
BMP10	BMP10_hsmal_002673	GTGGTGCACAAGTTTACACTA
BMP10	BMP10_hsmal_002674	GTTCCTCTCCCCCTAAAAGTC
BMP2	BMP2_hsmal_002677	GCTGCGCGCAGGGGTGTGGA
BMP2	BMP2_hsmal_002678	GCGGGCGGGAGCTGCGCGCAG
BMP2	BMP2_hsmal_002679	GCGCAGCTCCCGCCCGCTCG
BMP2	BMP2_hsmal_002680	GCTCGCCGGGGATCCCCGAG
BMPR1A	BMPR1A_hsmal_002683	ACGGCGCGCGCGCACTGGGA
BMPR1A	BMPR1A_hsmal_002684	GTCGGGTGCGCGCGGCGCGGG
BMPR1A	BMPR1A_hsmal_002685	GCGCCGCGCGCACCCGACCA
BMPR1A	BMPR1A_hsmal_002686	GCGCCCGTGGTCGGGTGCGCG
BMPR1B	BMPR1B_hsmal_002689	GAGGCAGCCGAGGAGCGAGA
BMPR1B	BMPR1B_hsmal_002690	GCTCAGTCTCCAATCACTAGT
BMPR1B	BMPR1B_hsmal_002691	AAAAATTCCAGAGGCAGCCG
BMPR1B	BMPR1B_hsmal_002692	AGAGGCAGCCGAGGAGCGAG
BMPR2	BMPR2_hsmal_002695	AGGCTAGAGACAGACAGGGC
BMPR2	BMPR2_hsmal_002696	GCTCTAGCCTGTGGTGCAGAG
BMPR2	BMPR2_hsmal_002697	ACCACAGGCTAGAGACAGAC
BMPR2	BMPR2_hsmal_002698	GCCCTGTCTGTCTCTAGCCTG
BNIP1	BNIP1_hsmal_002701	GCCGGCGAAAATGGCAAGCGA
BNIP1	BNIP1_hsmal_002702	GTGATTTCCCTACACGTGTCA
BNIP1	BNIP1_hsmal_002703	GCGAGGGTCACTGCGCAGAGT
BNIP1	BNIP1_hsmal_002704	GCTGATTTCCCTACACGTGTC
BNIP2	BNIP2_hsmal_002707	GCTAGCCCGTGACGTCTGAGG
BNIP2	BNIP2_hsmal_002708	GCTAGCCCGTGACGTCTGAG
BNIP2	BNIP2_hsmal_002709	GCCAACCCCCTCAGACGTCAC
BNIP2	BNIP2_hsmal_002710	GCCCAACCCCCTCAGACGTCA
BNIP3	BNIP3_hsmal_002713	GTGGGGTGCGTGTGGCACGTG
BNIP3	BNIP3_hsmal_002714	GCAGGGGCGTGGGGTGCGTG
BNIP3	BNIP3_hsmal_002715	GCGCCCATTGGCCGCGACTTG
BNIP3	BNIP3_hsmal_002716	GCACGCGCAGGCCCCAAGTCG
BNIP3L	BNIP3L_hsmal_002719	ATGACAACACAACAAGCGAC
BNIP3L	BNIP3L_hsmal_002720	AACACAACAAGCGACCGGAC
BNIP3L	BNIP3L_hsmal_002721	GCAACACAACAAGCGACCGGA
BNIP3L	BNIP3L_hsmal_002722	GTCCACGTCCGGGGCCCGCAG
BNIPL	BNIPL_hsmal_002725	AAAACCCTGCCTCCTGTGAG
BNIPL	BNIPL_hsmal_002726	GCCGCCCCCTCACAGGAGGCA
BNIPL	BNIPL_hsmal_002727	AAACCCTGCCTCCTGTGAGG
BNIPL	BNIPL_hsmal_002728	AAAAACCCTGCCTCCTGTGA
BOC	BOC_hsmal_002731	GTCTGAGGCACAGCAAAAAGT
BOC	BOC_hsmal_002732	GCCTCCCATTACCGTGCGAGG
BOC	BOC_hsmal_002733	ATGGAGCAAAGAAAAAGTCT
BOC	BOC_hsmal_002734	AAAAGTCTTGGAAAGGAAGC
BOK	BOK_hsmal_002737	GCGCATCCAGGGAACTCGCT
BOK	BOK_hsmal_002738	AGAAGGCGACCAGGCCGGAG
BOK	BOK_hsmal_002739	GCCCACTGCTCTGCCTTGCGG
BOK	BOK_hsmal_002740	GCCGAGCTTCCCCGCTTAAGG
BPI	BPI_hsmal_002743	ACCACAATGGAAAACCACAG
BPI	BPI_hsmal_002744	GGAAAGAGGGAGGGCCGCTG
BPI	BPI_hsmal_002745	GTGGTTAGGGCCCCACAGGCA
BPI	BPI_hsmal_002746	AGGAGGAAGGAACCTGGTGA
BPIFB1	BPIFB1_hsmal_002749	GTGAACCACAGCCCCGCCCGG
BPIFB1	BPIFB1_hsmal_002750	AGACCAGGCCGAGGTCTCCA
BPIFB1	BPIFB1_hsmal_002751	GCTCAGGAAGCTGGAGTCCCA
BPIFB1	BPIFB1_hsmal_002752	GTTAGGCAGAGGCCTCAGACC
BPIFB2	BPIFB2_hsmal_002755	GGGAGCGGCGAGTTTGCTTG
BPIFB2	BPIFB2_hsmal_002756	GGGATGAGACACTTTGGCAA
BPIFB2	BPIFB2_hsmal_002757	ACATGTGGGATGAGACACTT
BPIFB2	BPIFB2_hsmal_002758	GCTCATCCCACATGTGCGCTG
BRI3	BRI3_hsmal_002761	GTCACAAGACCGGGGTCACG
BRI3	BRI3_hsmal_002762	GCCCCTTTAAGACGCCCCGC
BRI3	BRI3_hsmal_002763	GCCGGCGGGGCGTCTTAAAG
BRI3	BRI3_hsmal_002764	GTCCCGCCGCCCACGTGACCC
BRI3BP	BRI3BP_hsmal_002767	GTAAATGATGAGAAGCCGCAC
BRI3BP	BRI3BP_hsmal_002768	GATGAGAAGCCGCACCGGGT
BRI3BP	BRI3BP_hsmal_002769	AAGCCTGCCCCGACCCGGTG
BRI3BP	BRI3BP_hsmal_002770	GGTCGGGGCAGGCTTCCGGG
BRICD5	BRICD5_hsmal_002773	GCAGATCCAGAGCTGAGGGGG
BRICD5	BRICD5_hsmal_002774	GGATATCAGATCCAGAGCTG
BRICD5	BRICD5_hsmal_002775	GCAGCCCCTCCTCCCACCTGG
BRICD5	BRICD5_hsmal_002776	GTGACAGGCATCCCCCAGGT
BRINP2	BRINP2_hsmal_002779	GCAGCTCACCAAAGGAGAGAG
BRINP2	BRINP2_hsmal_002780	GCACAGCGCCACACTCCCCAC
BRINP2	BRINP2_hsmal_002781	GCCCAGCCAATGGGCACCTGT
BRINP2	BRINP2_hsmal_002782	ACAGGTGCCCATTGGCTGGG
BRS3	BRS3_hsmal_002785	GTTGCTTATTCTTCCCTGTTG
BRS3	BRS3_hsmal_002786	GGTCCCAAGATTCCCCAACA
BRS3	BRS3_hsmal_002787	GCGTGTCCTGTCATAAGGAGA
BRS3	BRS3_hsmal_002788	GCCCCTCCCTCTCCTTATGAC
BRSK1	BRSK1_hsmal_002791	GCTCCTCTCCATCCCTCCAGC
BRSK1	BRSK1_hsmal_002792	GCCAAAGTTAACCCTTTCGGA
BRSK1	BRSK1_hsmal_002793	AAGTTAACCCTTTCGGAGGG
BRSK1	BRSK1_hsmal_002794	GGGGGCGGGCCTCCAGCTGG
BRSK2	BRSK2_hsmal_002797	GGCTACATGGCTCGGCTGCG
BRSK2	BRSK2_hsmal_002798	GCTGCGCGGCTCGGCTCTGTT
BRSK2	BRSK2_hsmal_002799	GGCTGTTCGGCTCAGCTGCG
BRSK2	BRSK2_hsmal_002800	GCATGGCTCGGCTGCGCGGCT
BSCL2	BSCL2_hsmal_002803	GCGGAGCCTTCCCGAGCTGCG
BSCL2	BSCL2_hsmal_002804	AGCGACCTCGCAGCTCGGGA
BSCL2	BSCL2_hsmal_002805	GCCCAGGGCGGGGTCCAGCA
BSCL2	BSCL2_hsmal_002806	GGCGGGGCTTCAGCCCAGGG
BSG	BSG_hsmal_002809	GCACGGCGTCATCTCGGGGG
BSG	BSG_hsmal_002810	ACACGCTCGCATGTACGCGC
BSG	BSG_hsmal_002811	GGGGCGAGCGCCGGGGACGC
BSG	BSG_hsmal_002812	GTCGCATGTACGCGCCGGCTC
BSND	BSND_hsmal_002815	ATCACCTCATTTGCCTACTG
BSND	BSND_hsmal_002816	ACCCAGCTCAACCCCACAGT
BSND	BSND_hsmal_002817	GTGATGTCAAAGCCTTGGCTG
BSND	BSND_hsmal_002818	GCACCTCATTTGCCTACTGTG
BST1	BST1_hsmal_002821	GCAATTTCAAGACTGAGCGTG
BST1	BST1_hsmal_002822	GTTTCAAGACTGAGCGTGGGG
BST1	BST1_hsmal_002823	GTCAAGACTGAGCGTGGGGCG
BST1	BST1_hsmal_002824	ACAATTTCAAGACTGAGCGT
BST2	BST2_hsmal_002827	GCGTTTCCTATGCTAATAAAG
BST2	BST2_hsmal_002828	GGCCACCCCTTTATTAGCAT
BST2	BST2_hsmal_002829	GCCTGGAACTTGCTATTGGTC
BST2	BST2_hsmal_002830	GAGGGTGCTGGAATCTTCTA
BTC	BTC_hsmal_002833	GAGGCGCAGGACTTGGTCCT
BTC	BTC_hsmal_002834	GCACACCCATACCCACACCCA
BTC	BTC_hsmal_002835	GCAATTTGGGTGGGAGCAGCG
BTC	BTC_hsmal_002836	GCCGAATATGTCCCTGGGTGT
BTD	BTD_hsmal_002839	GTTCGCGCGCCAGAATGCCAG
BTD	BTD_hsmal_002840	GCCCGCCTCCCTCTGGCATTC
BTLA	BTLA_hsmal_002841	GCAAAAACGTGGTAGAGCGGA
BTLA	BTLA_hsmal_002842	GCGATGTGGTACTCTGTTCTG
BTLA	BTLA_hsmal_002845	AGGTGGTAAGAGAGGAGAGT
BTLA	BTLA_hsmal_002846	GGGGCAAAAACGTGGTAGAG
BTN1A1	BTN1A1_hsmal_002847	GGCCTGGTATATTCACTCTG
BTN1A1	BTN1A1_hsmal_002848	GTTCCTCAGAGTGAATATACC
BTN1A1	BTN1A1_hsmal_002851	GCAGGAAAGCCTGCCTCCAGG
BTN1A1	BTN1A1_hsmal_002852	GAATATACCAGGCCACCTGG
BTN2A1	BTN2A1_hsmal_002853	GCCAGCAACTGCTGAGAAATA
BTN2A1	BTN2A1_hsmal_002854	GAAATAAGGTTCGACACCAT
BTN2A1	BTN2A1_hsmal_002857	GTAAGGTTCGACACCATTGGC
BTN2A1	BTN2A1_hsmal_002858	GCTGCTTGAAATTTGTGATT
BTN2A2	BTN2A2_hsmal_002859	AATAAGGCTCGAGACACCAT
BTN2A2	BTN2A2_hsmal_002860	GCTGGGCTCTAAACTGCTCAG
BTN2A2	BTN2A2_hsmal_002863	GCTTATTTCTCAGCTGTTACT
BTN2A2	BTN2A2_hsmal_002864	GCTAGTAACAGCTGAGAAATA
BTN3A1	BTN3A1_hsmal_002865	AGATAAACAGTAAGGGAGGT
BTN3A1	BTN3A1_hsmal_002866	AATGAAAGAGATAAACAGTA
BTN3A1	BTN3A1_hsmal_002869	AACAGTAAGGGAGGTAGGGC
BTN3A1	BTN3A1_hsmal_002870	GATAAACAGTAAGGGAGGTA
BTN3A2	BTN3A2_hsmal_002871	GTTCATTTCAACGTTCCTCAG
BTN3A2	BTN3A2_hsmal_002872	AAACAGTAAGAGTCGCTCTT
BTN3A2	BTN3A2_hsmal_002875	ACATTGAATTGTACACGTTG
BTN3A2	BTN3A2_hsmal_002876	ATTTGAATCATTCTTGTGCG
BTN3A3	BTN3A3_hsmal_002877	AACACTAAGGGAGGTACGGC
BTN3A3	BTN3A3_hsmal_002878	GCTGGGAGGAAACCACTGAGG
BTN3A3	BTN3A3_hsmal_002881	GTTTCTCATCAGTTGCTGGG
BTN3A3	BTN3A3_hsmal_002882	GTGTAGAAATACTTATATACA
BTNL2	BTNL2_hsmal_002883	GCATCTAAGAGTGTAAGTCTG
BTNL2	BTNL2_hsmal_002884	GGTGTGTCACAGCCTCACTT
BTNL2	BTNL2_hsmal_002887	ACTGCAGGTCATCACAGCAG
BTNL2	BTNL2_hsmal_002888	GTCCTCCCTGGAACAAAGACA
BTNL3	BTNL3_hsmal_002889	GAGTCACTGCATTTATTGGC
BTNL3	BTNL3_hsmal_002890	GAGAGTAGGGTACACTTGGA
BTNL3	BTNL3_hsmal_002893	AGAGAGTAGGGTACACTTGG
BTNL3	BTNL3_hsmal_002894	ATGATAATGGAAAGAGAGTA
BTNL8	BTNL8_hsmal_002895	AAGCAAAGATAGAAATAGTG
BTNL8	BTNL8_hsmal_002896	ATTGGAGGTGAACTTTGTCC
BTNL8	BTNL8_hsmal_002899	GTAAATGTCTATATCTTATCA
BTNL8	BTNL8_hsmal_002900	AATAGTGTGGATAAGATTGG
BTNL9	BTNL9_hsmal_002901	GCATCTTGGTTTCCATAGCCA
BTNL9	BTNL9_hsmal_002902	GTTCCCCTCCTTCTGTGACCC
BTNL9	BTNL9_hsmal_002905	GGGTCACAGAAGGAGGGGAA
BTNL9	BTNL9_hsmal_002906	GTATCTCTCCAGGGTCACAGA
BVES	BVES_hsmal_002907	GAGGTGGGAAATCCTGGCCG
BVES	BVES_hsmal_002908	GCAGACCCGCAGCGGAGTCG
BVES	BVES_hsmal_002911	GCAGCGGAGTCGCGGGAGCG
BVES	BVES_hsmal_002912	GTCGCTCCCGCGACTCCGCTG
C10orf111	C10orf111_hsmal_002913	GTCCAGGGGCGGCGTGCAGTG
C10orf111	C10orf111_hsmal_002914	GCACCAAGGTACTCGATCCAG
C10orf111	C10orf111_hsmal_002917	GCAAGGTACTCGATCCAGGGG
C10orf111	C10orf111_hsmal_002918	GTGCTAAATAGTAAAGCACCA
C10orf128	C10orf128_hsmal_002919	AGAGGAACTGAACAGCCTCC
C10orf128	C10orf128_hsmal_002920	GCTTCAGCCCTGTCTTCAGAG
C10orf128	C10orf128_hsmal_002923	GCTCTCTGAAGACAGGGCTGA
C10orf128	C10orf128_hsmal_002924	AAACCACTGTCACAGCCAGG
C10orf35	C10orf35_hsmal_002925	GCCTGAGGAATTGCACCTGCC
C10orf35	C10orf35_hsmal_002926	AATTGCACCTGCCCGGCCCA
C10orf35	C10orf35_hsmal_002929	GGGTCGGGGAGATGGGGCGT
C10orf35	C10orf35_hsmal_002930	GCGCCCTCTGTAGGCCGCCTG
C10orf76	C10orf76_hsmal_002931	GCAAAGACTACAACTCCCGAA
C10orf76	C10orf76_hsmal_002932	GCTGGGAATCGTGGTCTGAGC
C10orf76	C10orf76_hsmal_002935	GTAGTCTTTGCGATGCTTGCT
C10orf76	C10orf76_hsmal_002936	GTCTGAGCCGGTCTCAGGAAG
C10orf99	C10orf99_hsmal_002937	AGCCTTGCAATTCTCCTAAA
C10orf99	C10orf99_hsmal_002938	GCTAAATGCATCTTGAAAGGC
C10orf99	C10orf99_hsmal_002941	GTACCCTTTAGGAGAATTGCA
C10orf99	C10orf99_hsmal_002942	GTTACTAAATGCATCTTGAA
C11orf24	C11orf24_hsmal_002943	GGAGGCGAGCCGGAAGTGGG
C11orf24	C11orf24_hsmal_002944	GAGGCGAGCCGGAAGTGGGG
C11orf24	C11orf24_hsmal_002947	GCGGGGCCTGTGGCGAACGG
C11orf24	C11orf24_hsmal_002948	AACGGAGGCGAGCCGGAAGT
C11orf80	C11orf80_hsmal_002949	GCCTGCGCACTCGACGCTGCA
C11orf80	C11orf80_hsmal_002950	GCAGAGGCTCTAGGTGGCTCC
C11orf80	C11orf80_hsmal_002953	GCGAGACCGCGAACCGCCGCC
C11orf80	C11orf80_hsmal_002954	GGCGGCGGTTCGCGGTCTCG
C11orf87	C11orf87_hsmal_002955	GCTCGCAGCCTATTGCCAGAG
C11orf87	C11orf87_hsmal_002956	GCAGCCTATTGCCAGAGAGGC
C11orf87	C11orf87_hsmal_002959	AGGGCTCCAAGCCACCCCTC
C11orf87	C11orf87_hsmal_002960	ACGTCAGGCAGCCACCGCCA
C12orf49	C12orf49_hsmal_002961	GCGCCGTTCCTTAGGGACCAA
C12orf49	C12orf49_hsmal_002962	GCATTGGTCCCTAAGGAACGG
C12orf49	C12orf49_hsmal_002965	GCGCAAGATCTTCTCACCAT
C12orf76	C12orf76_hsmal_002966	GCCATGGTAACTGTGCGTCC
C12orf76	C12orf76_hsmal_002967	GAACAAATCTTAGGCAGAAG
C12orf76	C12orf76_hsmal_002968	GTAGGGCGCGCGTCATTGCCA
C12orf76	C12orf76_hsmal_002971	GTTATTGAGGAACGTTAATC
C14orf1	C14orf1_hsmal_002972	GTTTCGCCCGAGCAGGAGATG
C14orf1	C14orf1_hsmal_002973	GTGTCCCGGTTTCGCCCGAGC
C14orf1	C14orf1_hsmal_002974	GTGAGCGGCGTACCTGGGGAG
C14orf1	C14orf1_hsmal_002977	GCGGCGTGAGCGGCGTACCTG
C14orf132	C14orf132_hsmal_002978	GTCCCCGCCCCACCCCCGGGG
C14orf132	C14orf132_hsmal_002979	GTGGGGCGGGGAGTGGTCACG
C14orf132	C14orf132_hsmal_002980	GGCGGGGAGTGGTCACGTGG
C14orf132	C14orf132_hsmal_002983	GCGAGCGCTTGGGGTTTCTGA
C14orf180	C14orf180_hsmal_002984	AGCCACCCCCTTCTGCTCCG
C14orf180	C14orf180_hsmal_002985	GCACTGCTATTTCTGCCAAAG
C14orf180	C14orf180_hsmal_002986	ATAGCAGTGAACCCGAGGAC
C14orf180	C14orf180_hsmal_002989	GCAGAAATAGCAGTGAACCCG
C14orf2	C14orf2_hsmal_002990	GCTGGTGTCGCAGGCAAGAAG
C14orf2	C14orf2_hsmal_002991	AGGCCAGAGTGCCTCCCCAG
C14orf2	C14orf2_hsmal_002992	GCCGCACCACAGCGCCCCCGG
C14orf2	C14orf2_hsmal_002995	GTGTCGCAGGCAAGAAGGGG
C14orf37	C14orf37_hsmal_002996	GTTCGACACGAGGATTGGCGG
C14orf37	C14orf37_hsmal_002997	ATTCTGGGTTCCGTTTCCAT
[truncated: 22,832 more rows]
