# Supplementary material for: Membrane-wide screening identifies potential tissue-specific determinants of SARS-CoV-2 tropism
Source: PLoS Pathog. 2025 Jul 17;21(7):e1013157. doi: 10.1371/journal.ppat.1013157 (PMC12286382; doi:10.1371/journal.ppat.1013157)
Supplement: S2 Data — (XLSX) [file ppat.1013157.s006.xlsx]

## Sheet: Wildtype 293T Low MOI
id	p-value	logFC	negative logRRA	enrichment z-score
A2M	0.272785	0.636085	0.672304	0.997619
A3GALT2	0.406435	0.154925	0.466622	0.268976
A4GALT	0.58431	-0.57186	0.272345	-0.419264
A4GNT	0.144762	0.704095	0.872241	1.70591
AADAC	0.57293	-0.521705	0.295369	-0.337699
AADACL4	0.57852	0.417745	0.237922	-0.54121
AARS	0.32175	0.18989	0.590219	0.706827
AASDH	0.50366	0.174951	0.32507	-0.232482
AATK	0.42699	-0.029865	0.429241	0.136552
ABCA1	0.49397	0.419555	0.309228	-0.288603
ABCA10	0.48643	-0.19558	0.3132	-0.274533
ABCA12	0.5808	-0.387288	0.274967	-0.409976
ABCA13	0.585605	0.03072	0.272199	-0.419783
ABCA2	0.199178	1.19171	0.845605	1.61155
ABCA3	0.74051	-0.553585	0.134686	-0.906932
ABCA4	0.725815	-0.170332	0.139195	-0.890957
ABCA5	0.419995	-0.132985	0.433669	0.152236
ABCA6	0.668385	0.47017	0.174733	-0.765062
ABCA7	0.141337	0.340405	0.862686	1.67206
ABCA8	0.705325	-0.549065	0.163303	-0.805555
ABCA9	0.249935	0.270155	0.719353	1.1643
ABCB1	0.662615	-0.292665	0.190215	-0.710216
ABCB10	0.78733	-0.518505	0.112898	-0.984117
ABCB11	0.698385	0.19296	0.155585	-0.832895
ABCB4	0.570995	-0.07877	0.243159	-0.522659
ABCB5	0.648385	-0.644215	0.229262	-0.571888
ABCB6	0.673855	-0.45231	0.192462	-0.702257
ABCB7	0.244196	0.73583	0.626502	0.835364
ABCB8	0.312505	-0.0193359	0.572262	0.643215
ABCB9	0.727715	-0.05454	0.137904	-0.895529
ABCC1	0.34418	0.197983	0.50469	0.403836
ABCC10	0.775175	-0.481825	0.110421	-0.992891
ABCC11	0.13085	0.937885	1.02371	2.2425
ABCC12	0.81081	-0.71077	0.0908453	-1.06224
ABCC2	0.212655	0.18311	0.787054	1.40413
ABCC3	0.227335	0.682856	0.742277	1.2455
ABCC4	0.87632	-0.01365	0.057253	-1.18124
ABCC5	0.668955	-0.03253	0.174353	-0.766407
ABCC6	0.45123	-0.072815	0.359365	-0.110991
ABCC8	0.282853	0.511315	0.556094	0.585938
ABCC9	0.0925235	1.32326	1.10352	2.52523
ABCD1	0.49391	-0.253055	0.318614	-0.255353
ABCD2	0.12687	0.941935	1.06349	2.38341
ABCD3	0.56382	-0.26338	0.300379	-0.319951
ABCD4	0.529385	0.239444	0.320404	-0.249011
ABCG1	0.35571	0.74994	0.463315	0.257262
ABCG2	0.496915	0.529755	0.303596	-0.308557
ABCG4	0.58316	-0.04819	0.27691	-0.403093
ABCG8	0.75544	-1.52635	0.122459	-0.950247
ABHD1	0.27921	0.597015	0.648397	0.912927
ABHD12	0.798865	-0.388885	0.0974505	-1.03884
ABHD13	0.347942	0.364465	0.466852	0.26979
ABHD14A	0.432905	0.503225	0.397242	0.0231922
ABHD15	0.447335	0.22233	0.401938	0.039827
ABHD16A	0.33925	0.7998	0.563122	0.610835
ABHD2	0.802265	-0.65542	0.0956037	-1.04538
ABHD3	0.61177	0.071655	0.22602	-0.583374
ABHD6	0.62276	0.099395	0.205386	-0.656469
ABI3BP	0.539465	0.109505	0.302435	-0.312666
ABO	0.44585	0.580655	0.399904	0.0326236
AC002365.1	0.0992845	0.57752	1.08066	2.44424
AC006547.14	0.58853	0.263275	0.237483	-0.542766
AC007040.11	0.252745	0.7868	0.703873	1.10945
AC012313.1	0.506165	0.615645	0.295378	-0.337669
AC092653.5	0.087572	1.10293	1.07661	2.4299
AC109829.1	0.549735	0.176655	0.29169	-0.350734
AC244517.1	0.74805	-0.087205	0.125953	-0.937867
ACAA1	0.463125	0.256395	0.374693	-0.0566881
ACACB	0.59165	0.830735	0.227821	-0.576992
ACBD4	0.57623	-0.71092	0.25455	-0.482302
ACBD5	0.302915	0.34868	0.600742	0.744105
ACE	0.190235	1.38131	0.853113	1.63815
ACE2	0.00052318	3.8736	3.8577	12.2821
ACER1	0.528085	-0.57986	0.28213	-0.3846
ACER2	0.246775	0.250402	0.670192	0.990139
ACER3	0.73089	-0.32185	0.136163	-0.901699
ACHE	0.239568	0.380431	0.646224	0.90523
ACKR2	0.45746	0.243055	0.355059	-0.126242
ACKR3	0.504275	-0.513445	0.320631	-0.248207
ACKR4	0.225571	0.722495	0.794774	1.43148
ACMSD	0.700405	-0.05317	0.160761	-0.814559
ACP1	0.382068	0.6849	0.419496	0.102027
ACP2	0.502876	-0.98404	0.298836	-0.325417
ACPL2	0.211046	0.39109	0.712608	1.1404
ACPP	0.394485	-0.225585	0.44642	0.19741
ACPT	0.487165	0.11752	0.360982	-0.105261
ACSL1	0.183152	0.33104	0.805906	1.47091
ACSL3	0.084064	1.35691	1.2889	3.18196
ACSL4	0.62527	-0.238176	0.204951	-0.658011
ACSL5	0.447178	-0.4629	0.365937	-0.0877091
ACSL6	0.55152	-0.39281	0.301756	-0.315074
ACTB	0.0994645	0.320555	1.26662	3.10303
ACTN1	0.681825	-0.145215	0.166079	-0.79572
ACTN4	0.578035	0.096251	0.290243	-0.35586
ACVR1	0.23373	-0.312793	0.672228	0.997352
ACVR1B	0.49555	0.22014	0.305869	-0.300503
ACVR1C	0.41658	0.34234	0.436833	0.163448
ACVR2A	0.57077	-0.764155	0.277822	-0.39986
ACVR2B	0.394145	-0.334	0.463202	0.25686
ACVRL1	0.55138	0.21359	0.262795	-0.453094
ADAM10	0.08368	0.69751	1.15266	2.69933
ADAM11	0.211085	0.332195	0.808479	1.48003
ADAM12	0.636975	0.357615	0.203436	-0.663379
ADAM15	0.67071	-0.182815	0.173161	-0.77063
ADAM17	0.469435	-0.032425	0.392937	0.00794026
ADAM18	0.351675	0.33572	0.52209	0.465477
ADAM19	0.096943	1.11679	1.05119	2.33985
ADAM2	0.073749	1.9382	1.15732	2.71583
ADAM20	0.66849	0.273835	0.199733	-0.676496
ADAM21	0.592525	0.82464	0.227348	-0.578668
ADAM22	0.0433235	0.77639	1.69494	4.62038
ADAM23	0.459526	-0.006288	0.337983	-0.186738
ADAM28	0.346845	0.496925	0.505987	0.408429
ADAM29	0.759565	0.138756	0.122623	-0.949665
ADAM30	0.380135	0.880005	0.499338	0.384876
ADAM32	0.65798	-0.0198955	0.181603	-0.740726
ADAM33	0.73267	-0.529365	0.16744	-0.790897
ADAM7	0.32304	0.259327	0.559934	0.599539
ADAM8	0.291101	0.52693	0.567926	0.627852
ADAM9	0.71256	-0.039005	0.147075	-0.863042
ADAMTS1	0.464135	0.0997065	0.340702	-0.177105
ADAMTS13	0.301515	0.06294	0.582999	0.681251
ADAMTS15	0.608765	0.160652	0.215258	-0.621499
ADAMTS4	0.44848	-0.177835	0.358865	-0.11276
ADAMTSL4	0.500613	0.07444	0.320215	-0.24968
ADCK2	0.38711	0.45573	0.467717	0.272856
ADCK5	0.442525	-0.251955	0.393044	0.00832243
ADCY1	0.68575	0.523765	0.163679	-0.804221
ADCY10	0.58557	-0.516581	0.278511	-0.397421
ADCY2	0.293395	0.128155	0.582564	0.679709
ADCY3	0.535295	-0.11173	0.271143	-0.423521
ADCY4	0.191245	0.7657	0.817886	1.51336
ADCY5	0.472545	-0.244175	0.389574	-0.00397155
ADCY6	0.85537	-0.601565	0.067747	-1.14407
ADCY7	0.536045	-0.321806	0.325497	-0.230969
ADCY8	0.65902	-0.61645	0.181184	-0.742209
ADCY9	0.63474	-0.210535	0.197192	-0.685498
ADCYAP1R1	0.864845	-0.440625	0.0629939	-1.1609
ADIG	0.614795	0.24275	0.254871	-0.481168
ADIPOR1	0.395185	0.2374	0.407412	0.0592222
ADIPOR2	0.82787	-0.923495	0.0820352	-1.09345
ADORA1	0.73778	-0.613985	0.164436	-0.801538
ADORA2A	0.421162	0.22318	0.403801	0.0464287
ADORA2B	0.613895	-0.0785605	0.212281	-0.632045
ADORA3	0.603185	0.04991	0.219413	-0.60678
ADPRM	0.64813	-0.0965045	0.226334	-0.58226
ADRA1A	0.405292	-1.27818	0.405813	0.0535561
ADRA1B	0.78715	-0.17638	0.104931	-1.01234
ADRA1D	0.230528	-0.038695	0.691399	1.06527
ADRA2A	0.858165	-0.178855	0.0662546	-1.14935
ADRA2B	0.799955	0.090265	0.0968204	-1.04107
ADRA2C	0.47357	-0.128485	0.372568	-0.0642183
ADRB1	0.590945	0.648695	0.232904	-0.558988
ADRB2	0.592905	-0.495497	0.260127	-0.462547
ADRB3	0.611175	0.27343	0.219298	-0.607188
ADTRP	0.479985	0.05764	0.318266	-0.256586
AEBP1	0.16991	0.40366	0.8913	1.77343
AFG3L2	0.696235	0.026235	0.158982	-0.820861
AGER	0.68858	-0.144727	0.162213	-0.809415
AGL	0.78138	0.200223	0.107065	-1.00478
AGMO	0.58937	0.157757	0.247686	-0.506619
AGPAT1	0.62333	-0.214017	0.234075	-0.55484
AGPAT2	0.53742	0.58894	0.269484	-0.429399
AGPAT3	0.402583	0.162595	0.395756	0.0179288
AGPAT4	0.47957	0.165195	0.318677	-0.255128
AGPAT5	0.40368	0.084455	0.400554	0.0349243
AGPAT6	0.46056	0.416335	0.402859	0.0430912
AGPAT9	0.361255	0.15193	0.529002	0.489961
AGPS	0.526095	-0.089215	0.304845	-0.304129
AGRN	0.457055	0.59861	0.339766	-0.180422
AGTR1	0.52701	0.40387	0.277967	-0.399348
AGTR2	0.69235	-0.280335	0.202106	-0.66809
AGTRAP	0.880795	-0.167726	0.0553496	-1.18799
AHSG	0.465145	0.38529	0.369875	-0.0737558
AIFM1	0.81381	-0.14272	0.0894316	-1.06725
AIFM2	0.58563	-0.053751	0.254519	-0.482413
AIG1	0.281315	-0.256374	0.635235	0.8663
AJAP1	0.737365	-0.01289	0.132182	-0.915801
AKAP1	0.629155	-0.636329	0.214329	-0.624791
AKAP11	0.466785	-0.13788	0.331186	-0.210817
AKAP6	0.482825	-0.53994	0.320518	-0.248609
AKAP9	0.34266	0.91444	0.471798	0.287314
ALCAM	0.545915	-0.4005	0.262728	-0.453333
ALDH16A1	0.458955	0.33216	0.402327	0.0412057
ALDH3A2	0.47871	0.398628	0.341436	-0.174505
ALDH3B2	0.254103	-0.486304	0.728083	1.19522
ALDH6A1	0.486158	0.49513	0.314218	-0.270926
ALG1	0.414265	0.238915	0.441147	0.178731
ALG10	0.128567	0.52613	0.974928	2.06969
ALG10B	0.467635	-0.442655	0.329856	-0.215526
ALG11	0.530425	0.273775	0.304413	-0.30566
ALG12	0.61258	-0.41865	0.213241	-0.628642
ALG14	0.53544	-0.10206	0.311985	-0.278835
ALG1L2	0.504748	0.0508	0.304274	-0.306155
ALG2	0.593935	-0.398405	0.226166	-0.582856
ALG3	0.339877	0.733775	0.495059	0.369717
ALG5	0.759875	-0.238242	0.119069	-0.962254
ALG6	0.8804	-0.163032	0.0551671	-1.18863
ALG8	0.832825	-0.236323	0.0793524	-1.10295
ALG9	0.67594	0.094731	0.20136	-0.670734
ALK	0.733185	-0.249094	0.134786	-0.906575
ALKBH5	0.544715	0.114973	0.318876	-0.254423
ALOX5AP	0.488218	0.036855	0.311517	-0.280496
ALPI	0.51713	-0.17574	0.286069	-0.370647
ALPK1	0.50509	0.287935	0.296244	-0.334598
ALPL	0.281724	0.488009	0.64118	0.887362
ALPP	0.365885	0.546175	0.523886	0.471838
ALPPL2	0.611185	-0.243945	0.258506	-0.468291
AMBP	0.534965	0.169115	0.31386	-0.272194
AMELX	0.50163	-0.694255	0.339553	-0.181175
AMFR	0.143433	1.12482	1.01326	2.20547
AMHR2	0.53397	0.596816	0.279155	-0.39514
AMICA1	0.468945	-0.466382	0.370876	-0.070211
AMIGO1	0.511692	-0.16835	0.298325	-0.327228
AMIGO2	0.268566	0.29714	0.61085	0.779914
AMIGO3	0.529814	-0.1184	0.294712	-0.340029
AMN	0.467099	-0.521725	0.331682	-0.209058
AMOT	0.624015	-0.407666	0.205226	-0.657037
ANAPC1	0.181192	0.440434	0.835206	1.57471
ANGPT1	0.49986	0.854011	0.300752	-0.31863
ANGPTL1	0.65841	-0.103581	0.201208	-0.671272
ANGPTL2	0.40053	0.745655	0.450989	0.213597
ANGPTL4	0.338836	0.268555	0.494417	0.367441
ANGPTL7	0.50828	-0.24997	0.293525	-0.344231
ANKH	0.41305	-0.375595	0.451967	0.21706
ANKLE1	0.47489	0.20372	0.371662	-0.0674258
ANKLE2	0.405319	0.209025	0.393638	0.0104253
ANKRD22	0.622055	-0.0737435	0.224608	-0.588376
ANKRD29	0.403365	0.43907	0.449784	0.209326
ANKRD32	0.340354	1.20962	0.473871	0.294656
ANKRD46	0.50906	0.630805	0.345621	-0.159677
ANO1	0.2488	-0.418436	0.730676	1.20441
ANO10	0.505883	0.38657	0.296702	-0.332978
ANO2	0.621055	-0.582405	0.235652	-0.549252
ANO3	0.520311	-0.604525	0.284212	-0.377224
ANO4	0.88602	-0.818665	0.0526962	-1.19739
ANO5	0.343225	0.04616	0.514205	0.437544
ANO6	0.694555	-0.382478	0.1581	-0.823987
ANO7	0.51679	0.227545	0.31971	-0.251471
ANO8	0.398195	-0.10231	0.443901	0.188485
ANO9	0.148725	-0.16849	0.980367	2.08895
ANPEP	0.4018	0.626495	0.432026	0.146418
ANTXR1	0.43246	0.210729	0.405773	0.0534151
ANTXR2	0.5338	0.599025	0.287847	-0.364346
ANTXRL	0.686005	0.0757275	0.163809	-0.803761
AOC2	0.325605	1.00349	0.498456	0.381751
AOC3	0.458945	0.694985	0.36849	-0.0786624
AP000322.53	0.128964	0.78645	1.11604	2.56959
AP000350.10	0.281721	0.75292	0.559693	0.598688
AP5S1	0.270489	0.942665	0.569722	0.634216
APCDD1	0.294905	0.37355	0.589813	0.705391
APCDD1L	0.37151	0.477	0.464522	0.261538
APH1A	0.48277	0.219758	0.346686	-0.155907
APH1B	0.62677	0.512545	0.203412	-0.663465
APLNR	0.60768	0.0520455	0.263488	-0.450641
APLP1	0.491625	0.55249	0.345208	-0.161143
APLP2	0.51928	-0.266645	0.331321	-0.210339
APMAP	0.816805	-0.364394	0.0877009	-1.07338
APOB	0.924115	-0.45888	0.0341048	-1.26325
APOD	0.61182	0.279675	0.21321	-0.628755
APOH	0.272655	0.326925	0.582699	0.680186
APOL1	0.519285	0.651912	0.294898	-0.339369
APOL2	0.65638	-0.53265	0.200842	-0.672568
APOL4	0.474365	0.3314	0.323604	-0.237677
APOL6	0.61203	-0.102225	0.255531	-0.478829
APOLD1	0.305892	0.739995	0.547177	0.554349
APOO	0.452715	0.58441	0.356878	-0.119799
APP	0.67095	5e-05	0.173281	-0.770206
AQP1	0.79997	-1.45002	0.0967309	-1.04139
AQP10	0.383608	0.32779	0.417874	0.0962817
AQP11	0.174569	0.727475	0.919904	1.87476
AQP12A	0.26419	0.267435	0.606972	0.766175
AQP12B	0.762065	-0.058902	0.125794	-0.938432
AQP2	0.31034	0.305057	0.600465	0.743124
AQP3	0.78552	-0.745255	0.112681	-0.984885
AQP4	0.62907	-0.416355	0.201667	-0.669645
AQP5	0.50609	0.686105	0.337488	-0.188491
AQP6	0.53725	-0.513535	0.317066	-0.260838
AQP7	0.440225	0.65216	0.356814	-0.120027
AQP8	0.382257	0.224385	0.431319	0.143913
AQP9	0.413205	-0.667745	0.389883	-0.00287702
AQPEP	0.66003	-0.414595	0.223909	-0.590851
AQR	0.63232	-0.141948	0.247349	-0.507816
AREG	0.845795	-0.192063	0.0725039	-1.12722
AREL1	0.161115	0.364615	0.948558	1.97627
ARHGAP1	0.180585	0.139225	0.866322	1.68494
ARHGAP26	0.724695	-0.212883	0.154694	-0.83605
ARHGAP36	0.467476	-0.381695	0.342011	-0.172469
ARIH2OS	0.332255	0.34238	0.516555	0.445869
ARL10	0.67999	-0.45144	0.208867	-0.644138
ARL6IP1	0.703685	-0.04765	0.169091	-0.78505
ARL6IP5	0.63677	-0.2811	0.195847	-0.690264
ARL6IP6	0.344799	1.13489	0.467312	0.271422
ARMC10	0.85883	-1.19446	0.0659335	-1.15049
ARMCX1	0.593695	-0.37088	0.226137	-0.58296
ARMCX2	0.633515	0.48405	0.197966	-0.682758
ARMCX3	0.0300245	-0.038535	1.74588	4.80082
ARMCX6	0.493265	0.28541	0.354627	-0.127775
ARSB	0.203762	0.316005	0.736617	1.22545
ARSD	0.56244	-0.502687	0.286035	-0.370767
ARSE	0.645965	-0.638895	0.229443	-0.571249
ARSF	0.598845	-0.027845	0.271378	-0.422688
ARSH	0.0453302	0.0154105	1.724	4.72333
ARSK	0.375242	1.46704	0.425767	0.124243
ART1	0.820005	0.05369	0.0861199	-1.07898
ART3	0.37036	0.513695	0.516969	0.447335
ART4	0.384645	0.26168	0.481059	0.320119
ASAH1	0.542755	-0.314041	0.264916	-0.445581
ASAH2	0.480605	-0.283045	0.32284	-0.240381
ASB11	0.669225	-0.04305	0.174311	-0.766556
ASB18	0.863135	-0.247205	0.0637201	-1.15833
ASB5	0.690525	-0.207763	0.181573	-0.740831
ASGR1	0.300455	0.68406	0.601704	0.747514
ASGR2	0.637725	0.4877	0.195057	-0.693063
ASIC1	0.153058	0.849045	0.845035	1.60953
ASIC2	0.814205	-0.37846	0.0891302	-1.06832
ASIC3	0.655195	-0.234045	0.193837	-0.697384
ASIC4	0.81303	-0.422345	0.0935545	-1.05264
ASIC5	0.707115	-0.067204	0.150473	-0.851004
ASPH	0.179105	-0.365895	0.88968	1.76769
ASPHD1	0.774425	-0.13679	0.112071	-0.987047
ASPHD2	0.629955	-0.121605	0.200542	-0.67363
ASPN	0.410035	0.632025	0.388064	-0.00931978
ASPRV1	0.55846	-0.04885	0.257577	-0.471579
ASTL	0.423019	0.016465	0.384069	-0.0234723
ASTN1	0.521535	0.212845	0.282467	-0.383407
ASTN2	0.0945285	0.72033	1.13855	2.64933
ASZ1	0.786265	-0.69384	0.105836	-1.00913
ATAD1	0.56688	0.27056	0.260475	-0.461314
ATCAY	0.284293	0.356745	0.588845	0.70196
ATF6	0.457755	-0.018645	0.39851	0.027686
ATF6B	0.609245	-0.398405	0.229693	-0.570362
ATF7	0.62934	0.07257	0.200911	-0.672323
ATG9A	0.504655	-0.77902	0.297427	-0.330408
ATG9B	0.78612	-0.79612	0.104392	-1.01425
ATL1	0.50073	0.20704	0.353807	-0.130679
ATL2	0.5102	-0.374171	0.348436	-0.149706
ATL3	0.617315	-0.424731	0.237419	-0.542992
ATM	0.35064	0.53906	0.546758	0.552864
ATP10A	0.357525	0.167545	0.515302	0.441427
ATP10B	0.777405	-0.198079	0.109188	-0.99726
ATP10D	0.78926	-0.377926	0.102984	-1.01924
ATP11A	0.164982	0.594315	0.969957	2.05208
ATP11B	0.12687	0.39331	1.11394	2.56213
ATP11C	0.752845	-0.05545	0.12328	-0.947337
ATP12A	0.47216	0.516325	0.32662	-0.226992
ATP13A1	0.799935	-0.456975	0.096815	-1.04109
ATP13A2	0.53599	0.012525	0.328073	-0.221843
ATP13A3	0.493328	-0.292045	0.307089	-0.29618
ATP13A4	0.309015	0.05761	0.599169	0.738532
ATP13A5	0.242782	0.14689	0.746256	1.2596
ATP1A1	0.465156	0.619215	0.333085	-0.204086
ATP1A2	0.471388	0.388275	0.327109	-0.225258
ATP1A3	0.650685	-0.46603	0.186359	-0.723876
ATP1A4	0.37972	0.328076	0.476882	0.305323
ATP1B1	0.466308	0.552265	0.333065	-0.204159
ATP1B2	0.244861	0.37831	0.744654	1.25392
ATP1B3	0.80936	0.142735	0.0918019	-1.05885
ATP1B4	0.160775	0.21481	0.949949	1.9812
ATP2A1	0.360716	0.956241	0.44604	0.196063
ATP2A2	0.67074	0.63065	0.173323	-0.770057
ATP2A3	0.827315	-0.1724	0.0820274	-1.09348
ATP2B1	0.839635	-0.041415	0.0756406	-1.1161
ATP2B2	0.52826	-0.00468	0.2873	-0.366285
ATP2B3	0.6612	-0.181675	0.182653	-0.737005
ATP2B4	0.222305	0.928465	0.731754	1.20823
ATP2C1	0.53832	-0.23672	0.293827	-0.343161
ATP2C2	0.7246	-1.11735	0.143972	-0.874033
ATP4A	0.769145	-0.197215	0.113927	-0.980472
ATP4B	0.8053	-0.294134	0.0945198	-1.04922
ATP5G1	0.25096	-0.17365	0.645224	0.901688
ATP5G2	0.51203	-0.475166	0.29848	-0.326681
ATP5G3	0.631025	0.457675	0.200181	-0.674911
ATP5J2	0.41256	0.20467	0.445874	0.195476
ATP6AP1	0.35494	-0.042725	0.528972	0.489857
ATP6AP1L	0.87373	-0.692815	0.0585109	-1.17679
ATP6AP2	0.82785	-0.841317	0.0836487	-1.08773
ATP6V0A1	0.453501	0.2756	0.343957	-0.165574
ATP6V0A2	0.67557	-0.24595	0.170253	-0.780934
ATP6V0A4	0.556225	-0.31881	0.307814	-0.293611
ATP6V0B	0.41723	-0.21718	0.418494	0.0984796
ATP6V0C	0.46817	-0.0368245	0.373336	-0.0614967
ATP6V0E1	0.48423	0.955725	0.315442	-0.26659
ATP6V0E2	0.551545	0.158956	0.303185	-0.310011
ATP7A	0.181387	0.043745	0.790263	1.4155
ATP7B	0.685	-0.306275	0.186996	-0.721617
ATP8A1	0.710705	-0.04767	0.148742	-0.857138
ATP8A2	0.231771	0.341365	0.767875	1.33619
ATP8B1	0.496455	0.23427	0.303849	-0.307659
ATP8B2	0.17144	0.25592	0.904796	1.82124
ATP8B3	0.510265	-0.170638	0.291821	-0.350267
ATP8B4	0.096981	0.808721	1.17586	2.78152
ATP9A	0.278985	0.349225	0.637273	0.873518
ATP9B	0.144575	1.25612	0.952624	1.99067
ATR	0.72404	-0.121325	0.140052	-0.887923
ATRAID	0.551435	0.0594205	0.269601	-0.428984
ATRIP	0.611085	0.05784	0.22286	-0.594569
ATRN	0.845745	-0.531125	0.0725167	-1.12717
ATRNL1	0.607575	-0.231445	0.216093	-0.618541
ATRX	0.54915	0.051135	0.260084	-0.462701
ATXN3	0.310169	-0.075485	0.556609	0.58776
AVL9	0.69936	0.01498	0.155091	-0.834644
AVPR1A	0.55245	0.15698	0.304956	-0.303736
AVPR1B	0.8402	-0.195082	0.0753512	-1.11713
AVPR2	0.426555	-0.015355	0.369796	-0.074037
AWAT1	0.619605	0.199455	0.207542	-0.648834
AWAT2	0.55225	-0.170087	0.313265	-0.2743
AXL	0.844945	-0.74358	0.0729711	-1.12556
B2M	0.48367	-0.165655	0.356683	-0.120492
B3GALNT1	0.28303	0.55671	0.61535	0.795856
B3GALT1	0.134186	0.598915	1.09511	2.49545
B3GALT2	0.930685	-0.567555	0.030999	-1.27425
B3GALT4	0.2924	0.322599	0.61476	0.793767
B3GALT5	0.286639	0.38713	0.623691	0.825406
B3GALT6	0.747125	0.056605	0.126441	-0.936139
B3GALTL	0.25535	0.096655	0.601491	0.74676
B3GAT1	0.524305	-0.012305	0.280105	-0.391772
B3GAT2	0.611315	-0.35561	0.262533	-0.454024
B3GAT3	0.623655	0.50983	0.20476	-0.65869
B3GNT1	0.680455	0.25584	0.16997	-0.781935
B3GNT2	0.85772	-0.78811	0.0664267	-1.14874
B3GNT3	0.806605	-0.832545	0.0933445	-1.05339
B3GNT5	0.482458	0.44869	0.322153	-0.242817
B3GNT7	0.673775	-0.0471105	0.178693	-0.751033
B4GALNT1	0.17216	1.03767	0.850361	1.6284
B4GALNT2	0.71299	-0.043883	0.146914	-0.863614
B4GALNT3	0.900135	-1.27022	0.04562	-1.22245
B4GALNT4	0.539955	-0.254159	0.267437	-0.43665
B4GALT1	0.603225	-0.111313	0.228791	-0.573557
B4GALT2	0.234868	0.210946	0.766061	1.32976
B4GALT3	0.454755	0.23668	0.408368	0.0626067
B4GALT4	0.4458	0.54633	0.392212	0.00537399
B4GALT5	0.426265	0.81422	0.371305	-0.0686924
B4GALT6	0.232195	0.5813	0.750692	1.27531
B4GALT7	0.794055	-0.106611	0.100344	-1.02859
BACE1	0.44059	-0.124785	0.40127	0.0374609
BACE2	0.69943	-0.472365	0.197189	-0.685511
BAI1	0.55703	0.253919	0.306708	-0.297529
BAI2	0.67736	-0.29068	0.169033	-0.785254
BAI3	0.653575	0.175071	0.184545	-0.730301
BAK1	0.631475	0.046755	0.199396	-0.67769
BAMBI	0.68829	-0.32382	0.176232	-0.75975
BAX	0.391205	0.97151	0.438976	0.171039
BCAM	0.29805	0.475725	0.61376	0.790222
BCAN	0.305035	0.427825	0.621175	0.816492
BCAP29	0.700925	-0.508485	0.154849	-0.835501
BCAP31	0.242504	0.24564	0.740069	1.23768
BCHE	0.256259	0.02293	0.621846	0.818867
BCL2	0.139525	1.41025	0.978856	2.0836
BCL2L1	0.631495	0.14594	0.208952	-0.643839
BCL2L10	0.42445	-0.280535	0.440351	0.175908
BCL2L13	0.240899	0.362525	0.666834	0.978241
BCL2L2	0.44711	0.518915	0.402387	0.0414194
BDKRB1	0.44054	0.411126	0.364119	-0.0941468
BDKRB2	0.555715	-0.50385	0.305535	-0.301685
BDNF	0.64997	-0.0652385	0.231036	-0.565602
BEAN1	0.33273	-0.324094	0.567913	0.627807
BEST1	0.565745	-0.816765	0.282421	-0.383567
BEST2	0.699635	-0.848635	0.196932	-0.686419
BEST3	0.244512	0.9651	0.641028	0.886823
BEST4	0.225985	0.68456	0.736707	1.22577
BET1	0.320575	0.814705	0.575004	0.652927
BET1L	0.42385	0.292059	0.415501	0.0878759
BFAR	0.33571	0.595535	0.532046	0.500745
BGN	0.59856	0.0528065	0.270884	-0.42444
BIK	0.123333	-0.336005	1.13883	2.65033
BIRC6	0.58359	-0.27456	0.269712	-0.42859
BLCAP	0.59687	-0.045277	0.266093	-0.441413
BMP1	0.745605	-0.306985	0.127351	-0.932914
BMP10	0.884515	-0.162185	0.0531107	-1.19592
BMP2	0.3627	-0.106113	0.479956	0.316211
BMPR1A	0.522365	-0.212765	0.303281	-0.309671
BMPR1B	0.165264	-0.32591	0.948277	1.97527
BMPR2	0.46807	0.408285	0.38321	-0.0265185
BNIP1	0.623365	-1.72713	0.204923	-0.65811
BNIP2	0.0901915	-0.025805	1.06992	2.40622
BNIP3	0.831795	-0.36545	0.0797853	-1.10142
BNIP3L	0.693695	-0.387537	0.202587	-0.666387
BNIPL	0.510115	0.17552	0.293184	-0.34544
BOC	0.69228	-0.613005	0.188016	-0.718004
BOK	0.482165	0.39472	0.328073	-0.221843
BPI	0.3382	0.356585	0.539606	0.527527
BPIFB1	0.547075	-0.52884	0.306585	-0.297965
BPIFB2	0.92871	-0.51724	0.0320264	-1.27061
BRI3	0.597205	0.116475	0.274146	-0.412885
BRI3BP	0.804925	-0.49961	0.100267	-1.02886
BRICD5	0.316799	-0.10115	0.519533	0.456418
BRINP2	0.74433	0.17952	0.128042	-0.930468
BRS3	0.620245	0.094975	0.250499	-0.496653
BRSK1	0.253281	-0.27945	0.729659	1.2008
BRSK2	0.45158	1.07542	0.409504	0.0666305
BSCL2	0.679205	-0.10055	0.20994	-0.640338
BSG	0.536105	-0.21167	0.270487	-0.425846
BSND	0.836225	-0.815925	0.0788105	-1.10487
BST1	0.44991	0.640665	0.412205	0.0761997
BST2	0.26837	-0.09459	0.624303	0.827574
BTC	0.579555	0.033225	0.236602	-0.545886
BTLA	0.79869	-0.468775	0.101903	-1.02307
BTN1A1	0.435655	0.601735	0.420599	0.105938
BTN2A1	0.358475	0.277985	0.527712	0.485391
BTN2A2	0.429995	0.857955	0.36942	-0.0753703
BTN2A3P	0.8333	-0.35821	0.0789798	-1.10427
BTN3A1	0.589135	-0.122835	0.266638	-0.439481
BTN3A2	0.61808	-0.026145	0.208674	-0.644822
BTN3A3	0.18434	0.539685	0.899886	1.80385
BTNL2	0.481105	0.662164	0.31739	-0.259688
BTNL3	0.762555	-0.053005	0.119126	-0.962052
BTNL8	0.647055	-0.713943	0.229439	-0.571262
BTNL9	0.203155	0.17006	0.807321	1.47593
BVES	0.58998	-0.433075	0.228784	-0.573583
C10orf111	0.211855	0.917545	0.714521	1.14718
C10orf128	0.361905	0.308825	0.513598	0.435392
C10orf35	0.74773	-0.223875	0.126104	-0.937332
C10orf54	0.58995	-0.643031	0.278284	-0.398224
C10orf76	0.63608	-0.483395	0.233305	-0.557567
C10orf99	0.338755	0.36903	0.549905	0.564012
C11orf24	0.321719	-0.01975	0.493148	0.362945
C11orf80	0.685555	0.629089	0.163806	-0.803772
C11orf83	0.620345	-0.11899	0.207178	-0.650124
C11orf87	0.602525	-1.17286	0.256333	-0.475986
C12orf23	0.547935	0.262031	0.308008	-0.292924
C12orf39	0.31649	0.304895	0.601565	0.747022
C12orf49	0.732885	-0.42773	0.13553	-0.903939
C12orf55	0.656575	-0.490078	0.223622	-0.591868
C12orf76	0.646115	-0.083111	0.234015	-0.555051
C14orf1	0.578145	-0.059805	0.237693	-0.542022
C14orf132	0.619945	0.13208	0.211323	-0.63544
C14orf180	0.289769	0.494245	0.573175	0.646448
C14orf2	0.29171	0.187051	0.63368	0.86079
C14orf37	0.29171	0.25356	0.637338	0.873752
C15orf27	0.90535	-1.03313	0.0429365	-1.23196
C15orf48	0.56298	-0.35255	0.249091	-0.501644
C15orf54	0.064361	0.59285	1.38137	3.50952
C15orf61	0.81621	-0.047712	0.0879587	-1.07247
C16orf52	0.60623	-0.47281	0.254203	-0.483532
C16orf54	0.79286	0.0794065	0.100595	-1.0277
C16orf58	0.77756	-0.06625	0.109104	-0.997556
C16orf62	0.0308715	0.420615	1.62162	4.36063
C16orf91	0.65993	0.299087	0.180328	-0.745242
C16orf92	0.635035	-1.01276	0.196973	-0.686274
C17orf62	0.599635	-0.296843	0.222903	-0.594415
C17orf74	0.361889	0.12274	0.456662	0.233691
C17orf78	0.35963	0.337585	0.524728	0.474822
C17orf80	0.817475	-0.135705	0.0874193	-1.07438
C18orf32	0.34625	-0.0886765	0.524184	0.472892
C19orf12	0.482585	0.2975	0.375079	-0.0553221
C19orf18	0.33439	0.69461	0.541022	0.532545
C19orf24	0.307585	-0.253605	0.600041	0.741622
C19orf26	0.0198601	1.22834	1.74949	4.81364
C19orf38	0.225295	-0.13911	0.770472	1.34539
C19orf59	0.260385	0.334369	0.670135	0.989934
C19orf77	0.625965	-0.391084	0.243851	-0.520206
C1GALT1C1	0.399845	0.47035	0.454167	0.224855
C1orf101	0.413465	0.31497	0.444386	0.190202
C1orf115	0.611175	-0.82954	0.213472	-0.627825
C1orf159	0.30285	0.730129	0.547347	0.554952
C1orf162	0.51763	-0.387485	0.336657	-0.191433
C1orf185	0.325532	0.73546	0.514252	0.43771
C1orf186	0.45868	0.341465	0.403095	0.0439278
C1orf210	0.43573	0.70044	0.426386	0.126437
C1orf233	0.482931	-0.487535	0.315803	-0.265313
C1orf27	0.217565	0.01976	0.777362	1.36979
C1orf43	0.823575	0.048775	0.0842362	-1.08565
C1orf85	0.61455	0.083066	0.21669	-0.616427
C1orf95	0.82669	-0.0712445	0.0824997	-1.0918
C1QTNF1	0.29588	-0.407725	0.60168	0.747428
C1QTNF2	0.18175	0.57015	0.824311	1.53612
C1QTNF6	0.55975	-0.174516	0.29618	-0.334827
C20orf24	0.354155	0.349045	0.537288	0.519314
C20orf26	0.87851	-0.60401	0.0559642	-1.18581
C22orf24	0.432595	0.117931	0.4312	0.143491
C2CD2	0.55939	-0.046145	0.251816	-0.49199
C2CD2L	0.572365	0.135975	0.245441	-0.514572
C2orf40	0.53404	0.297995	0.304628	-0.3049
C2orf43	0.308295	-0.345205	0.511392	0.427575
C2orf66	0.47378	0.25656	0.381335	-0.0331594
C2orf74	0.43568	-0.536615	0.412053	0.0756632
C2orf82	0.151581	0.45746	0.842156	1.59933
C2orf83	0.43877	0.28529	0.4027	0.0425273
C3	0.74059	-0.212137	0.151358	-0.847868
C3AR1	0.6675	-0.43701	0.175341	-0.762909
C3orf17	0.503599	-0.867905	0.308454	-0.291347
C3orf18	0.568875	0.406545	0.259152	-0.466001
C3orf33	0.863585	-0.93623	0.0636874	-1.15845
C3orf52	0.304015	0.655795	0.567312	0.625678
C3orf55	0.5081	0.22714	0.345111	-0.161484
C3orf80	0.41924	-0.00173	0.428032	0.132267
C4A	0.511817	-1.43949	0.309357	-0.288146
C4BPA	0.5174	0.357165	0.329128	-0.218105
C4BPB	0.194081	1.02927	0.86589	1.68341
C4orf3	0.25281	0.254535	0.707556	1.1225
C4orf32	0.320674	0.872206	0.494	0.365964
C5AR1	0.30899	0.49754	0.560913	0.603009
C5AR2	0.82125	-0.174155	0.0852999	-1.08188
C5orf15	0.419065	0.025745	0.3779	-0.0453278
C5orf28	0.238982	-0.116435	0.756905	1.29732
C5orf42	0.55033	0.154155	0.259223	-0.46575
C5orf46	0.120939	1.02069	0.955633	2.00133
C6orf10	0.733305	-0.47599	0.14057	-0.886085
C6orf120	0.56096	0.326085	0.253198	-0.487092
C6orf136	0.801375	-0.45893	0.102524	-1.02087
C6orf25	0.405505	0.5356	0.405994	0.0541986
C6orf47	0.86151	-0.24486	0.0646489	-1.15504
C6orf89	0.694705	-0.101472	0.194224	-0.696013
C7orf34	0.0952005	0.621085	1.23569	2.99345
C7orf60	0.42051	-0.645855	0.42732	0.129746
C8B	0.657605	-0.30025	0.184479	-0.730537
C9orf57	0.68718	0.023665	0.162841	-0.80719
C9orf69	0.55348	-1.02673	0.256529	-0.475292
C9orf84	0.72091	-0.0152	0.142149	-0.880492
C9orf89	0.33481	0.40023	0.563742	0.61303
C9orf91	0.42036	0.61485	0.439334	0.172308
C9orf92	0.277945	0.134957	0.672253	0.997438
C9orf96	0.3402	0.150823	0.550853	0.567372
CA12	0.82249	-0.20252	0.0847955	-1.08367
CA14	0.206905	0.922745	0.770395	1.34511
CA4	0.71474	-0.688115	0.186386	-0.723781
CA9	0.31252	0.6082	0.57682	0.659359
CABLES2	0.51156	0.12974	0.295073	-0.338747
CABP7	0.58863	0.26407	0.271671	-0.421653
CACFD1	0.597695	-0.46532	0.223263	-0.593142
CACHD1	0.610935	0.56395	0.213877	-0.626391
CACNA1A	0.30345	0.20701	0.588026	0.699059
CACNA1B	0.72384	0.140575	0.140189	-0.887434
CACNA1C	0.562835	0.259375	0.249229	-0.501153
CACNA1D	0.75847	-0.496185	0.119904	-0.959296
CACNA1E	0.536699	0.052815	0.270177	-0.426946
CACNA1F	0.4268	0.265465	0.440518	0.176502
CACNA1G	0.66301	0.608875	0.178261	-0.752565
CACNA1H	0.42211	0.072434	0.438684	0.170004
CACNA1I	0.830305	-0.14988	0.0805349	-1.09876
CACNA1S	0.4965	0.276757	0.308967	-0.289527
CACNA2D1	0.41103	0.083285	0.454421	0.225752
CACNA2D2	0.565035	0.0327975	0.248698	-0.503036
CACNA2D3	0.516755	-0.093745	0.334733	-0.198249
CACNA2D4	0.275235	0.42186	0.680114	1.02529
CACNG1	0.76308	-0.40061	0.117234	-0.968757
CACNG2	0.27987	0.375645	0.656001	0.939865
CACNG3	0.492384	-0.420875	0.322476	-0.241673
CACNG4	0.67915	-0.24571	0.16903	-0.785265
CACNG5	0.18872	0.763595	0.862013	1.66968
CACNG6	0.72056	-0.15148	0.142149	-0.880492
CACNG7	0.64964	-0.138305	0.233327	-0.557488
CACNG8	0.463185	-0.308368	0.334025	-0.200757
CADM1	0.135678	0.650589	1.04095	2.30358
CADM2	0.263475	0.139225	0.675255	1.00807
CADM3	0.70369	-0.25099	0.152511	-0.843786
CADM4	0.807175	-0.475995	0.096045	-1.04382
CALCR	0.50088	0.25492	0.343203	-0.168246
CALCRL	0.80021	-0.113586	0.0966902	-1.04153
CALHM1	0.84534	-0.2306	0.0728068	-1.12614
CALHM2	0.406043	0.57025	0.410566	0.0703936
CALHM3	0.131995	0.670475	1.02253	2.23831
CALN1	0.673675	-0.517725	0.205958	-0.654443
CALR	0.673705	-0.0249485	0.200753	-0.672885
CALU	0.453171	0.276084	0.343364	-0.167675
CALY	0.50997	0.900945	0.29769	-0.329477
CAMK1	0.531045	-0.20917	0.296021	-0.335389
CAMK1D	0.68192	-0.905865	0.165974	-0.796092
CAMK1G	0.67131	-0.05105	0.204721	-0.658825
CAMK2A	0.441005	-0.71162	0.417	0.0931857
CAMK2B	0.538429	-0.609475	0.268858	-0.431616
CAMK2D	0.602795	0.209775	0.224015	-0.590477
CAMK2G	0.377346	0.042015	0.424472	0.119657
CAMK4	0.13688	-0.021215	0.919408	1.873
CAMKK2	0.592585	0.693605	0.227044	-0.579745
CAMLG	0.62606	-0.108917	0.206098	-0.653949
CAMP	0.575905	0.654975	0.239438	-0.535839
CANT1	0.23897	-0.01485	0.713273	1.14276
CANX	0.511097	-0.155108	0.291379	-0.351836
CAPNS1	0.25909	0.76068	0.71021	1.13191
CARKD	0.308865	-0.473535	0.552547	0.573373
CASC4	0.59657	0.845425	0.224743	-0.587898
CASD1	0.466772	0.072215	0.330946	-0.211666
CASK	0.708285	-0.146787	0.150317	-0.851558
CASP7	0.440545	0.39788	0.426305	0.126149
CASR	0.410505	0.225405	0.427494	0.130364
CATSPER1	0.2585	-0.55238	0.679117	1.02175
CATSPER2	0.76185	-1.42922	0.121978	-0.951949
CATSPER3	0.539435	-0.035925	0.268609	-0.4325
CATSPER4	0.768755	0.224513	0.114003	-0.980201
CATSPERB	0.893855	-0.884945	0.0484464	-1.21244
CATSPERD	0.571145	0.167005	0.287266	-0.366405
CATSPERG	0.349447	0.598785	0.473464	0.293213
CAV1	0.384858	-0.150351	0.428419	0.13364
CAV2	0.66099	0.372305	0.179634	-0.747698
CAV3	0.775775	0.055725	0.110127	-0.993932
CCDC107	0.463955	0.43423	0.364925	-0.0912941
CCDC108	0.37385	1.02433	0.47932	0.31396
CCDC109B	0.54378	-0.30733	0.316719	-0.262067
CCDC112	0.0800835	0.03021	1.4023	3.5837
CCDC126	0.553115	-0.45285	0.257534	-0.471733
CCDC136	0.636505	-0.50164	0.200918	-0.672299
CCDC141	0.260064	0.971965	0.608126	0.770264
CCDC144A	0.8577	-0.087765	0.0665836	-1.14819
CCDC155	0.872015	-0.0457805	0.0592395	-1.17421
CCDC167	0.38175	-0.285455	0.486563	0.339617
CCDC168	0.53669	0.50923	0.322498	-0.241593
CCDC180	0.117333	0.07448	1.03377	2.27815
CCDC47	0.782745	-0.34785	0.106274	-1.00758
CCDC51	0.94274	-0.94115	0.0254515	-1.2939
CCDC67	0.842765	-0.23796	0.0745564	-1.11994
CCDC80	0.628245	-0.073438	0.20157	-0.669988
CCDC90B	0.549395	0.65323	0.260001	-0.462995
CCKAR	0.410885	-0.250265	0.391838	0.00404789
CCKBR	0.71111	0.14857	0.147984	-0.859822
CCL11	0.657345	0.099405	0.182012	-0.739276
CCL15	0.447145	-0.58262	0.414426	0.0840699
CCL22	0.8768	-0.207949	0.0569014	-1.18249
CCL24	0.924965	-0.65468	0.0336635	-1.26481
CCL4	0.71903	0.0298	0.142933	-0.877715
CCL5	0.48326	0.27823	0.336917	-0.190515
CCL7	0.57972	-0.124855	0.240952	-0.530476
CCPG1	0.58974	0.697778	0.229531	-0.570936
CCR1	0.127577	0.19166	0.970361	2.05351
CCR10	0.571735	0.77768	0.242779	-0.524005
CCR2	0.270325	0.77933	0.628048	0.840839
CCR3	0.807975	-0.125665	0.0925053	-1.05636
CCR4	0.575775	-0.24529	0.28421	-0.377232
CCR5	0.52376	-0.09949	0.280586	-0.39007
CCR6	0.149997	0.547525	1.00111	2.16243
CCR7	0.71911	-0.21821	0.143072	-0.877223
CCR8	0.31497	1.20029	0.514502	0.438593
CCR9	0.488855	0.102965	0.360409	-0.107291
CCRL2	0.33589	0.712625	0.53195	0.500404
CCRN4L	0.778025	-0.260055	0.108875	-0.998367
CCT4	0.64294	-0.528305	0.216093	-0.618541
CD101	0.474784	1.11827	0.323306	-0.238731
CD109	0.35155	-0.3082	0.524699	0.474719
CD14	0.484565	-0.5491	0.361022	-0.10512
CD151	0.898725	-0.54565	0.046221	-1.22032
CD160	0.163285	0.04196	0.92125	1.87953
CD163	0.53153	0.551697	0.293572	-0.344064
CD163L1	0.217675	-0.138925	0.777037	1.36864
CD164	0.384379	0.845785	0.431762	0.145484
CD164L2	0.41139	0.396945	0.402195	0.0407395
CD177	0.579625	-0.411753	0.284134	-0.377499
CD180	0.66093	0.053097	0.226031	-0.583335
CD19	0.0208835	0.28387	1.80261	5.00182
CD1A	0.484	-0.310859	0.360937	-0.10542
CD1B	0.36125	0.51976	0.517748	0.450095
CD1C	0.40498	-0.0733	0.394345	0.0129293
CD1D	0.85422	-0.585168	0.0686718	-1.14079
CD1E	0.899085	-0.67627	0.0460206	-1.22103
CD2	0.514045	0.178905	0.300839	-0.318322
CD200	0.73079	0.180473	0.135976	-0.902362
CD200R1	0.500095	0.318105	0.330716	-0.212482
CD200R1L	0.451365	0.108578	0.345742	-0.159251
CD207	0.55991	-0.13387	0.251494	-0.49313
CD209	0.54369	-0.384872	0.313096	-0.274902
CD22	0.577205	0.092065	0.277087	-0.402467
CD226	0.528495	-0.018885	0.316966	-0.261189
CD24	0.83875	-0.48302	0.0761164	-1.11442
CD244	0.56559	0.200455	0.294821	-0.339642
CD247	0.46256	-0.07402	0.346508	-0.156537
CD248	0.47783	0.21787	0.35968	-0.109875
CD27	0.58716	-0.254269	0.267498	-0.436436
CD274	0.553975	0.67956	0.255973	-0.477262
CD276	0.5566	0.05335	0.307761	-0.293799
CD28	0.265072	0.462105	0.666507	0.977084
CD300A	0.169737	0.44977	0.941631	1.95173
CD300C	0.26956	0.609714	0.572211	0.643032
CD300E	0.488985	0.120175	0.310349	-0.284631
CD300LB	0.343194	0.483739	0.48328	0.327987
CD300LD	0.406755	-0.58893	0.454001	0.224264
CD300LF	0.4909	0.162065	0.32581	-0.229862
CD300LG	0.39707	-0.324633	0.424604	0.120125
CD302	0.58402	0.12993	0.233438	-0.557093
CD320	0.22129	0.100303	0.78157	1.3847
CD33	0.17212	1.17836	0.898165	1.79775
CD34	0.48289	0.08729	0.360294	-0.107697
CD36	0.58096	0.334175	0.250275	-0.497447
CD37	0.773675	-0.0985	0.111352	-0.989594
CD38	0.159041	0.39027	0.831572	1.56184
CD3D	0.329195	0.753155	0.565184	0.618138
CD3E	0.323408	-0.11599	0.49093	0.355089
CD3G	0.294174	0.353495	0.563182	0.611048
CD4	0.101967	0.144175	1.0197	2.22829
CD40	0.734895	0.14882	0.133515	-0.91108
CD40LG	0.438771	0.6661	0.380767	-0.035172
CD44	0.559455	-0.574475	0.258384	-0.468723
CD46	0.573025	-0.59436	0.241353	-0.529055
CD47	0.0463161	0.666327	1.71507	4.69171
CD48	0.680215	-0.347185	0.167121	-0.792028
CD5	0.806915	-0.690145	0.0930296	-1.0545
CD52	0.225565	0.15918	0.730349	1.20325
CD53	0.45219	-0.804575	0.347604	-0.152654
CD55	0.607595	-0.06119	0.263305	-0.45129
CD58	0.775905	-0.241781	0.110035	-0.99426
CD59	0.593195	-0.542601	0.27056	-0.425588
CD6	0.699105	-0.39326	0.155768	-0.832245
CD63	0.23966	-0.829694	0.730405	1.20345
CD68	0.609565	-0.040855	0.264637	-0.446571
CD69	0.101784	0.68589	1.24657	3.03198
CD7	0.134887	0.118132	0.917098	1.86482
CD70	0.49088	-0.366001	0.30872	-0.290405
CD72	0.668945	0.444005	0.182164	-0.738738
CD74	0.61715	-0.960264	0.257024	-0.473541
CD79A	0.79249	0.0420955	0.101083	-1.02597
CD79B	0.395095	-0.0534445	0.481512	0.321726
CD80	0.295273	0.60023	0.574907	0.652583
CD81	0.188156	0.677895	0.893558	1.78143
CD82	0.714975	-0.588535	0.145506	-0.868601
CD83	0.511645	-0.22167	0.332846	-0.204935
CD84	0.32046	-0.01071	0.585511	0.69015
CD86	0.58366	-0.21659	0.233591	-0.556553
CD8A	0.638285	0.009154	0.227048	-0.579732
CD8B	0.63606	-0.74441	0.207945	-0.647407
CD9	0.73154	-1.02209	0.165265	-0.798604
CD93	0.36879	0.139775	0.456025	0.231436
CD96	0.762515	-0.25661	0.117643	-0.967305
CD97	0.576845	-0.215015	0.277679	-0.400369
CD99	0.543015	-0.23911	0.299183	-0.32419
CD99L2	0.67474	-0.356765	0.197507	-0.684384
CDAN1	0.859915	-0.282621	0.0652946	-1.15275
CDC14B	0.8788	-0.282745	0.0559444	-1.18588
CDCP1	0.35223	0.40856	0.540208	0.52966
CDH1	0.82238	-0.12549	0.084806	-1.08363
CDH10	0.8907	-0.430025	0.0504587	-1.20531
CDH11	0.48658	0.226195	0.312587	-0.276704
CDH12	0.584055	-0.1717	0.282733	-0.382463
CDH13	0.70583	-0.32194	0.151088	-0.848827
CDH15	0.43973	0.285473	0.373916	-0.0594401
CDH16	0.638685	0.296105	0.194571	-0.694786
CDH17	0.825775	0.073201	0.0829463	-1.09022
CDH18	0.780465	0.153538	0.10753	-1.00313
CDH19	0.51195	-0.153575	0.290264	-0.355785
CDH2	0.46455	0.147195	0.335979	-0.193836
CDH20	0.84694	0.06692	0.0719192	-1.12929
CDH22	0.578735	0.411471	0.23725	-0.54359
CDH23	0.539725	-0.58662	0.314433	-0.270164
CDH24	0.769055	-0.315357	0.113997	-0.980221
CDH26	0.666865	0.761805	0.175832	-0.761169
CDH3	0.29543	0.56945	0.587136	0.695907
CDH4	0.5289	0.28053	0.314908	-0.26848
CDH5	0.47869	1.25279	0.319719	-0.251439
CDH6	0.3759	0.0129355	0.48229	0.32448
CDH7	0.40173	0.172725	0.424435	0.119524
CDH8	0.272025	0.301468	0.607658	0.768608
CDH9	0.52068	-0.18087	0.283216	-0.380751
CDHR1	0.49281	0.0573155	0.33814	-0.18618
CDHR2	0.381525	0.28911	0.476644	0.304479
CDHR3	0.68871	0.495315	0.161765	-0.811001
CDHR4	0.625025	-0.6619	0.203915	-0.661682
CDHR5	0.339845	0.061075	0.534491	0.509406
CDIP1	0.609595	0.87114	0.214667	-0.623594
CDIPT	0.101115	0.946689	1.1155	2.56768
CDKAL1	0.321076	0.103285	0.513947	0.436629
CDON	0.535015	0.030985	0.325208	-0.231994
CDRT15L2	0.467375	0.746854	0.367917	-0.0806918
CDS1	0.857545	-0.493924	0.0666747	-1.14787
CDS2	0.87275	-0.0573	0.0589609	-1.17519
CDSN	0.30148	0.36314	0.590556	0.70802
CEACAM1	0.0328702	1.34831	1.88423	5.29096
CEACAM16	0.70821	0.079604	0.15005	-0.852504
CEACAM18	0.315255	-0.38645	0.604639	0.75791
CEACAM19	0.336655	0.129839	0.55309	0.575296
CEACAM20	0.47098	0.20085	0.360449	-0.10715
CEACAM21	0.6764	-0.31681	0.169591	-0.783277
CEACAM3	0.229728	0.293235	0.648573	0.913551
CEACAM4	0.29639	0.26548	0.621548	0.817811
CEACAM5	0.83616	-0.671705	0.0782693	-1.10679
CEACAM6	0.63355	0.573995	0.197863	-0.683122
CEACAM7	0.335115	0.407915	0.528305	0.487493
CEACAM8	0.160783	-0.834735	0.95938	2.01461
CEBPZ-AS1	0.088125	0.0682445	1.17742	2.78704
CECR1	0.63196	-0.28633	0.241936	-0.526989
CECR6	0.525845	-0.228355	0.327888	-0.222498
CELSR1	0.7539	0.0582916	0.12264	-0.949604
CELSR2	0.7359	-0.0347685	0.134588	-0.907278
CELSR3	0.25337	0.255615	0.722458	1.17529
CEND1	0.290295	0.106214	0.637122	0.872984
CEP170	0.56804	0.66357	0.245277	-0.515154
CEP95	0.4618	0.645715	0.401292	0.0375384
CEPT1	0.133849	0.800515	0.952778	1.99122
CERCAM	0.777075	-0.44227	0.109425	-0.996419
CERS1	0.15906	0.414123	0.890088	1.76913
CERS2	0.50661	-0.19513	0.295411	-0.337552
CERS3	0.168435	0.391653	0.922142	1.88269
CERS4	0.47286	0.095185	0.391052	0.00126283
CERS5	0.634835	0.05544	0.214713	-0.62343
CERS6	0.8012	0.249601	0.0961669	-1.04339
CES1	0.45739	0.315429	0.343988	-0.165463
CES2	0.63785	0.0493245	0.194999	-0.693268
CFC1	0.61553	-0.18805	0.217954	-0.611948
CFH	0.29629	0.158279	0.622739	0.822033
CFHR5	0.32334	0.615995	0.553245	0.575846
CFTR	0.84032	-0.772035	0.0758112	-1.1155
CGN	0.39456	0.69021	0.480789	0.319164
CGRRF1	0.55685	0.02142	0.259456	-0.464925
CH25H	0.22298	-0.01098	0.764017	1.32252
CHEK2	0.59316	-1.53337	0.263867	-0.449299
CHGA	0.612765	0.04167	0.254461	-0.48262
CHIC1	0.646	-0.629195	0.197007	-0.686152
CHIC2	0.604535	0.0648255	0.26753	-0.436322
CHIT1	0.259675	0.607331	0.684554	1.04102
CHL1	0.37643	-0.13051	0.504872	0.40448
CHODL	0.479574	-0.90864	0.318882	-0.254404
CHPF2	0.0824639	-0.35238	1.42722	3.67196
CHPT1	0.789585	-0.114685	0.102516	-1.0209
CHRFAM7A	0.691825	-0.76033	0.184894	-0.729065
CHRM1	0.443425	0.430595	0.406149	0.0547473
CHRM2	0.379045	0.563304	0.443396	0.186696
CHRM3	0.410795	0.55392	0.386454	-0.0150241
CHRM4	0.27734	0.653735	0.586105	0.692255
CHRM5	0.201335	0.41508	0.808042	1.47848
CHRNA1	0.523695	-0.044975	0.319457	-0.252365
CHRNA10	0.484945	-0.573625	0.361331	-0.104024
CHRNA2	0.71013	0.144435	0.148616	-0.857582
CHRNA3	0.581185	0.149535	0.235234	-0.550733
CHRNA4	0.57298	-0.712355	0.241664	-0.527955
CHRNA5	0.40129	-0.210795	0.434214	0.154169
CHRNA6	0.442634	0.30578	0.367118	-0.0835248
CHRNA7	0.230505	-0.1186	0.692377	1.06873
CHRNA9	0.20569	-0.26284	0.838135	1.58509
CHRNB1	0.59676	-0.276855	0.223807	-0.591212
CHRNB2	0.31274	0.159545	0.580077	0.6709
CHRNB3	0.386095	0.514756	0.474819	0.298015
CHRNB4	0.28161	-0.012675	0.660211	0.954778
CHRND	0.358793	0.425972	0.448204	0.203728
CHRNE	0.90596	-0.325389	0.0426226	-1.23307
CHRNG	0.17098	0.703759	0.885639	1.75337
CHST1	0.413776	0.213815	0.384598	-0.0215984
CHST10	0.268583	0.564178	0.689347	1.058
CHST11	0.171166	-0.10873	0.806414	1.47271
CHST12	0.415422	0.26851	0.391957	0.00446969
CHST13	0.51485	0.026835	0.328904	-0.2189
CHST14	0.72484	0.021505	0.139467	-0.889992
CHST15	0.446475	0.501915	0.392759	0.00731302
CHST2	0.763705	-0.020555	0.116875	-0.970026
CHST3	0.51069	-0.378246	0.294457	-0.340931
CHST5	0.25101	0.88078	0.655447	0.937901
CHST6	0.728185	-0.600765	0.161781	-0.810946
CHST7	0.40406	-0.277295	0.398581	0.0279363
CHST8	0.738105	-0.145381	0.132082	-0.916156
CHST9	0.5582	0.53977	0.308008	-0.292924
CHSY1	0.293457	-0.005255	0.60088	0.744596
CHSY3	0.74672	0.200585	0.126682	-0.935284
CISD1	0.55486	0.529155	0.261886	-0.456317
CISD2	0.01926	0.361645	2.02137	5.77679
CKAP4	0.445615	0.34854	0.415217	0.086869
CKLF-CMTM1	0.571575	-0.125455	0.243235	-0.52239
CLCA2	0.6533	0.188636	0.229443	-0.571249
CLCA4	0.31427	0.744135	0.525725	0.478354
CLCC1	0.796925	-0.579355	0.0983837	-1.03553
CLCN1	0.0658355	0.982175	1.42947	3.67993
CLCN2	0.427572	-0.612918	0.36993	-0.0735611
CLCN3	0.362295	0.010035	0.507792	0.414822
CLCN4	0.574265	-0.573509	0.240578	-0.531802
CLCN5	0.786435	-0.721415	0.104169	-1.01504
CLCN6	0.39836	0.481145	0.438505	0.16937
CLCN7	0.49425	0.02222	0.353292	-0.132502
CLCNKA	0.31678	0.195096	0.596142	0.72781
CLCNKB	0.525725	-0.642025	0.313096	-0.274902
CLDN1	0.247015	-0.302145	0.698406	1.09009
CLDN10	0.0877335	1.18833	1.05895	2.36735
CLDN11	0.65283	-0.516435	0.189401	-0.713098
CLDN12	0.35195	-0.818105	0.463544	0.258072
CLDN14	0.643875	-0.31885	0.233624	-0.556435
CLDN15	0.88531	-0.487347	0.0526766	-1.19745
CLDN16	0.70645	0.244205	0.150799	-0.84985
CLDN17	0.1931	0.384235	0.836824	1.58044
CLDN18	0.64095	-0.585845	0.193047	-0.700182
CLDN19	0.51385	0.262165	0.301821	-0.314843
CLDN2	0.76408	-0.89025	0.116668	-0.970761
CLDN20	0.314669	0.555395	0.530457	0.495116
CLDN22	0.536325	0.017425	0.300887	-0.318153
CLDN23	0.733955	-0.125232	0.134085	-0.90906
CLDN24	0.729825	0.48228	0.13657	-0.900256
CLDN25	0.368235	-0.31262	0.493982	0.365902
CLDN3	0.568625	-0.07104	0.27999	-0.392182
CLDN4	0.72177	-0.201812	0.141685	-0.882135
CLDN5	0.831295	-0.2582	0.0801691	-1.10006
CLDN6	0.76506	-0.194745	0.116708	-0.97062
CLDN7	0.42883	-0.172195	0.385245	-0.0193072
CLDN8	0.19312	1.61311	0.821586	1.52646
CLDN9	0.410714	-0.334595	0.386667	-0.014271
CLDND1	0.281257	0.11999	0.610302	0.777974
CLDND2	0.55795	-0.43266	0.292613	-0.347463
CLEC10A	0.45736	0.187771	0.39111	0.00147106
CLEC12A	0.489948	0.188515	0.310297	-0.284818
CLEC12B	0.49303	1.25725	0.306867	-0.296968
CLEC14A	0.876045	-0.648015	0.0571639	-1.18156
CLEC17A	0.68322	-0.072255	0.165211	-0.798795
CLEC1A	0.157142	-0.13878	0.97334	2.06406
CLEC1B	0.18071	0.905255	0.8412	1.59595
CLEC2A	0.34237	0.59403	0.50566	0.40727
CLEC2B	0.478215	0.148125	0.374621	-0.0569451
CLEC2D	0.36391	0.313075	0.452305	0.218258
CLEC2L	0.64099	0.16943	0.19324	-0.699498
CLEC4A	0.72427	-0.486105	0.145758	-0.867708
CLEC4C	0.724925	0.484815	0.141093	-0.884233
CLEC4D	0.29719	0.13544	0.61819	0.805918
CLEC4E	0.60477	-0.515726	0.218769	-0.609061
CLEC4F	0.336375	0.17261	0.537151	0.518829
CLEC4G	0.20728	-0.56265	0.686268	1.04709
CLEC4M	0.514035	-0.11953	0.332636	-0.20568
CLEC5A	0.22553	0.019595	0.738797	1.23317
CLEC6A	0.598675	-0.463865	0.222493	-0.595867
CLEC7A	0.419825	0.876295	0.377253	-0.0476216
CLEC9A	0.19932	0.44896	0.833836	1.56986
CLECL1	0.561675	-0.268999	0.290887	-0.353578
CLGN	0.56031	0.58142	0.266329	-0.440575
CLIC1	0.1574	0.85376	0.922187	1.88285
CLIC4	0.470795	0.221989	0.355073	-0.126195
CLK1	0.691955	-0.13271	0.161066	-0.813478
CLK4	0.409145	0.80351	0.401713	0.0390314
CLMN	0.541485	-0.160027	0.291367	-0.351878
CLMP	0.25365	0.660787	0.660787	0.95682
CLN3	0.46341	0.26377	0.333702	-0.201902
CLN5	0.405714	0.239085	0.420028	0.103915
CLN6	0.61412	0.254335	0.213454	-0.627888
CLN8	0.86706	-0.56577	0.0619333	-1.16466
CLPS	0.463245	-0.408105	0.380703	-0.0353975
CLPSL1	0.288204	0.505148	0.542348	0.537239
CLPSL2	0.42938	-0.259312	0.371106	-0.0693977
CLPTM1	0.280369	0.48057	0.587801	0.698261
CLPTM1L	0.16239	1.23144	0.930789	1.91332
CLRN1	0.454135	0.146186	0.397766	0.0250501
CLRN2	0.55837	0.47986	0.298078	-0.328102
CLRN3	0.58178	-0.0633287	0.259215	-0.465778
CLSTN1	0.34779	-0.055375	0.546835	0.553135
CLSTN2	0.75805	-0.938105	0.12009	-0.958637
CLSTN3	0.413042	0.699235	0.401499	0.038275
CLTC	0.109121	1.34238	1.02492	2.24678
CLU	0.403425	-0.134085	0.436128	0.160947
CLYBL	0.66058	0.227151	0.225881	-0.583866
CMKLR1	0.445925	-0.85829	0.353773	-0.1308
CMTM1	0.869405	-0.396909	0.0605681	-1.1695
CMTM3	0.6376	-0.57872	0.234097	-0.554761
CMTM4	0.48201	-0.163325	0.317268	-0.260119
CMTM5	0.518631	-0.241575	0.284909	-0.374756
CMTM6	0.31425	-0.25778	0.605601	0.761319
CMTM7	0.708535	-0.098423	0.168313	-0.787806
CMTM8	0.73237	0.229335	0.136353	-0.901025
CMTR2	0.494765	-0.47844	0.325842	-0.229748
CNGA1	0.787435	-0.31989	0.103719	-1.01663
CNGA2	0.291335	0.133555	0.619825	0.811709
CNGA3	0.56132	0.138708	0.300544	-0.319367
CNGA4	0.43805	1.11397	0.358341	-0.114617
CNGB1	0.462354	-0.261775	0.335703	-0.194815
CNGB3	0.711	-0.31152	0.160575	-0.815216
CNIH1	0.505225	-0.759825	0.335676	-0.19491
CNIH2	0.560115	-0.283165	0.251343	-0.493665
CNIH3	0.478945	0.247521	0.319551	-0.252033
CNIH4	0.571995	-0.14448	0.283337	-0.380323
CNNM1	0.15163	0.47213	0.954984	1.99903
CNNM2	0.481689	0.43726	0.318545	-0.255596
CNNM3	0.250775	1.04161	0.632841	0.857818
CNNM4	0.317885	0.008855	0.584651	0.687102
CNOT1	0.487315	-0.337641	0.31187	-0.279246
CNPPD1	0.278752	-0.121671	0.573706	0.648329
CNR1	0.101114	0.232005	1.13644	2.64185
CNR2	0.799805	-0.173145	0.0969534	-1.0406
CNST	0.104429	-0.05511	1.11411	2.56275
CNTD1	0.723805	-0.299075	0.168636	-0.786661
CNTFR	0.40637	-0.668605	0.391105	0.00145024
CNTN1	0.448171	0.512045	0.348826	-0.148324
CNTN2	0.493885	-0.611945	0.327237	-0.224804
CNTN3	0.126922	1.44935	1.12435	2.59904
CNTN4	0.405715	0.16111	0.442572	0.183776
CNTN5	0.158531	-0.25323	0.959609	2.01542
CNTN6	0.177756	0.988315	0.76656	1.33153
CNTNAP1	0.418115	0.528865	0.422916	0.114146
CNTNAP2	0.45818	0.61482	0.387656	-0.0107666
CNTNAP3	0.383045	0.134952	0.454062	0.224483
CNTNAP3B	0.680325	0.054337	0.182098	-0.738972
CNTNAP4	0.271609	-0.601905	0.672709	0.999052
CNTNAP5	0.730965	-0.163608	0.135913	-0.902583
COA1	0.473682	-0.694175	0.324578	-0.234226
COA3	0.170295	1.49603	0.87836	1.72759
COL11A1	0.138583	0.00642	1.03757	2.29161
COL11A2	0.478886	0.0881	0.336957	-0.190371
COL12A1	0.91401	-0.358107	0.0388709	-1.24636
COL13A1	0.54475	0.198385	0.314706	-0.269196
COL14A1	0.16691	0.60384	0.876455	1.72084
COL17A1	0.286412	0.11177	0.549167	0.561397
COL1A1	0.175985	0.805765	0.805096	1.46804
COL1A2	0.307294	0.24754	0.54129	0.533494
COL24A1	0.31258	0.118815	0.601852	0.748037
COL25A1	0.47763	0.390675	0.366825	-0.0845634
COL26A1	0.67263	-0.89792	0.194774	-0.694063
COL2A1	0.775175	-0.318189	0.11766	-0.967245
COL3A1	0.459595	0.211205	0.338855	-0.183648
COL4A2	0.17109	-0.0505095	0.902626	1.81355
COL5A1	0.55851	0.15422	0.305654	-0.301265
COL5A2	0.683445	-0.008359	0.165058	-0.799335
COL5A3	0.63382	-0.613465	0.24355	-0.521271
COL6A1	0.58691	-0.80571	0.231232	-0.564908
COL6A2	0.363655	-0.258159	0.452896	0.220352
COL6A3	0.57153	-0.362236	0.242661	-0.524422
COL6A5	0.452605	-0.0491105	0.395169	0.0158502
COL6A6	0.68915	-0.24289	0.193383	-0.698994
COL7A1	0.530665	0.14396	0.326901	-0.225996
COLEC12	0.61055	0.318745	0.21403	-0.625849
COLGALT1	0.369355	0.487098	0.438578	0.169628
COLGALT2	0.556095	-0.29206	0.254628	-0.482026
COLQ	0.497395	0.128725	0.353214	-0.132779
COMT	0.81999	-0.17485	0.0863133	-1.07829
COMTD1	0.530205	0.08012	0.307413	-0.295034
COQ2	0.557485	0.534415	0.308499	-0.291187
CORIN	0.49109	0.282305	0.308569	-0.290937
COX10	0.41476	0.050686	0.382065	-0.0305714
COX11	0.81587	0.360485	0.0881954	-1.07163
COX14	0.675795	-0.192071	0.170012	-0.781787
COX15	0.243255	0.12235	0.661705	0.960071
COX16	0.74276	0.2657	0.128944	-0.927272
COX18	0.61021	0.0701553	0.228413	-0.574898
COX4I1	0.381245	0.115425	0.48979	0.351051
COX4I2	0.4042	0.394415	0.42881	0.135025
COX6A1	0.59393	-0.91213	0.225961	-0.583581
COX6C	0.3042	0.047685	0.556536	0.587503
COX7A1	0.47849	0.448885	0.38224	-0.0299538
COX7A2	0.56208	-0.337131	0.302461	-0.312575
COX8A	0.65521	0.52825	0.186663	-0.7228
COX8C	0.556285	-0.473775	0.254367	-0.482952
CP	0.664655	-0.0114735	0.190057	-0.710776
CPD	0.406755	0.061108	0.409236	0.0656828
CPED1	0.51038	0.326035	0.349134	-0.147233
CPM	0.431755	0.88602	0.391934	0.00438927
CPOX	0.423134	0.60154	0.37338	-0.0613404
CPQ	0.919265	-0.890405	0.0364176	-1.25505
CPT1A	0.244405	0.688875	0.744684	1.25403
CPT1B	0.874265	-0.733005	0.0581309	-1.17813
CPT1C	0.389545	0.197675	0.465092	0.263557
CPVL	0.370541	0.556776	0.438221	0.168363
CPXM2	0.770915	-0.58526	0.128147	-0.930096
CPZ	0.41166	-0.016035	0.420966	0.107235
CR1	0.7888	-0.466405	0.102898	-1.01954
CR1L	0.81349	-0.283655	0.089573	-1.06675
CR2	0.316575	0.471801	0.546249	0.551061
CRB1	0.57269	-0.1922	0.27056	-0.425588
CRB2	0.060113	0.8387	1.43636	3.70434
CRB3	0.375361	0.434485	0.427837	0.131579
CREB3	0.729145	-0.14913	0.136984	-0.898791
CREB3L1	0.797745	-0.167635	0.0980733	-1.03663
CREB3L2	0.78259	-0.279498	0.106635	-1.0063
CREB3L3	0.51185	-0.42191	0.317561	-0.259084
CREB3L4	0.579995	-0.376495	0.236538	-0.546112
CREG1	0.71008	0.010495	0.15457	-0.83649
CRELD1	0.47485	-0.0762955	0.352881	-0.133959
CRELD2	0.322064	-0.09354	0.506489	0.410208
CRHR1	0.23709	0.90413	0.720561	1.16857
CRHR2	0.282485	-0.387165	0.661733	0.96017
CRIM1	0.516185	-0.35807	0.308881	-0.289831
CRISPLD2	0.442365	0.627075	0.405453	0.0522798
CRLF1	0.537255	0.477005	0.269496	-0.429356
CRLF2	0.0106846	0.45927	2.10422	6.07027
CRLS1	0.0273823	1.8163	1.59268	4.25812
CRTAM	0.384453	0.47105	0.417434	0.0947257
CRTAP	0.598025	-0.325295	0.223201	-0.593361
CRYAB	0.475215	0.298435	0.353993	-0.130018
CS	0.712335	-0.897296	0.147182	-0.862664
CSF1	0.397956	-0.408395	0.419795	0.103088
CSF1R	0.73264	-0.115934	0.134887	-0.906218
CSF2RA	0.449618	-0.0903303	0.363917	-0.0948636
CSF2RB	0.74972	0.0066235	0.125437	-0.939696
CSF3R	0.776225	-0.31059	0.110144	-0.993873
CSGALNACT2	0.43647	0.324715	0.425841	0.124508
CSMD1	0.8224	-0.054065	0.084645	-1.0842
CSMD2	0.735845	-0.26594	0.13735	-0.897494
CSMD3	0.527725	-0.0203865	0.334766	-0.198132
CSNK1A1	0.55588	-0.195091	0.287548	-0.365406
CSPG4	0.705125	-0.313035	0.191499	-0.705668
CSPG5	0.363185	-0.376425	0.499969	0.387112
CST11	0.0621395	1.54625	1.39504	3.55796
CST3	0.795545	0.0525345	0.099136	-1.03287
CST9	0.593245	0.42973	0.230405	-0.56784
CST9L	0.437529	0.551425	0.362405	-0.100219
CT83	0.305345	0.94076	0.579736	0.669692
CTAGE1	0.384418	0.146945	0.436327	0.161653
CTAGE5	0.459971	-0.36065	0.336746	-0.191119
CTAGE8	0.95262	-0.62117	0.0209276	-1.30993
CTB-133G6.1	0.259905	0.731685	0.699687	1.09463
CTCFL	0.496809	0.201115	0.324124	-0.235833
CTD-2370N5.3	0.47154	-0.12528	0.384976	-0.0202595
CTD-2521M24.10	0.259185	0.74803	0.696264	1.0825
CTDNEP1	0.138118	0.674565	0.888868	1.76481
CTLA4	0.265115	-0.32646	0.642969	0.893698
CTNS	0.076581	0.27609	1.32232	3.30035
CTRB1	0.0426365	1.9017	1.45557	3.77238
CTRB2	0.36581	0.747965	0.518916	0.454231
CTSA	0.70192	-0.017575	0.153629	-0.839824
CTSC	0.4994	0.102995	0.353057	-0.133334
CTSD	0.67171	-0.175505	0.187037	-0.721475
CTSK	0.353685	0.62878	0.525529	0.477658
CTSL	0.258453	0.597775	0.634715	0.864458
CTSV	0.66883	0.028305	0.219571	-0.606219
CTXN1	0.467993	-0.23886	0.329979	-0.215092
CTXN2	0.435746	-0.10413	0.360632	-0.106501
CTXN3	0.736675	0.05162	0.134881	-0.906239
CUTA	0.359218	0.44557	0.456269	0.2323
CUX1	0.33115	0.644732	0.511513	0.428005
CUX2	0.40036	0.30796	0.440494	0.176417
CUZD1	0.250242	0.41619	0.653231	0.93005
CWH43	0.222247	0.53741	0.802915	1.46032
CX3CL1	0.63132	-0.157735	0.19964	-0.676825
CX3CR1	0.57931	0.429435	0.236875	-0.544918
CXADR	0.299285	1.18915	0.595612	0.725932
CXCL10	0.34894	0.176252	0.54816	0.55783
CXCL11	0.398395	-0.64005	0.472048	0.288198
CXCL14	0.369945	0.568335	0.503548	0.399788
CXCL16	0.33677	-0.61768	0.552005	0.571452
CXCL9	0.158875	0.578065	0.953173	1.99262
CXCR1	0.52615	0.235264	0.27868	-0.396822
CXCR2	0.677935	-0.88934	0.213085	-0.629195
CXCR3	0.56295	-0.29413	0.262609	-0.453756
CXCR4	0.839385	-0.051155	0.0759224	-1.1151
CXCR5	0.562685	0.54509	0.301121	-0.317322
CXCR6	0.2576	0.332369	0.673759	1.00278
CXorf66	0.5764	-0.719983	0.276232	-0.405492
CXXC11	0.61199	0.001255	0.213018	-0.629434
CYB561	0.6789	-0.40194	0.167999	-0.788917
CYB561A3	0.646095	-0.11826	0.194441	-0.695243
CYB561D1	0.79824	-0.30078	0.097774	-1.03769
CYB561D2	0.3415	-0.62223	0.528643	0.48869
CYB5A	0.829015	-0.090295	0.0813067	-1.09603
CYB5B	0.45329	-0.66265	0.344889	-0.16227
CYB5D2	0.66316	0.199336	0.178297	-0.752437
CYB5R1	0.5756	-0.15545	0.283867	-0.378446
CYBA	0.551745	0.052135	0.298998	-0.324844
CYBB	0.0292885	-0.728785	1.83385	5.11248
CYBRD1	0.121056	0.895465	0.921103	1.87901
CYHR1	0.46518	0.16947	0.361319	-0.104069
CYP1A1	0.633135	0.0876145	0.243672	-0.52084
CYP1A2	0.84559	0.02332	0.0728581	-1.12596
CYP20A1	0.29304	0.744065	0.596067	0.727543
CYP26A1	0.54773	-0.599755	0.285034	-0.374311
CYP26C1	0.44467	0.405675	0.36638	-0.086138
CYP2A13	0.647965	-0.50348	0.188968	-0.714632
CYP2A6	0.54089	0.210805	0.266891	-0.438585
CYP2A7	0.44338	-0.00789	0.354293	-0.128958
CYP2C8	0.769725	-1.71866	0.113611	-0.981591
CYP2D6	0.615695	0.797485	0.2105	-0.638353
CYP2E1	0.709755	0.24921	0.148916	-0.85652
CYP2F1	0.645035	-0.658465	0.236999	-0.54448
CYP2J2	0.61293	-0.298264	0.250469	-0.496763
CYP2R1	0.606525	-0.056025	0.261009	-0.459421
CYP2S1	0.78601	-0.345778	0.104928	-1.01235
CYP2U1	0.72586	-0.56791	0.138923	-0.891921
CYP3A4	0.41127	0.756796	0.390443	-0.00089355
CYP3A43	0.442775	-0.481532	0.424679	0.120391
CYP3A5	0.87734	-0.59301	0.0567083	-1.18317
CYP3A7	0.640805	0.039465	0.201816	-0.669119
CYP4A11	0.40626	0.077895	0.445105	0.192751
CYP4A22	0.575225	-0.18818	0.243706	-0.520719
CYP4B1	0.482285	-0.03186	0.367624	-0.0817323
CYP4F11	0.720765	-0.298407	0.143749	-0.874826
CYP4F12	0.27707	0.781625	0.659496	0.952247
CYP4F2	0.454185	0.16217	0.404019	0.0472008
CYP4F22	0.491025	0.042815	0.368125	-0.0799558
CYP4F3	0.532245	0.44353	0.273574	-0.414909
CYP4F8	0.58522	0.23457	0.232544	-0.560263
CYP4V2	0.213691	-0.27571	0.807363	1.47608
CYP4X1	0.493441	0.270595	0.316978	-0.261149
CYP4Z1	0.76809	-0.73359	0.130431	-0.922005
CYP51A1	0.58579	-0.625755	0.242741	-0.524139
CYP7A1	0.22201	0.0150755	0.734486	1.21791
CYP8B1	0.48417	0.020455	0.364697	-0.0920995
CYSLTR1	0.57216	0.003195	0.247045	-0.508889
CYSLTR2	0.40707	0.929111	0.39131	0.00217736
CYTH1	0.43063	0.340485	0.372066	-0.065995
CYYR1	0.55151	-0.509265	0.296116	-0.335055
DAD1	0.400219	0.11368	0.400094	0.0332957
DAG1	0.603285	-0.280135	0.265636	-0.44303
DAGLA	0.274493	1.03736	0.562498	0.608625
DAGLB	0.68029	0.124616	0.167092	-0.79213
DAPK1	0.53711	0.400435	0.269496	-0.429356
DAPK2	0.65299	-0.632985	0.184911	-0.729006
DAPK3	0.7713	-0.37879	0.112647	-0.985005
DAPL1	0.648385	-0.39355	0.187852	-0.718585
DARC	0.686065	-0.28931	0.163473	-0.80495
DBH	0.92407	-0.815715	0.0341847	-1.26296
DCAF17	0.683115	-0.096297	0.174808	-0.764797
DCAKD	0.50368	0.243235	0.340716	-0.177054
DCBLD1	0.564465	-0.125827	0.28538	-0.373086
DCBLD2	0.30518	0.889955	0.615718	0.79716
DCC	0.63072	-0.955915	0.243352	-0.521972
DCHS1	0.050324	-0.617223	1.4704	3.82494
DCHS2	0.44712	0.502135	0.353905	-0.130331
DCLK1	0.873125	-0.344695	0.0586899	-1.17615
DCLK3	0.56961	-0.0560764	0.296988	-0.331964
DCN	0.371657	0.510165	0.435028	0.157051
DCP1B	0.382729	-0.426008	0.418127	0.0971796
DCST1	0.54782	0.683115	0.261132	-0.458986
DCST2	0.6598	-0.315245	0.182349	-0.738082
DCSTAMP	0.348835	-0.201395	0.535742	0.513837
DCT	0.604335	-1.32398	0.218582	-0.609723
DDO	0.39324	-0.249302	0.44436	0.190113
DDOST	0.60152	0.0048435	0.220956	-0.601314
DDR1	0.804145	-0.18822	0.0945576	-1.04909
DDR2	0.72628	-0.03507	0.13892	-0.891932
DDRGK1	0.469565	-0.37189	0.328078	-0.221827
DEAF1	0.5464	-0.271128	0.309636	-0.287159
DEFB103A	0.48329	0.15889	0.348199	-0.150545
DEFB105B	0.40918	-0.53369	0.407113	0.0581612
DEFB107B	0.515495	-0.244995	0.344468	-0.163764
DEFB114	0.280793	0.191319	0.574194	0.650059
DEFB115	0.62929	-0.91184	0.200959	-0.672152
DEFB126	0.44397	-0.95017	0.365291	-0.089996
DEFB134	0.179525	-0.37459	0.841303	1.59631
DEGS1	0.33689	-0.25957	0.530053	0.493685
DEGS2	0.129074	1.09922	0.954177	1.99617
DENND1A	0.55846	0.035299	0.256478	-0.475472
DENND1B	0.249445	0.85472	0.69543	1.07954
DENND3	0.75107	-0.14442	0.124259	-0.94387
DENND4B	0.76909	-0.189615	0.113921	-0.980492
DENND4C	0.415735	0.40666	0.438773	0.17032
DENND5A	0.476915	-0.00524	0.321168	-0.246306
DENND5B	0.51972	-0.154727	0.284302	-0.376907
DERL1	0.749195	-0.11136	0.125225	-0.940445
DERL2	0.71596	-0.104186	0.144896	-0.870761
DERL3	0.610205	-0.381242	0.214321	-0.624816
DEXI	0.481735	0.193581	0.348751	-0.14859
DFNB31	0.85848	-0.04222	0.0660675	-1.15002
DGAT1	0.529655	-0.45938	0.315949	-0.264792
DGAT2	0.107559	1.474	1.07353	2.41899
DGAT2L6	0.40038	0.662175	0.412463	0.0771141
DGCR2	0.61244	-0.0779805	0.212862	-0.629987
DGKE	0.516025	0.06	0.287717	-0.364809
DHCR24	0.70221	0.287077	0.154601	-0.83638
DHCR7	0.646905	-0.049275	0.18919	-0.713847
DHODH	0.556545	0.00287	0.260475	-0.461314
DHRS11	0.456	0.273807	0.341998	-0.172513
DHRS3	0.45016	0.268952	0.396104	0.0191597
DHRS7	0.600785	-0.334563	0.266895	-0.438571
DHRS7B	0.79647	0.001765	0.0990269	-1.03326
DHRS7C	0.60992	0.046735	0.214432	-0.624426
DHRS9	0.20375	0.427065	0.821383	1.52574
DHX36	0.579145	0.09127	0.24992	-0.498706
DIABLO	0.110689	0.68908	1.15721	2.71543
DIO1	0.81231	-0.219805	0.0901633	-1.06466
DIO2	0.382294	0.486185	0.427578	0.13066
DIO3	0.38012	0.324692	0.477073	0.306001
DIP2A	0.46284	-0.307905	0.33425	-0.19996
DIP2C	0.49108	-0.2143	0.363713	-0.0955872
DIRC2	0.558885	0.608155	0.300253	-0.320397
DISP1	0.11118	0.17344	1.09803	2.50579
DISP2	0.552655	-0.55505	0.257287	-0.472609
DKFZP761J1410	0.44501	-1.33149	0.396767	0.0215093
DKK3	0.79768	-0.113614	0.0980134	-1.03685
DKKL1	0.421305	0.72956	0.395936	0.0185661
DLG4	0.55687	-0.41234	0.302666	-0.31185
DLK1	0.511145	0.585345	0.297703	-0.329431
DLK2	0.55909	0.083075	0.252316	-0.490217
DLL1	0.530025	0.329135	0.318478	-0.255833
DLL3	0.87101	-0.21928	0.059755	-1.17238
DLL4	0.348895	0.329795	0.543376	0.540882
DMPK	0.60054	0.665645	0.221093	-0.600828
DMRT2	0.65274	-0.253875	0.23104	-0.565589
DMTF1	0.834605	-0.818385	0.0784904	-1.10601
DMXL2	0.0859055	1.07593	1.28385	3.16407
DNAH2	0.919125	-0.501945	0.0365309	-1.25465
DNAJB11	0.081268	-0.001565	1.41046	3.6126
DNAJB12	0.56162	-0.719935	0.250109	-0.498036
DNAJB14	0.443375	0.105918	0.363908	-0.0948938
DNAJB9	0.412508	0.2291	0.384503	-0.0219348
DNAJC1	0.539234	-0.56514	0.28801	-0.363769
DNAJC10	0.583685	0.164753	0.277815	-0.399888
DNAJC11	0.74704	-0.458335	0.143845	-0.874483
DNAJC13	0.427595	0.067675	0.414335	0.0837443
DNAJC14	0.0808665	-0.129915	1.24238	3.01717
DNAJC15	0.43601	0.143285	0.390985	0.00102813
DNAJC16	0.612345	-0.12226	0.212819	-0.630137
DNAJC18	0.676445	-0.16005	0.169498	-0.783607
DNAJC19	0.099172	0.46881	1.19485	2.84879
DNAJC22	0.771675	-0.11248	0.112402	-0.985872
DNAJC25	0.663515	0.00205094	0.177976	-0.753573
DNAJC30	0.3934	0.266665	0.483524	0.328853
DNAJC4	0.63195	0.156658	0.199152	-0.678554
DNAJC5	0.234355	0.168235	0.767877	1.33619
DNAJC5B	0.256369	0.192612	0.601232	0.745843
DNAJC5G	0.17259	0.24972	0.910855	1.8427
DNASE1	0.189335	0.241695	0.8455	1.61118
DNASE1L1	0.684005	-0.20224	0.164753	-0.800415
DNASE2B	0.344955	-0.0549	0.479124	0.313264
DNER	0.50381	0.137985	0.322812	-0.240481
DNPEP	0.542495	0.452645	0.273982	-0.413464
DOK7	0.75666	-0.09653	0.121737	-0.952804
DOLK	0.508165	-0.2663	0.310034	-0.285746
DOLPP1	0.746505	-0.350388	0.13572	-0.903266
DONSON	0.811055	-0.56704	0.0906794	-1.06283
DOPEY1	0.640475	-0.062721	0.193189	-0.699678
DPAGT1	0.515701	0.116985	0.311342	-0.281114
DPCR1	0.335759	0.02217	0.483682	0.329413
DPEP1	0.72551	0.13014	0.139294	-0.890607
DPEP2	0.662045	0.0124205	0.223281	-0.593078
DPEP3	0.58397	-0.341165	0.233338	-0.557449
DPH7	0.52461	0.320195	0.326822	-0.226274
DPM2	0.563635	0.03235	0.248902	-0.502313
DPM3	0.49515	0.56309	0.305105	-0.303208
DPP10	0.84817	-0.21225	0.0718295	-1.1296
DPP4	0.61266	0.399107	0.212671	-0.630665
DPP6	0.299975	0.700715	0.587662	0.697769
DPP7	0.812765	-0.1755	0.0909229	-1.06196
DPP8	0.429855	-0.412372	0.436768	0.163217
DPY19L1	0.25817	0.49969	0.703477	1.10805
DPY19L2	0.78536	-0.062247	0.104746	-1.013
DPY19L3	0.35982	0.312978	0.523995	0.472224
DPY19L4	0.216715	0.0724516	0.767125	1.33353
DRAM1	0.847255	0.059345	0.071932	-1.12924
DRAM2	0.593065	-0.319129	0.229339	-0.571614
DRAXIN	0.754495	-0.013955	0.122211	-0.951123
DRD1	0.52233	0.702775	0.281781	-0.385837
DRD2	0.701985	-0.527864	0.153341	-0.840843
DRD3	0.496455	-1.21335	0.366436	-0.0859412
DRD4	0.6925	-0.455012	0.201536	-0.67011
DRD5	0.48962	0.492685	0.330005	-0.215
DSC1	0.618025	-0.30942	0.249955	-0.498583
DSC2	0.761455	-0.85781	0.124557	-0.942814
DSC3	0.457795	0.663708	0.40749	0.0594974
DSCAM	0.447405	0.198623	0.407213	0.0585148
DSCAML1	0.175485	0.43793	0.787438	1.40549
DSE	0.2666	0.99922	0.625161	0.830612
DSEL	0.46137	0.41826	0.337256	-0.189311
DSG1	0.0948435	0.233535	1.11724	2.57383
DSG2	0.67053	0.254804	0.173332	-0.770023
DSG3	0.26687	0.73701	0.655425	0.937824
DSG4	0.854445	-1.13236	0.0680974	-1.14283
DTNA	0.438145	-0.108853	0.413306	0.0800998
DUOX1	0.56508	0.144685	0.302609	-0.31205
DUOX2	0.38269	-0.24487	0.49445	0.367558
DUOXA1	0.493328	-0.243735	0.328528	-0.220231
DUOXA2	0.472195	-0.0875815	0.341178	-0.175418
DUSP13	0.48677	-0.277407	0.367841	-0.0809609
DYM	0.12355	0.627645	1.0721	2.41392
DYNAP	0.50273	-0.01866	0.298346	-0.327155
DYNC2H1	0.297511	-0.089685	0.571466	0.640393
DYRK2	0.176851	0.530565	0.814843	1.50257
DYSF	0.197887	1.18174	0.866003	1.68381
DZIP3	0.529285	0.793315	0.276081	-0.40603
E2F5	0.51278	-0.125841	0.349401	-0.146287
EBI3	0.478162	-0.00145	0.328842	-0.21912
EBLN1	0.31469	0.48419	0.588641	0.701238
EBP	0.178874	0.520393	0.810996	1.48894
EBPL	0.51545	0.38944	0.287443	-0.365779
ECE1	0.704335	-0.98149	0.152264	-0.84466
ECE2	0.3834	0.377885	0.492535	0.360776
ECEL1	0.698585	0.173085	0.160528	-0.815383
ECM1	0.59114	0.190708	0.275855	-0.406829
ECSCR	0.753095	0.32712	0.122943	-0.948532
EDA	0.58145	-0.521163	0.235234	-0.550733
EDA2R	0.4721	-0.237155	0.373126	-0.0622398
EDAR	0.71341	0.141005	0.150363	-0.851395
EDDM3A	0.633215	-0.849065	0.213178	-0.628869
EDDM3B	0.507475	-0.284075	0.337148	-0.189695
EDEM1	0.23223	-0.37442	0.740956	1.24082
EDEM3	0.654785	0.123774	0.20126	-0.671089
EDNRA	0.717115	0.0894465	0.144175	-0.873315
EDNRB	0.67769	-0.135525	0.2114	-0.635165
EDRF1	0.38053	0.626131	0.48121	0.320654
EEF1A1	0.71138	0.531679	0.148237	-0.858924
EEF1D	0.368465	0.49298	0.446627	0.198142
EEF1E1	0.297315	0.194405	0.593847	0.719678
EFCAB14	0.347805	0.03061	0.496497	0.374812
EFEMP1	0.5186	-0.99134	0.285301	-0.373365
EFNA1	0.079587	0.50573	1.33151	3.33289
EFNA2	0.28478	0.728405	0.60201	0.748596
EFNA4	0.257765	0.14105	0.693489	1.07267
EFNA5	0.337387	0.227505	0.488525	0.346569
EFNB1	0.400139	0.222165	0.412048	0.0756453
EFNB2	0.33229	-0.164017	0.547884	0.556852
EFNB3	0.615545	-0.507061	0.21061	-0.637966
EGF	0.77123	-0.279824	0.112701	-0.984815
EGFLAM	0.367441	0.807745	0.438013	0.167627
EGFR	0.33115	-0.53929	0.516869	0.446981
EI24	0.54626	-0.73083	0.301052	-0.317568
EIF2AK3	0.39567	-0.11184	0.443475	0.186976
EIF3L	0.669685	-0.31997	0.174058	-0.767452
ELANE	0.83115	-0.832075	0.0806238	-1.09845
ELFN1	0.59683	-0.335245	0.261192	-0.458775
ELFN2	0.218155	1.1178	0.765154	1.32655
ELMOD1	0.53583	0.38876	0.322927	-0.240073
ELN	0.34339	0.181525	0.553976	0.578433
ELOVL1	0.260215	0.554363	0.687516	1.05151
ELOVL2	0.298875	-0.09423	0.596434	0.728845
ELOVL3	0.862785	-0.040355	0.0639968	-1.15735
ELOVL4	0.359442	0.494628	0.470346	0.28217
ELOVL5	0.660765	-0.491755	0.179891	-0.74679
ELOVL6	0.64131	-0.217435	0.239265	-0.536453
ELOVL7	0.46743	0.30657	0.392181	0.00526201
ELP6	0.537535	-0.053925	0.299742	-0.322208
ELTD1	0.453235	0.37956	0.396358	0.02006
EMB	0.437155	0.4021	0.429842	0.138682
EMC1	0.556475	-0.217945	0.278466	-0.397581
EMC10	0.316608	-0.637855	0.511947	0.429543
EMC3	0.37614	0.227716	0.496632	0.375287
EMC4	0.062484	0.965115	1.39283	3.55013
EMC6	0.623215	-0.37618	0.205139	-0.657345
EMC7	0.282015	1.26698	0.597607	0.733
EMCN	0.494675	-0.25758	0.334063	-0.200625
EMD	0.676135	0.036835	0.169938	-0.782049
EMID1	0.58014	0.331905	0.236864	-0.544957
EMILIN1	0.120187	-0.19465	1.03037	2.26609
EMILIN2	0.82983	-0.383215	0.0809664	-1.09724
EML2	0.150845	0.142115	0.964232	2.0318
EMP1	0.649135	-0.085727	0.187802	-0.718763
EMP2	0.69952	0.20256	0.155178	-0.834336
EMP3	0.67823	-0.212632	0.171595	-0.776179
EMR1	0.63167	0.377395	0.24721	-0.508305
EMR2	0.50655	0.357975	0.296202	-0.33475
EMR3	0.43635	0.589015	0.416206	0.0903751
ENDOD1	0.79043	0.105216	0.10204	-1.02258
ENG	0.397435	-0.43724	0.458571	0.240453
ENHO	0.2822	0.57042	0.665687	0.974178
ENO1	0.145979	0.411885	0.908602	1.83472
ENPEP	0.800615	-1.11474	0.103176	-1.01856
ENPP1	0.743545	0.087	0.128442	-0.929052
ENPP2	0.210367	1.03493	0.703116	1.10677
ENPP3	0.432345	0.7227	0.432527	0.148191
ENPP4	0.835295	-1.13457	0.0778353	-1.10833
ENPP5	0.42265	0.8925	0.373839	-0.059713
ENPP6	0.91304	-0.28959	0.039603	-1.24377
ENPP7	0.850185	-0.40168	0.0703359	-1.1349
ENTPD1	0.163999	0.758685	0.865606	1.68241
ENTPD2	0.589325	-0.84726	0.229435	-0.571275
ENTPD3	0.28536	0.024575	0.635946	0.86882
ENTPD4	0.63487	0.247237	0.197199	-0.685474
ENTPD5	0.508315	0.289962	0.335336	-0.196114
ENTPD6	0.5311	-0.289185	0.274938	-0.410077
ENTPD7	0.51335	-0.1967	0.326029	-0.229083
ENTPD8	0.343875	0.0706905	0.536017	0.514815
EOGT	0.98058	-1.11721	0.00846382	-1.35408
EPB41L3	0.423225	-0.207235	0.37477	-0.0564165
EPCAM	0.39872	-0.43368	0.417516	0.0950154
EPDR1	0.699465	-0.74351	0.172492	-0.773001
EPGN	0.259895	-0.075765	0.676604	1.01285
EPHA1	0.902545	-0.379777	0.0447622	-1.22549
EPHA10	0.39117	0.128673	0.451549	0.21558
EPHA2	0.184841	0.416784	0.771178	1.34789
EPHA3	0.3729	0.744295	0.50334	0.399053
EPHA4	0.191181	0.281581	0.730894	1.20518
EPHA5	0.44335	-0.150603	0.395963	0.0186618
EPHA6	0.419967	0.322195	0.406855	0.0572481
EPHA7	0.734125	-0.779825	0.134041	-0.909217
EPHA8	0.45222	-0.7639	0.407712	0.060284
EPHB1	0.7782	-0.11573	0.108764	-0.998762
EPHB2	0.479375	-0.798155	0.371938	-0.0664479
EPHB3	0.50534	0.434835	0.321855	-0.243871
EPHB4	0.75267	-0.41033	0.123225	-0.947531
EPHB6	0.65629	-0.0403	0.206028	-0.654196
EPHX3	0.74794	-0.53765	0.127121	-0.933729
EPHX4	0.471925	0.84667	0.327888	-0.222498
EPO	0.71565	0.272465	0.145254	-0.869494
EPOR	0.45933	0.629066	0.337601	-0.18809
EPSTI1	0.35647	0.78296	0.520482	0.45978
EPT1	0.4662	-0.04463	0.370089	-0.0729984
EPX	0.8316	-0.53884	0.0798845	-1.10107
EQTN	0.22324	0.489715	0.7706	1.34584
ERAP1	0.42317	-0.0743645	0.393511	0.0099758
ERAP2	0.493432	-0.002195	0.330544	-0.213091
ERBB2	0.435115	0.295275	0.388409	-0.00809736
ERBB3	0.57134	-0.13268	0.278557	-0.397256
ERBB4	0.230555	1.32665	0.723849	1.18022
EREG	0.612035	-0.162315	0.212883	-0.629911
ERGIC1	0.45909	0.632414	0.364365	-0.0932748
ERGIC2	0.290535	0.2568	0.572157	0.642841
ERGIC3	0.450638	0.36037	0.348058	-0.151044
ERLIN1	0.642275	0.5316	0.192134	-0.703418
ERMAP	0.475735	-0.47115	0.323188	-0.239151
ERMARD	0.18587	0.924965	0.818265	1.5147
ERMP1	0.83236	-0.53907	0.0795897	-1.10211
ERN1	0.55255	-0.496915	0.313337	-0.274047
ERN2	0.44442	-0.03836	0.373865	-0.059622
ERO1L	0.845765	-0.248075	0.072527	-1.12713
ERO1LB	0.243925	-0.15699	0.684798	1.04188
ERP29	0.48681	1.06825	0.314236	-0.270863
ERVFRD-1	0.804735	-0.290565	0.0942257	-1.05026
ERVMER34-1	0.486445	0.022765	0.374482	-0.0574371
ERVV-1	0.33157	1.04406	0.531815	0.499928
ERVV-2	0.46834	0.431669	0.329596	-0.216447
ERVW-1	0.552	0.30586	0.257778	-0.470869
ESAM	0.517281	0.559735	0.286682	-0.368475
ESPL1	0.399742	0.06575	0.418418	0.0982094
ESYT1	0.6714	-0.76851	0.172941	-0.77141
ESYT2	0.84584	-0.708425	0.0729506	-1.12563
ESYT3	0.336492	-0.1043	0.481345	0.321134
ETFDH	0.76985	-0.026965	0.122053	-0.951684
ETNK1	0.659625	-0.12713	0.180371	-0.74509
EVA1A	0.75351	-0.547262	0.144541	-0.872017
EVA1B	0.649885	0.0773935	0.187274	-0.720635
EVA1C	0.52211	-0.14762	0.332701	-0.205448
EVC	0.23221	0.321169	0.727686	1.19381
EVC2	0.73454	0.0634215	0.134911	-0.906134
EVI2A	0.62099	0.139755	0.206685	-0.65187
EVI2B	0.406164	0.558962	0.404739	0.0497519
EVI5	0.541815	0.256516	0.31134	-0.281121
EVI5L	0.3176	0.826777	0.548851	0.560278
EXD2	0.758635	-0.015614	0.123799	-0.945497
EXOG	0.520045	0.183223	0.299833	-0.321886
EXT1	0.225606	-0.566785	0.725809	1.18716
EXT2	0.578665	0.254186	0.283571	-0.379495
EXTL1	0.317053	0.37216	0.505028	0.405032
EXTL2	0.569515	0.083325	0.244167	-0.519086
EXTL3	0.352615	-0.58215	0.482164	0.324036
F10	0.49933	0.933677	0.301252	-0.31686
F11R	0.471655	0.36558	0.334274	-0.199877
F13A1	0.32929	1.00914	0.579434	0.66862
F2	0.56682	-0.54102	0.246873	-0.509501
F2R	0.462575	-0.0508	0.379461	-0.0397994
F2RL1	0.282587	-0.179615	0.604085	0.755949
F2RL2	0.512315	-0.096715	0.342094	-0.172174
F2RL3	0.88849	-0.286334	0.0511398	-1.2029
F3	0.448541	-0.281765	0.348447	-0.149668
F5	0.186055	0.02873	0.873495	1.71035
FA2H	0.27003	0.579805	0.689009	1.0568
FAAH	0.50154	-0.559933	0.302867	-0.311139
FAAH2	0.80484	-0.304459	0.0941798	-1.05043
FADS1	0.8447	-0.658165	0.0731459	-1.12494
FADS2	0.868435	-0.148967	0.0611627	-1.16739
FADS3	0.513775	0.416912	0.343724	-0.166397
FADS6	0.146865	0.886275	0.986954	2.11229
FAF2	0.45034	-0.367095	0.34944	-0.14615
FAIM2	0.483897	0.12285	0.336344	-0.192544
FAIM3	0.0371545	0.66395	1.63865	4.42097
FAM105A	0.767525	-0.530745	0.119778	-0.959743
FAM122C	0.24216	0.266769	0.720516	1.16841
FAM132A	0.61638	-0.509285	0.209901	-0.640475
FAM134A	0.58393	-0.050305	0.233461	-0.557014
FAM134B	0.39262	-0.032139	0.422876	0.114003
FAM134C	0.443115	0.039905	0.354419	-0.128512
FAM151A	0.686015	-0.303893	0.163647	-0.804333
FAM155A	0.432011	0.83326	0.36593	-0.087734
FAM155B	0.349175	-0.126095	0.527134	0.483344
FAM159A	0.9105	-0.553	0.0405388	-1.24045
FAM159B	0.474547	0.084885	0.346318	-0.15721
FAM160A2	0.391205	-0.306253	0.440129	0.175124
FAM162A	0.75382	-0.077865	0.122689	-0.94943
FAM162B	0.69458	-0.013594	0.179382	-0.748594
FAM163A	0.617865	-1.5828	0.248559	-0.503527
FAM163B	0.344785	-0.33638	0.514271	0.437778
FAM171A1	0.85169	-0.279405	0.0695196	-1.13779
FAM171A2	0.091325	0.72225	1.16579	2.74581
FAM171B	0.8354	-0.609035	0.0779158	-1.10804
FAM173A	0.600415	0.101675	0.221368	-0.599855
FAM173B	0.66393	-0.677669	0.177665	-0.754674
FAM174A	0.581325	-0.55514	0.278895	-0.396062
FAM174B	0.60858	0.070775	0.216758	-0.616186
FAM178A	0.885635	-0.119905	0.0525491	-1.19791
FAM180B	0.81745	-1.34322	0.0874432	-1.07429
FAM187A	0.103342	0.74399	1.14966	2.68868
FAM187B	0.52257	-0.057381	0.281656	-0.386279
FAM189A1	0.160479	0.58234	0.837476	1.58275
FAM189A2	0.296585	0.531355	0.624026	0.82659
FAM189B	0.490935	0.372705	0.365835	-0.0880682
FAM198B	0.194816	-0.456806	0.7284	1.19634
FAM19A1	0.961635	-0.598135	0.0168452	-1.32439
FAM19A3	0.506695	0.92154	0.351742	-0.137993
FAM19A4	0.63364	-0.469045	0.241754	-0.527633
FAM19A5	0.63794	-0.14171	0.194996	-0.69328
FAM200A	0.557435	0.0044725	0.269763	-0.428411
FAM205A	0.924475	-0.12118	0.0339217	-1.2639
FAM209A	0.36838	0.064865	0.508547	0.417499
FAM209B	0.59718	0.10635	0.224211	-0.589781
FAM20A	0.52267	0.04077	0.290141	-0.356221
FAM20B	0.259019	0.770115	0.615886	0.797754
FAM20C	0.70004	-0.286925	0.162667	-0.807805
FAM210A	0.255825	-0.34048	0.701551	1.10123
FAM210B	0.637385	0.019	0.20005	-0.675375
FAM213A	0.559445	-0.09382	0.251703	-0.492388
FAM220A	0.132055	0.9066	0.952301	1.98953
FAM24A	0.3696	0.13804	0.441694	0.180665
FAM24B	0.6741	-0.207865	0.190094	-0.710645
FAM26D	0.813465	-0.776285	0.0937431	-1.05197
FAM26E	0.468135	-0.67139	0.37365	-0.0603823
FAM26F	0.896595	-0.661785	0.0472124	-1.21681
FAM35A	0.94263	-0.376585	0.0254975	-1.29374
FAM3A	0.69675	-0.86676	0.157126	-0.827437
FAM3B	0.306885	-0.067495	0.587707	0.69793
FAM3C	0.160575	0.18912	0.918889	1.87116
FAM3D	0.397075	0.689835	0.409203	0.0655644
FAM47E-STBD1	0.48481	-0.06335	0.362921	-0.0983929
FAM57A	0.546745	-0.0134	0.262501	-0.454136
FAM57B	0.389805	0.45034	0.440387	0.176035
FAM69A	0.84133	-0.371251	0.0749717	-1.11847
FAM69B	0.58421	-0.47051	0.280205	-0.39142
FAM73A	0.70667	-0.32705	0.15074	-0.850057
FAM73B	0.40402	0.622957	0.393569	0.0101795
FAM76B	0.297205	1.10566	0.620513	0.814147
FAM8A1	0.729485	-0.160756	0.158153	-0.823798
FAM98B	0.725645	-0.591015	0.139117	-0.891233
FAM9C	0.254125	0.394525	0.714521	1.14718
FANCA	0.392895	0.494975	0.457319	0.236019
FANCM	0.34246	0.50349	0.546269	0.551131
FAP	0.389515	0.568065	0.417511	0.0949952
FAR1	0.45653	0.793285	0.340279	-0.178604
FAR2	0.222196	-0.238734	0.794103	1.4291
FAS	0.169224	-0.097106	0.802177	1.4577
FASLG	0.46216	0.203055	0.335257	-0.196394
FAT1	0.517266	-0.03241	0.286048	-0.37072
FAT2	0.75605	-0.338355	0.121203	-0.954697
FAT3	0.206195	0.69392	0.798398	1.44432
FAT4	0.479945	-0.452645	0.374127	-0.0586938
FATE1	0.332605	0.36126	0.562963	0.610272
FAXDC2	0.645305	-0.66957	0.234186	-0.554444
FBLN2	0.34396	-0.277935	0.536891	0.51791
FBN1	0.549935	0.29356	0.304181	-0.306481
FBN2	0.51402	0.50258	0.340973	-0.176143
FBXL17	0.265685	0.188918	0.663881	0.967779
FBXO18	0.594315	0.05038	0.268456	-0.433043
FBXW12	0.45305	0.219325	0.39469	0.0141504
FBXW7	0.252125	-0.09872	0.71487	1.14841
FCAMR	0.66091	-0.563191	0.179536	-0.748047
FCAR	0.235901	1.177	0.627958	0.840521
FCER1A	0.215985	0.255945	0.805649	1.47
FCER1G	0.640615	-0.290705	0.234268	-0.554154
FCER2	0.552065	-0.67755	0.294925	-0.339272
FCGR1B	0.511315	0.51314	0.297759	-0.329233
FCGR2A	0.56962	0.207525	0.25873	-0.467495
FCGR2C	0.603395	0.201382	0.2671	-0.437845
FCGR3A	0.439085	0.299691	0.407851	0.0607758
FCGR3B	0.715195	-0.6332	0.145242	-0.869536
FCGRT	0.76462	0.399035	0.116353	-0.971878
FCN1	0.76595	0.321025	0.11572	-0.974118
FCN2	0.247575	-0.039065	0.689714	1.05929
FCRL1	0.0604415	0.122975	1.41769	3.63821
FCRL2	0.923415	-0.24561	0.0343938	-1.26222
FCRL3	0.420358	0.267115	0.3811	-0.0339917
FCRL4	0.514695	0.19235	0.332048	-0.207763
FCRL5	0.475655	-0.17914	0.323078	-0.239539
FCRL6	0.86502	-0.734695	0.0632375	-1.16004
FCRLA	0.636995	-0.18263	0.20016	-0.674985
FDCSP	0.476585	0.547215	0.368069	-0.0801533
FDFT1	0.457858	-0.055525	0.354706	-0.127493
FER1L4	0.51936	0.243785	0.284105	-0.377602
FER1L5	0.236237	0.05192	0.756967	1.29754
FER1L6	0.40397	0.323373	0.408145	0.0618189
FFAR1	0.27908	0.70289	0.664853	0.971224
FFAR2	0.16417	0.36452	0.888969	1.76517
FFAR3	0.45207	-0.08631	0.377491	-0.0467779
FFAR4	0.43953	-0.071478	0.402064	0.0402735
FGA	0.48704	0.253445	0.359722	-0.109723
FGB	0.36084	1.1031	0.505644	0.407213
FGF10	0.249404	0.59344	0.638713	0.878622
FGF19	0.73759	-0.032475	0.131955	-0.916604
FGF4	0.851	-0.533015	0.0698383	-1.13666
FGF6	0.29456	0.076624	0.592817	0.716032
FGFR1	0.431975	0.808505	0.436531	0.162376
FGFR2	0.174117	-0.30947	0.916795	1.86375
FGFR3	0.5323	-0.97033	0.276721	-0.403762
FGFR4	0.337735	0.4802	0.547669	0.556091
FGFRL1	0.70663	-0.228617	0.150488	-0.850949
FGG	0.65703	0.056075	0.225801	-0.584151
FGL2	0.62808	-0.29695	0.244811	-0.516804
FIBCD1	0.584415	0.445865	0.235413	-0.550098
FICD	0.902885	-0.26063	0.0443724	-1.22687
FIG4	0.570325	-0.313355	0.243687	-0.520786
FIS1	0.668885	-0.614195	0.181942	-0.739521
FITM1	0.239375	0.838305	0.738701	1.23284
FITM2	0.559925	-0.250736	0.251669	-0.492512
FKBP10	0.569455	0.322915	0.294111	-0.342158
FKBP11	0.42008	-0.325395	0.376786	-0.0492747
FKBP14	0.872815	-0.443135	0.0588788	-1.17548
FKBP1A	0.784915	-0.241015	0.104989	-1.01213
FKBP7	0.75934	0.104367	0.119487	-0.960776
FKBP8	0.64726	0.124635	0.188596	-0.715951
FKBP9	0.28093	0.21664	0.620403	0.813755
FKRP	0.473725	0.7355	0.34238	-0.17116
FKTN	0.131573	0.82525	1.10596	2.53389
FLG2	0.924545	-0.6158	0.033978	-1.2637
FLNA	0.613535	-0.784765	0.21243	-0.631518
FLRT1	0.702435	-0.17406	0.196304	-0.688645
FLRT2	0.84381	-0.895105	0.0737373	-1.12285
FLRT3	0.584905	-0.864045	0.268027	-0.434559
FLT1	0.101704	1.8015	1.05948	2.36923
FLT3	0.17209	0.032455	0.789615	1.4132
FLT3LG	0.56091	0.322145	0.300644	-0.319014
FLT4	0.56646	-0.33193	0.291095	-0.352841
FLVCR1	0.671765	-0.403906	0.172657	-0.772417
FLVCR2	0.529995	-0.2271	0.325699	-0.230252
FMNL1	0.413625	0.212295	0.458496	0.240188
FMO1	0.81668	0.024455	0.087863	-1.0728
FMO3	0.44502	0.01169	0.401708	0.039012
FMO4	0.572985	0.568065	0.254734	-0.481653
FMO5	0.90595	-0.202857	0.0427688	-1.23255
FMR1NB	0.0245765	1.50097	1.86052	5.20697
FN1	0.254081	0.17305	0.724565	1.18276
FNDC3A	0.734405	-0.40618	0.151971	-0.845697
FNDC3B	0.50769	0.954831	0.294329	-0.341385
FNDC4	0.598025	0.0587	0.223415	-0.592602
FNDC5	0.598385	-0.20457	0.266963	-0.438329
FNDC9	0.65649	-0.46419	0.200349	-0.674314
FOCAD	0.52803	-0.616135	0.335588	-0.19522
FOLH1	0.44405	0.544065	0.395278	0.0162343
FOLR1	0.106915	0.45451	1.19479	2.84858
FOLR2	0.0442665	1.13997	1.58096	4.2166
FOLR4	0.605955	0.01996	0.217438	-0.613777
FPR1	0.40589	-0.28787	0.447679	0.201868
FPR2	0.880435	-0.574515	0.0551794	-1.18859
FPR3	0.303676	1.08965	0.562882	0.609985
FRAS1	0.705335	-0.389823	0.151321	-0.847999
FREM1	0.303716	0.252171	0.56707	0.62482
FREM2	0.32535	-0.2325	0.538847	0.524838
FRMD3	0.488595	-0.0134	0.312003	-0.278772
FRMD5	0.64896	-0.080335	0.187514	-0.719782
FRRS1	0.45245	0.410452	0.40021	0.0337059
FRRS1L	0.171695	-0.309045	0.904691	1.82087
FSD1L	0.370524	0.122255	0.447674	0.201853
FSHR	0.637155	0.376815	0.215497	-0.620653
FSTL1	0.50704	0.134715	0.302605	-0.312066
FTHL17	0.319325	0.43874	0.576001	0.656459
FURIN	0.805095	-0.41241	0.0941205	-1.05064
FUT1	0.237945	0.647778	0.753929	1.28678
FUT10	0.86549	-0.6247	0.0626602	-1.16209
FUT11	0.082047	0.463418	1.23608	2.99484
FUT2	0.397664	0.049975	0.43288	0.149443
FUT3	0.949535	-0.765655	0.0223633	-1.30484
FUT4	0.44283	-0.221405	0.381523	-0.0324947
FUT5	0.80945	-0.170031	0.091582	-1.05963
FUT6	0.677045	-0.106633	0.173993	-0.767682
FUT7	0.582375	0.365645	0.241554	-0.528344
FUT8	0.58004	0.779545	0.243117	-0.522807
FUT9	0.540485	-0.193319	0.267265	-0.437262
FUZ	0.368459	0.936105	0.441361	0.179487
FXYD1	0.79989	-0.015485	0.0969236	-1.04071
FXYD2	0.5493	0.725396	0.259934	-0.463232
FXYD3	0.54332	-0.488225	0.306783	-0.297264
FXYD4	0.37773	1.00923	0.460406	0.246957
FXYD5	0.290392	1.09716	0.574709	0.651881
FXYD6-FXYD2	0.230037	0.490795	0.787954	1.40732
FXYD7	0.385405	0.318965	0.452667	0.21954
FZD1	0.463585	0.337925	0.377989	-0.0450137
FZD10	0.53619	0.587125	0.325235	-0.231896
FZD2	0.843835	0.231395	0.0735212	-1.12361
FZD3	0.319805	1.0067	0.579887	0.670227
FZD4	0.46533	0.09458	0.361226	-0.104396
FZD5	0.271749	0.44876	0.600551	0.74343
FZD6	0.502215	-0.336385	0.298829	-0.325441
FZD7	0.71055	0.16117	0.14906	-0.85601
FZD8	0.873995	-0.51711	0.0582054	-1.17787
FZD9	0.29886	0.414845	0.60367	0.754478
G0S2	0.42061	-0.16763	0.435736	0.159562
G6PC	0.5755	0.023755	0.239638	-0.535131
G6PC2	0.736045	0.145792	0.133181	-0.912262
G6PC3	0.2619	-0.1404	0.664416	0.969675
GAA	0.305615	-0.34676	0.610878	0.780014
GABBR1	0.55881	0.28953	0.254133	-0.483781
GABBR2	0.71218	-0.155455	0.147276	-0.862329
GABRA1	0.343495	-0.404705	0.518407	0.452428
GABRA2	0.742145	-0.489274	0.140168	-0.887509
GABRA3	0.8882	-0.155985	0.0513035	-1.20232
GABRA4	0.974125	-0.543195	0.0112739	-1.34413
GABRA5	0.47844	0.342505	0.319678	-0.251583
GABRA6	0.46778	0.002295	0.392861	0.00767412
GABRB1	0.546165	0.551015	0.262231	-0.455093
GABRB2	0.254637	1.46266	0.675824	1.01009
GABRB3	0.508625	0.35887	0.293274	-0.345123
GABRD	0.619995	-0.0351135	0.207293	-0.649715
GABRE	0.7492	-0.15542	0.142324	-0.879873
GABRG1	0.776365	-0.124725	0.109791	-0.995122
GABRG2	0.080828	0.75165	1.239	3.00517
GABRG3	0.47101	-0.15192	0.368849	-0.0773914
GABRP	0.36557	-0.723015	0.488183	0.345359
GABRQ	0.514675	0.29175	0.307382	-0.295142
GABRR1	0.5654	-0.34725	0.247729	-0.506469
GABRR2	0.49739	0.038565	0.319701	-0.251503
GABRR3	0.53869	0.291825	0.31454	-0.269784
GAL	0.56544	-0.036683	0.284912	-0.374744
GAL3ST1	0.498	0.14076	0.363046	-0.0979493
GAL3ST2	0.46035	0.29414	0.33849	-0.18494
GAL3ST3	0.4741	0.400446	0.374749	-0.0564894
GAL3ST4	0.100574	1.3409	1.03276	2.27454
GALC	0.40188	-0.13874	0.448618	0.205195
GALNS	0.88749	-0.473265	0.0517533	-1.20073
GALNT1	0.489438	-0.0885	0.311203	-0.281607
GALNT10	0.369	0.65584	0.518973	0.454434
GALNT11	0.443725	0.881444	0.355291	-0.125423
GALNT12	0.736965	-0.404515	0.133314	-0.911791
GALNT13	0.748275	0.15824	0.125875	-0.938145
GALNT14	0.54708	-0.224315	0.313672	-0.27286
GALNT15	0.496215	0.038555	0.344905	-0.162216
GALNT16	0.69738	0.02153	0.156412	-0.829964
GALNT18	0.113077	0.98141	0.95587	2.00217
GALNT2	0.827075	-1.23659	0.0824079	-1.09213
GALNT3	0.71789	-0.387295	0.14377	-0.874751
GALNT5	0.17046	0.621535	0.908931	1.83589
GALNT6	0.420885	-0.211985	0.411918	0.0751845
GALNT7	0.58464	-0.551665	0.282188	-0.384394
GALNT8	0.139512	0.590925	1.06036	2.37235
GALNT9	0.46476	0.537693	0.366314	-0.0863704
GALNTL5	0.32333	0.289705	0.589695	0.704972
GALNTL6	0.40107	0.176019	0.449574	0.208583
GALR1	0.620285	-0.218665	0.2277	-0.577421
GALR2	0.255611	0.809075	0.638465	0.877742
GALR3	0.307723	0.66739	0.548768	0.559984
GANAB	0.481985	-0.268597	0.371514	-0.0679507
GAPDH	0.470825	0.886139	0.326643	-0.226911
GAPDHS	0.570355	0.844461	0.24371	-0.520705
GAPT	0.88473	-0.753625	0.0530199	-1.19624
GAS1	0.189436	0.02701	0.888847	1.76474
GBA	0.708645	-0.38074	0.149587	-0.854144
GBGT1	0.444474	0.16948	0.381225	-0.0335481
GCGR	0.215875	0.0488605	0.818994	1.51728
GCLC	0.27952	0.493155	0.617417	0.803177
GCNT1	0.281666	0.526506	0.641774	0.889464
GCNT2	0.424345	0.35103	0.390907	0.000751834
GCNT3	0.668755	-0.5105	0.188697	-0.715595
GCNT4	0.768465	-0.00948	0.114297	-0.979161
GDAP1	0.675235	0.0318501	0.180584	-0.744332
GDAP1L1	0.547955	-0.57176	0.293005	-0.346074
GDE1	0.30819	0.82653	0.602103	0.748929
GDF15	0.345856	0.2572	0.479471	0.314496
GDF9	0.575785	-0.314725	0.283942	-0.378179
GDNF	0.52036	-0.507015	0.321326	-0.245745
GDPD1	0.31907	-0.414215	0.521292	0.462649
GDPD2	0.27935	0.211695	0.657124	0.943841
GDPD3	0.34401	0.792675	0.465561	0.265219
GDPD4	0.78977	0.0196019	0.102329	-1.02156
GDPD5	0.32036	0.16529	0.576009	0.656488
GFPT1	0.774705	-0.942295	0.110746	-0.99174
GFPT2	0.56816	-0.61326	0.262978	-0.452446
GFRA1	0.542895	-0.28939	0.264832	-0.445878
GFRA2	0.6536	-0.04999	0.191128	-0.706982
GFRA3	0.58388	-0.18278	0.233401	-0.557225
GFRA4	0.80802	-0.37868	0.0931399	-1.05411
GFRAL	0.544875	0.004125	0.263349	-0.451134
GGCX	0.34437	0.14257	0.534112	0.508063
GGT1	0.622145	0.165097	0.251703	-0.492388
GGT2	0.310285	-0.6527	0.613305	0.788611
GGT5	0.80566	-0.228838	0.0936353	-1.05236
GGT6	0.56356	0.42143	0.248871	-0.502422
GGT7	0.78758	-0.2308	0.107004	-1.005
GGTA1P	0.44081	0.182324	0.391711	0.00359853
GHITM	0.85452	-0.68226	0.0680466	-1.14301
GHR	0.484516	0.63255	0.314767	-0.268982
GHRHR	0.326705	0.39239	0.584092	0.685123
GHRL	0.120908	0.416022	0.937602	1.93746
GHSR	0.673485	-0.325095	0.171591	-0.77619
GIMAP1	0.245596	0.96667	0.642515	0.892089
GIMAP2	0.545905	-0.2804	0.262776	-0.453164
GIMAP4	0.441125	0.22696	0.42229	0.111927
GIMAP5	0.278145	0.005335	0.603224	0.752898
GINM1	0.460895	0.317192	0.336031	-0.193653
GIPR	0.616555	-0.278685	0.254988	-0.480753
GJA1	0.251955	-0.249105	0.684976	1.04251
GJA10	0.397806	-0.0027	0.400315	0.0340789
GJA3	0.3402	0.588585	0.528134	0.486885
GJA4	0.710475	-0.112166	0.148436	-0.858221
GJA5	0.546075	0.44441	0.262501	-0.454136
GJA8	0.277859	0.32962	0.601426	0.74653
GJA9	0.39164	0.52127	0.467539	0.272223
GJB1	0.2834	1.18214	0.655274	0.937289
GJB2	0.582375	-0.226265	0.237111	-0.544081
GJB3	0.119236	1.37601	1.11233	2.55646
GJB4	0.456165	-0.05575	0.349571	-0.145685
GJB5	0.303325	1.14411	0.623013	0.823001
GJB6	0.345407	0.205595	0.477288	0.306761
GJB7	0.555285	-0.0813006	0.255359	-0.479438
GJC1	0.480445	-0.051775	0.374394	-0.0577468
GJC2	0.59713	0.4825	0.223797	-0.59125
GJC3	0.763785	-0.737745	0.116827	-0.970197
GJD2	0.55304	-0.440475	0.295695	-0.336545
GJD3	0.43233	-0.55192	0.387121	-0.0126624
GJD4	0.601085	-0.075215	0.2208	-0.601864
GJE1	0.795655	-0.572235	0.0991906	-1.03268
GK	0.113009	0.324773	1.10358	2.52545
GK2	0.784465	-0.34818	0.105324	-1.01095
GKN1	0.55572	-0.40039	0.309219	-0.288634
GLA	0.261145	0.327494	0.629721	0.846766
GLB1	0.284932	0.695565	0.592341	0.714343
GLB1L2	0.587795	-0.04463	0.27226	-0.419567
GLCCI1	0.31013	0.136118	0.59456	0.722205
GLCE	0.624015	0.32506	0.25386	-0.484747
GLDN	0.102417	0.275587	1.21661	2.92585
GLG1	0.238562	0.48335	0.752327	1.28111
GLIPR1	0.386808	0.258275	0.428102	0.132516
GLIPR1L2	0.624295	-0.41051	0.204412	-0.659922
GLP1R	0.67683	-1.14421	0.213735	-0.626894
GLP2R	0.533135	0.086055	0.272898	-0.417304
GLRA1	0.60608	-0.0616975	0.217284	-0.614322
GLRA2	0.514082	0.27063	0.309979	-0.285941
GLRA3	0.65138	-0.14214	0.186022	-0.725068
GLRA4	0.533678	-1.21981	0.293758	-0.343408
GLRB	0.39352	1.25196	0.442228	0.182559
GLT8D1	0.442045	0.204635	0.397164	0.0229177
GLT8D2	0.798535	-0.108627	0.098106	-1.03652
GLTPD2	0.388031	-0.098878	0.41179	0.0747297
GML	0.77367	0.3511	0.11134	-0.989634
GMPPB	0.248415	0.37782	0.71296	1.14165
GMPS	0.590315	-0.06079	0.273868	-0.413869
GNE	0.416415	-0.398201	0.438422	0.169074
GNPTAB	0.582565	0.372986	0.244979	-0.516209
GNPTG	0.298075	-0.10891	0.585028	0.688439
GNRHR	0.50106	-0.181829	0.329378	-0.217219
GNRHR2	0.31014	0.10543	0.591616	0.711776
GNS	0.613315	-0.207753	0.257766	-0.470911
GOLGA5	0.428706	-0.39406	0.367641	-0.0816696
GOLIM4	0.51263	-0.207235	0.33931	-0.182036
GOLM1	0.767795	-0.06926	0.122611	-0.949706
GOLT1A	0.256375	0.76229	0.660425	0.955538
GOLT1B	0.30093	-0.03733	0.540962	0.532331
GOSR1	0.77675	-0.228022	0.109576	-0.995884
GOSR2	0.37986	0.69778	0.482771	0.326186
GP1BA	0.407474	0.372105	0.390251	-0.001572
GP1BB	0.467016	-0.453165	0.330918	-0.211765
GP2	0.719065	0.14058	0.143147	-0.876956
GP5	0.463045	0.492625	0.390427	-0.000950256
GP6	0.71148	0.28463	0.147691	-0.86086
GP9	0.578785	0.09888	0.275433	-0.408323
[truncated: 3,742 more rows]

## Sheet: Wildtype 293T High MOI
id	p-value	logFC	negative logRRA	enrichment z-score
A2M	0.0880515	0.197905	1.30736	3.10593
A3GALT2	0.745375	-0.308965	0.127879	-0.833675
A4GALT	0.376555	0.0434478	0.472628	0.317833
A4GNT	0.731765	-0.334705	0.135495	-0.808236
AADAC	0.62993	-0.173889	0.203943	-0.57961
AADACL4	0.62689	0.296766	0.203741	-0.580283
AARS	0.29953	0.345855	0.566878	0.632643
AASDH	0.75698	-0.61358	0.12122	-0.855916
AATK	0.45157	-0.110385	0.370497	-0.0232987
ABCA1	0.343765	-0.0584	0.51097	0.445901
ABCA10	0.92836	-0.467955	0.0322695	-1.15302
ABCA12	0.66106	-0.422246	0.18697	-0.636303
ABCA13	0.56576	-0.02596	0.251041	-0.422296
ABCA2	0.32572	0.32177	0.517684	0.468326
ABCA3	0.61867	-0.186481	0.214581	-0.544077
ABCA4	0.75441	-0.13638	0.122571	-0.851403
ABCA5	0.558385	-0.08966	0.273766	-0.346392
ABCA6	0.335785	-0.210655	0.519821	0.475463
ABCA7	0.59578	0.03175	0.234615	-0.477163
ABCA8	0.362415	-0.0355605	0.473333	0.320187
ABCA9	0.67709	0.09985	0.169196	-0.695668
ABCB1	0.376785	0.265902	0.463896	0.288668
ABCB10	0.484835	-0.03284	0.34713	-0.101346
ABCB11	0.222185	-0.140035	0.705465	1.09554
ABCB4	0.166092	0.30287	0.82747	1.50305
ABCB5	0.497045	0.213376	0.30402	-0.245341
ABCB6	0.257869	0.3482	0.603526	0.75505
ABCB7	0.55376	0.08499	0.278857	-0.329386
ABCB8	0.420515	-0.04567	0.413981	0.121946
ABCB9	0.12064	0.04432	1.06282	2.28914
ABCC1	0.415015	0.200062	0.385746	0.0276371
ABCC10	0.605525	-0.06235	0.221465	-0.521083
ABCC11	0.263899	-0.068056	0.592962	0.719765
ABCC12	0.52725	-0.524855	0.277893	-0.332608
ABCC2	0.52701	-0.09957	0.293466	-0.280592
ABCC3	0.627145	0.419715	0.20276	-0.583561
ABCC4	0.330225	-0.501535	0.519918	0.475787
ABCC5	0.60794	-0.160935	0.216693	-0.537022
ABCC6	0.41255	0.26972	0.399555	0.0737612
ABCC8	0.452315	-0.422778	0.355896	-0.0720655
ABCC9	0.133154	0.239887	1.09821	2.40736
ABCD1	0.185864	0.73842	0.735758	1.19672
ABCD2	0.368201	0.21716	0.458854	0.271827
ABCD3	0.363961	0.42087	0.44392	0.221945
ABCD4	0.649315	0.04036	0.193976	-0.6129
ABCG1	0.31958	0.33797	0.530347	0.510624
ABCG2	0.402526	-0.231555	0.407181	0.0992325
ABCG4	0.738775	0.317795	0.131676	-0.820991
ABCG8	0.724815	0.206871	0.139782	-0.793917
ABHD1	0.743085	-0.689695	0.128921	-0.830194
ABHD12	0.67683	0.142795	0.171914	-0.686591
ABHD13	0.40762	-0.03093	0.402497	0.083586
ABHD14A	0.32029	0.21949	0.526615	0.498158
ABHD15	0.27614	0.4632	0.63084	0.846282
ABHD16A	0.417575	0.264765	0.406758	0.0978199
ABHD2	0.33461	0.45064	0.513515	0.454401
ABHD3	0.63747	-0.24994	0.195482	-0.607869
ABHD6	0.638445	-0.218755	0.204349	-0.578252
ABI3BP	0.617675	-0.351031	0.210504	-0.557695
ABO	0.477515	0.132816	0.327704	-0.166233
AC002365.1	0.282821	0.428435	0.550524	0.578018
AC006547.14	0.5189	0.321655	0.296249	-0.271296
AC007040.11	0.42009	-0.48795	0.384839	0.0246078
AC012313.1	0.61255	-0.124545	0.220671	-0.523738
AC092653.5	0.439215	0.505505	0.374147	-0.0111074
AC109829.1	0.39835	0.36915	0.44441	0.223581
AC244517.1	0.49946	-0.08434	0.301465	-0.253875
ACAA1	0.45343	0.219088	0.345164	-0.107912
ACACB	0.639125	0.26328	0.194503	-0.611142
ACBD4	0.4951	-0.06285	0.31739	-0.200681
ACBD5	0.374915	0.080156	0.436721	0.197898
ACE	0.658805	-0.3354	0.181194	-0.655596
ACE2	8.541e-07	3.77615	8.6617	27.6704
ACER1	0.29499	0.35069	0.585052	0.693344
ACER2	0.51471	0.288139	0.294615	-0.276752
ACER3	0.236447	0.389445	0.666105	0.964071
ACHE	0.564165	0.304445	0.248478	-0.430856
ACKR2	0.88263	-0.7604	0.0540491	-1.08028
ACKR3	0.456365	-0.223025	0.360304	-0.0573421
ACKR4	0.808295	-0.500645	0.092363	-0.952302
ACMSD	0.662495	-0.21749	0.178893	-0.663281
ACP1	0.15859	0.024455	1.01482	2.12883
ACP2	0.649275	-0.346665	0.187344	-0.635053
ACPL2	0.671225	-0.361105	0.173903	-0.679949
ACPP	0.342052	0.28169	0.475967	0.328987
ACPT	0.93622	-0.457725	0.0285548	-1.16543
ACSL1	0.35755	-0.50212	0.461653	0.281174
ACSL3	0.25465	-0.14105	0.641666	0.882444
ACSL4	0.430782	-0.124113	0.385533	0.026925
ACSL5	0.51387	-0.019455	0.298575	-0.263528
ACSL6	0.25415	0.466687	0.608912	0.773041
ACTB	0.385945	0.162569	0.45897	0.272215
ACTN1	0.229488	0.506615	0.664412	0.958416
ACTN4	0.30581	0.543325	0.558971	0.606232
ACVR1	0.220793	0.46933	0.681206	1.01451
ACVR1B	0.207309	-0.03321	0.709923	1.11043
ACVR1C	0.779935	-0.366557	0.108033	-0.89996
ACVR2A	0.442075	-0.97538	0.37937	0.00633796
ACVR2B	0.37608	0.3789	0.444597	0.224207
ACVRL1	0.50822	0.197313	0.293957	-0.278952
ADAM10	0.457403	0.28262	0.350146	-0.091271
ADAM11	0.703275	-0.60305	0.152674	-0.750854
ADAM12	0.18083	-0.077965	0.913391	1.79004
ADAM15	0.469325	0.172505	0.350753	-0.0892441
ADAM17	0.48153	-0.232224	0.343926	-0.112049
ADAM18	0.683195	-0.391039	0.17096	-0.689777
ADAM19	0.0364888	0.779875	1.72312	4.49466
ADAM2	0.068321	0.090239	1.45573	3.60151
ADAM20	0.71856	-0.153265	0.144069	-0.779596
ADAM21	0.39053	0.01703	0.408468	0.103531
ADAM22	0.786125	0.00675	0.104448	-0.911937
ADAM23	0.41625	-0.1154	0.397083	0.0655037
ADAM28	0.036717	0.59613	1.81131	4.78921
ADAM29	0.461295	0.180192	0.342562	-0.116605
ADAM30	0.381237	0.157716	0.443432	0.220316
ADAM32	0.59396	-0.02373	0.23001	-0.492542
ADAM33	0.545795	0.287207	0.266029	-0.372235
ADAM7	0.19205	0.0246935	0.8987	1.74097
ADAM8	0.378605	0.0459185	0.457729	0.268068
ADAM9	0.754665	0.0725905	0.122387	-0.852018
ADAMTS1	0.407625	-0.342256	0.39619	0.0625208
ADAMTS13	0.60364	0.18186	0.219722	-0.526905
ADAMTS15	0.244615	-0.027408	0.656674	0.932572
ADAMTS4	0.54647	0.14459	0.263253	-0.381506
ADAMTSL4	0.344882	0.456278	0.468965	0.305599
ADCK2	0.411895	0.65176	0.393151	0.0523708
ADCK5	0.4282	-0.075895	0.386602	0.0304961
ADCY1	0.64301	-0.174245	0.194751	-0.610313
ADCY10	0.383128	0.299655	0.42238	0.149999
ADCY2	0.77259	-0.41843	0.112076	-0.886457
ADCY3	0.826855	-0.16419	0.0824682	-0.985351
ADCY4	0.443895	0.308026	0.387873	0.0347419
ADCY5	0.34461	0.460079	0.484815	0.35854
ADCY6	0.86953	-0.244141	0.0606979	-1.05807
ADCY7	0.35742	0.065645	0.462025	0.28242
ADCY8	0.254655	-0.054717	0.60663	0.765418
ADCY9	0.9209	-0.36765	0.0356201	-1.14183
ADCYAP1R1	0.381185	0.257528	0.465701	0.294696
ADIG	0.571615	-0.374412	0.242912	-0.44945
ADIPOR1	0.420074	0.243471	0.39407	0.0554389
ADIPOR2	0.297008	-0.0245195	0.546511	0.564613
ADORA1	0.81476	-0.150284	0.0890743	-0.963287
ADORA2A	0.078871	0.72018	1.3605	3.28345
ADORA2B	0.60798	0.11182	0.216461	-0.537798
ADORA3	0.53926	-0.038115	0.268029	-0.365555
ADPRM	0.371373	-0.294045	0.457257	0.266493
ADRA1A	0.213233	0.29247	0.684072	1.02408
ADRA1B	0.851075	-0.43898	0.0701113	-1.02663
ADRA1D	0.54602	0.04558	0.263675	-0.380096
ADRA2A	0.439765	0.488645	0.359111	-0.0613272
ADRA2B	0.56598	0.026529	0.280085	-0.325286
ADRA2C	0.109506	0.44203	1.19778	2.73993
ADRB1	0.43	0.522465	0.368774	-0.029051
ADRB2	0.787655	-0.15463	0.103609	-0.914739
ADRB3	0.463035	0.254065	0.344593	-0.109822
ADTRP	0.678065	0.0480825	0.168751	-0.697155
AEBP1	0.57241	-0.352635	0.243718	-0.446757
AFG3L2	0.68703	-0.17234	0.165881	-0.70674
AGER	0.55401	-0.09167	0.259353	-0.394533
AGL	0.54493	-0.289592	0.277276	-0.334669
AGMO	0.75637	-0.43023	0.121329	-0.855552
AGPAT1	0.744985	-0.140425	0.12843	-0.831833
AGPAT2	0.7935	-0.153825	0.100431	-0.925353
AGPAT3	0.192515	-0.41808	0.876671	1.66739
AGPAT4	0.486435	-0.26949	0.325695	-0.172941
AGPAT5	0.606715	-0.361855	0.220057	-0.525786
AGPAT6	0.581195	0.210839	0.258077	-0.398796
AGPAT9	0.67401	0.198775	0.171076	-0.68939
AGPS	0.44092	-0.216307	0.358972	-0.0617914
AGRN	0.401435	0.11746	0.43321	0.186171
AGTR1	0.416957	-0.74812	0.389	0.0385064
AGTR2	0.80493	-0.11667	0.0941664	-0.946278
AGTRAP	0.52621	-0.535717	0.298471	-0.263874
AHSG	0.801405	-0.180425	0.0961263	-0.939732
AIFM1	0.303137	0.11065	0.542754	0.552064
AIFM2	0.58887	0.127533	0.229833	-0.493133
AIG1	0.25523	0.27104	0.676418	0.998519
AJAP1	0.457973	0.10456	0.355035	-0.074943
AKAP1	0.396776	-0.391825	0.407891	0.101602
AKAP11	0.78592	-0.234295	0.104685	-0.911144
AKAP6	0.496485	0.116985	0.336634	-0.136406
AKAP9	0.802525	-0.195709	0.0955955	-0.941505
ALCAM	0.4502	0.486065	0.380792	0.0110887
ALDH16A1	0.18074	0.371735	0.905023	1.76209
ALDH3A2	0.941715	-0.739865	0.0260598	-1.17376
ALDH3B2	0.521372	-0.110225	0.299372	-0.260864
ALDH6A1	0.808565	-0.21161	0.0922636	-0.952634
ALG1	0.451955	0.375005	0.346402	-0.103779
ALG10	0.397305	-0.204105	0.445111	0.225924
ALG10B	0.516532	-0.285455	0.3016	-0.253423
ALG11	0.317346	-0.174578	0.527089	0.499739
ALG12	0.75624	-0.445425	0.121487	-0.855024
ALG14	0.550935	-0.232125	0.29318	-0.281547
ALG1L2	0.59614	-0.49425	0.234078	-0.478954
ALG2	0.327244	-0.094993	0.500362	0.41047
ALG3	0.791035	-0.27928	0.101686	-0.921161
ALG5	0.244125	-0.13609	0.655065	0.927196
ALG6	0.668665	-0.563135	0.184588	-0.644257
ALG8	0.51008	0.294215	0.292319	-0.284422
ALG9	0.59966	0.12608	0.228747	-0.496761
ALK	0.440915	0.123509	0.399713	0.0742891
ALKBH5	0.186266	0.028965	0.805892	1.43098
ALOX5AP	0.332865	0.177228	0.491264	0.380081
ALPI	0.394471	-0.0779835	0.419911	0.141753
ALPK1	0.692485	-0.531335	0.159348	-0.728562
ALPL	0.76837	-0.059166	0.114441	-0.878559
ALPP	0.59172	-0.096353	0.23683	-0.469761
ALPPL2	0.522135	0.51638	0.283659	-0.313349
AMBP	0.638645	-0.05282	0.201733	-0.586992
AMELX	0.5984	-0.44559	0.231606	-0.487211
AMFR	0.727505	-0.11608	0.137946	-0.800048
AMHR2	0.88991	-0.535747	0.0505027	-1.09212
AMICA1	0.43674	0.23261	0.360355	-0.0571729
AMIGO1	0.159859	0.26509	0.999761	2.07853
AMIGO2	0.41599	-0.16697	0.396796	0.0645449
AMIGO3	0.238024	0.033505	0.658824	0.939752
AMN	0.79567	-0.31669	0.0993707	-0.928895
AMOT	0.729225	-0.243325	0.137168	-0.802646
ANAPC1	0.286735	0.03438	0.586373	0.697758
ANGPT1	0.293572	-0.054545	0.537468	0.534406
ANGPTL1	0.81586	-0.419355	0.0883365	-0.965751
ANGPTL2	0.492075	-0.018869	0.315244	-0.207848
ANGPTL4	0.477079	0.13946	0.340185	-0.124545
ANGPTL7	0.73998	0.165114	0.131	-0.823248
ANKH	0.837945	-0.065405	0.0766316	-1.00485
ANKLE1	0.352635	0.222346	0.469275	0.306635
ANKLE2	0.2663	-0.0633285	0.637188	0.867485
ANKRD22	0.220918	0.75061	0.660723	0.946097
ANKRD29	0.30765	0.379485	0.568845	0.639212
ANKRD32	0.677345	0.07155	0.169177	-0.695732
ANKRD46	0.37918	0.397564	0.434477	0.190404
ANO1	0.756305	-0.135684	0.121228	-0.855887
ANO10	0.365145	0.053315	0.457163	0.266178
ANO2	0.54069	0.0172265	0.279671	-0.326668
ANO3	0.231525	0.0857665	0.743294	1.22189
ANO4	0.50395	-0.048055	0.316061	-0.205119
ANO5	0.50257	0.106965	0.299236	-0.261319
ANO6	0.257535	0.460365	0.647338	0.901388
ANO7	0.328325	-0.26801	0.543057	0.553077
ANO8	0.35618	-0.109709	0.488856	0.372036
ANO9	0.69346	-0.409995	0.159076	-0.729473
ANPEP	0.267175	0.218825	0.646545	0.898741
ANTXR1	0.711795	-0.242457	0.148072	-0.766225
ANTXR2	0.85128	-0.537325	0.070198	-1.02634
ANTXRL	0.43415	-0.0528955	0.385551	0.0269849
AOC2	0.228075	0.35289	0.748666	1.23984
AOC3	0.887655	-0.18191	0.0517876	-1.08783
AP000322.53	0.39525	-0.372215	0.444591	0.224187
AP000350.10	0.626755	-0.487535	0.220699	-0.523641
AP5S1	0.0644365	0.90902	1.45089	3.58535
APCDD1	0.312944	-0.26251	0.531495	0.514458
APCDD1L	0.71588	-0.13105	0.145281	-0.775548
APH1A	0.134452	0.430666	1.02179	2.15212
APH1B	0.618585	-0.092076	0.208741	-0.563584
APLNR	0.118038	0.52984	1.16209	2.62074
APLP1	0.517305	-0.141181	0.308287	-0.231087
APLP2	0.565065	0.246201	0.249368	-0.427884
APMAP	0.831895	-0.02606	0.0797801	-0.99433
APOB	0.674755	-0.276107	0.180331	-0.658477
APOD	0.43873	0.02457	0.377054	-0.00139519
APOH	0.15382	-0.432585	1.01104	2.1162
APOL1	0.662	-0.06511	0.179217	-0.662196
APOL2	0.196175	0.48594	0.768329	1.30551
APOL4	0.4648	0.208463	0.340378	-0.123897
APOL6	0.383315	-0.0130045	0.457305	0.266654
APOLD1	0.233726	0.601075	0.650858	0.913144
APOO	0.381985	-0.01885	0.44676	0.231432
APP	0.465	0.162625	0.333445	-0.147057
AQP1	0.72535	-0.527795	0.139243	-0.795717
AQP10	0.60273	-0.23281	0.222983	-0.516014
AQP11	0.80634	-0.367545	0.0934926	-0.948529
AQP12A	0.36437	-0.165875	0.452297	0.249926
AQP12B	0.36053	0.106134	0.457542	0.267444
AQP2	0.677635	-0.839185	0.168863	-0.696781
AQP3	0.636565	-0.210815	0.196352	-0.604966
AQP4	0.357775	0.58312	0.480868	0.345356
AQP5	0.349742	0.3596	0.484968	0.359052
AQP6	0.37872	-0.064995	0.44659	0.230864
AQP7	0.225505	0.034505	0.681043	1.01397
AQP8	0.194995	0.40213	0.820352	1.47928
AQP9	0.69575	-0.142645	0.157269	-0.735507
AQPEP	0.051071	0.5862	1.61954	4.14866
AQR	0.598775	-0.0739235	0.222551	-0.517455
AREG	0.135304	0.230652	1.05436	2.26088
AREL1	0.343425	0.51231	0.514527	0.457782
ARHGAP1	0.353521	0.41595	0.456946	0.265455
ARHGAP26	0.27296	0.37557	0.609714	0.775719
ARHGAP36	0.587475	-0.300422	0.240649	-0.457005
ARIH2OS	0.790665	-0.134165	0.101903	-0.920436
ARL10	0.447945	-0.708555	0.36848	-0.030034
ARL6IP1	0.564475	-0.152959	0.253405	-0.414401
ARL6IP5	0.66925	-0.35115	0.174525	-0.677869
ARL6IP6	0.516045	-0.24153	0.294641	-0.276667
ARMC10	0.42027	0.18674	0.400722	0.0776594
ARMCX1	0.41776	0.444105	0.408919	0.105038
ARMCX2	0.955185	-0.5719	0.0197807	-1.19474
ARMCX3	0.51361	-0.433985	0.306296	-0.237738
ARMCX6	0.447975	0.51504	0.350792	-0.0891156
ARSB	0.128128	0.372677	0.995919	2.0657
ARSD	0.926175	-0.810875	0.0332882	-1.14962
ARSE	0.18336	-0.20845	0.920253	1.81296
ARSF	0.274255	0.038125	0.617605	0.802075
ARSH	0.354526	0.39387	0.466922	0.298776
ARSK	0.76223	-0.308105	0.117988	-0.866711
ART1	0.827855	-0.45734	0.0819906	-0.986947
ART3	0.740505	-0.114675	0.130343	-0.825443
ART4	0.733845	-0.0514	0.134357	-0.812036
ASAH1	0.39285	-0.330463	0.422465	0.150281
ASAH2	0.79317	-0.411616	0.100664	-0.924576
ASB11	0.72536	-0.069255	0.139794	-0.793877
ASB18	0.441695	-0.253622	0.371157	-0.0210944
ASB5	0.63923	-0.493903	0.194255	-0.611971
ASGR1	0.434385	0.196475	0.388108	0.035527
ASGR2	0.452485	-0.070625	0.373966	-0.0117115
ASIC1	0.095186	0.640645	1.26505	2.96462
ASIC2	0.444983	0.137765	0.360058	-0.0581666
ASIC3	0.52889	-0.02912	0.302558	-0.250221
ASIC4	0.56619	-0.243785	0.247011	-0.435757
ASIC5	0.495943	0.201738	0.317016	-0.201931
ASPH	0.489216	0.336987	0.327801	-0.165909
ASPHD1	0.417895	0.025813	0.382439	0.0165897
ASPHD2	0.331635	-0.290384	0.526973	0.499353
ASPN	0.331157	0.366285	0.500448	0.410755
ASPRV1	0.679345	-0.213863	0.167922	-0.699923
ASTL	0.56917	-0.11382	0.255934	-0.405953
ASTN1	0.403805	-0.18101	0.436857	0.198354
ASTN2	0.911255	-0.162776	0.0402147	-1.12648
ASZ1	0.40129	0.366235	0.410354	0.109829
ATAD1	0.60736	-0.694355	0.246509	-0.437434
ATCAY	0.649915	0.137716	0.189489	-0.627889
ATF6	0.79339	-0.28502	0.100464	-0.925243
ATF6B	0.60134	-0.047115	0.220916	-0.522918
ATF7	0.730285	-0.56862	0.136258	-0.805687
ATG9A	0.94226	-0.600695	0.0258177	-1.17457
ATG9B	0.688445	-0.76457	0.166069	-0.706113
ATL1	0.475405	0.175207	0.345889	-0.10549
ATL2	0.41663	-0.09389	0.386348	0.0296484
ATL3	0.513415	0.076505	0.305035	-0.241948
ATM	0.58894	0.035013	0.230128	-0.492148
ATP10A	0.35193	0.318674	0.469435	0.30717
ATP10B	0.400845	-0.53614	0.418352	0.136544
ATP10D	0.424408	0.186385	0.38234	0.0162591
ATP11A	0.53455	-0.44094	0.281847	-0.319399
ATP11B	0.20195	0.108045	0.761221	1.28177
ATP11C	0.325985	0.356714	0.512233	0.450118
ATP12A	0.226985	0.253494	0.766027	1.29783
ATP13A1	0.608275	-0.445875	0.216161	-0.538801
ATP13A2	0.42478	0.455865	0.400405	0.0765977
ATP13A3	0.327415	-0.488535	0.516484	0.464318
ATP13A4	0.38028	0.262228	0.46572	0.29476
ATP13A5	0.45474	-0.029228	0.350169	-0.0911963
ATP1A1	0.501487	-0.68101	0.315499	-0.206998
ATP1A2	0.140597	0.014625	1.0097	2.11173
ATP1A3	0.524128	-0.175097	0.297216	-0.268065
ATP1A4	0.236185	0.081809	0.678752	1.00631
ATP1B1	0.164229	0.363496	0.869092	1.64208
ATP1B2	0.355285	-0.148489	0.46863	0.304479
ATP1B3	0.492975	-0.10655	0.307572	-0.233476
ATP1B4	0.479005	-0.030225	0.353753	-0.0792241
ATP2A1	0.809555	-0.127399	0.091708	-0.954489
ATP2A2	0.42138	0.20193	0.408078	0.102229
ATP2A3	0.531375	0.108352	0.283725	-0.313126
ATP2B1	0.74464	-0.515075	0.127873	-0.833694
ATP2B2	0.42297	0.410555	0.400142	0.0757208
ATP2B3	0.67053	-0.340215	0.173569	-0.681063
ATP2B4	0.19842	0.448495	0.812743	1.45386
ATP2C1	0.708315	-0.306435	0.149905	-0.760102
ATP2C2	0.93429	-0.876395	0.029509	-1.16224
ATP4A	0.777225	-0.461534	0.109523	-0.894985
ATP4B	0.63102	-0.057725	0.199895	-0.593131
ATP5G1	0.669795	0.154105	0.174155	-0.679104
ATP5G2	0.81581	-0.099332	0.0884642	-0.965324
ATP5G3	0.572515	-0.279931	0.257365	-0.401173
ATP5J2	0.76616	-0.36762	0.115788	-0.874058
ATP6AP1	0.367235	0.207531	0.451371	0.246833
ATP6AP1L	0.803155	-0.215675	0.0951601	-0.942959
ATP6AP2	0.332455	-0.07625	0.509266	0.440208
ATP6V0A1	0.447004	0.000465	0.370743	-0.0224746
ATP6V0A2	0.192235	0.00232	0.88258	1.68713
ATP6V0A4	0.0527291	0.60382	1.53577	3.86888
ATP6V0B	0.803475	-0.09489	0.0950033	-0.943483
ATP6V0C	0.58516	-0.07277	0.232989	-0.482593
ATP6V0E1	0.74036	-0.39316	0.130451	-0.825081
ATP6V0E2	0.464405	-0.010685	0.358829	-0.0622704
ATP7A	0.539396	-0.29549	0.286069	-0.305298
ATP7B	0.647785	-0.568885	0.190952	-0.623
ATP8A1	0.366615	0.220885	0.453862	0.255151
ATP8A2	0.5637	-0.122636	0.265612	-0.373626
ATP8B1	0.503135	-0.338325	0.308481	-0.230439
ATP8B2	0.66753	-0.02238	0.175497	-0.674624
ATP8B3	0.58449	-0.17808	0.233163	-0.48201
ATP8B4	0.262855	-0.374355	0.653129	0.92073
ATP9A	0.43141	-0.08358	0.39358	0.0538026
ATP9B	0.473835	0.21245	0.334621	-0.143129
ATR	0.36007	0.0249745	0.466813	0.29841
ATRAID	0.22117	0.07481	0.701928	1.08373
ATRIP	0.341005	0.117915	0.506348	0.430463
ATRN	0.161235	-0.229565	0.977254	2.00335
ATRNL1	0.459135	0.179258	0.353125	-0.0813206
ATRX	0.575875	-0.78399	0.254964	-0.409192
ATXN3	0.74866	-0.56649	0.125741	-0.840813
AVL9	0.617575	-0.27489	0.233175	-0.481972
AVPR1A	0.86468	-0.575035	0.0631848	-1.04976
AVPR1B	0.235375	-0.21411	0.717922	1.13715
AVPR2	0.589735	-0.191995	0.26059	-0.390402
AWAT1	0.266973	0.288445	0.60445	0.758136
AWAT2	0.641265	-0.207102	0.205299	-0.575079
AXL	0.274295	-0.00457	0.616279	0.797646
B2M	0.5952	-0.62476	0.23911	-0.462146
B3GALNT1	0.437424	0.049965	0.374696	-0.00927125
B3GALT1	0.452695	-0.11982	0.382496	0.0167822
B3GALT2	0.080751	0.01939	1.3576	3.27376
B3GALT4	0.62222	-0.322226	0.20615	-0.572237
B3GALT5	0.324655	0.21668	0.51772	0.468446
B3GALT6	0.732115	-0.30149	0.135403	-0.808543
B3GALTL	0.151062	0.47884	0.993091	2.05625
B3GAT1	0.37687	0.100185	0.44092	0.211924
B3GAT2	0.58562	-0.90498	0.232228	-0.485133
B3GAT3	0.358525	-0.198675	0.469263	0.306593
B3GNT1	0.62283	-0.505125	0.229759	-0.49338
B3GNT2	0.14263	0.275215	1.07131	2.3175
B3GNT3	0.64336	-0.204135	0.191728	-0.620409
B3GNT5	0.233424	0.4986	0.661233	0.947799
B3GNT7	0.2451	-0.166735	0.68777	1.03644
B4GALNT1	0.46125	-0.2624	0.339618	-0.126436
B4GALNT2	0.61929	-0.310574	0.207892	-0.566419
B4GALNT3	0.621095	-0.3351	0.207251	-0.56856
B4GALNT4	0.848025	-0.15734	0.0716477	-1.02149
B4GALT1	0.839295	-0.517135	0.0759431	-1.00715
B4GALT2	0.386655	-0.00825	0.441912	0.215238
B4GALT3	0.50095	0.12633	0.300631	-0.25666
B4GALT4	0.499715	-0.262595	0.32175	-0.186118
B4GALT5	0.53136	0.02959	0.308008	-0.232018
B4GALT6	0.749745	-0.48384	0.124959	-0.843427
B4GALT7	0.37538	0.0534735	0.438583	0.204117
BACE1	0.51131	-0.438445	0.300683	-0.256486
BACE2	0.880515	-0.466851	0.0550537	-1.07692
BAI1	0.529115	-0.064978	0.286035	-0.305411
BAI2	0.72373	-0.2003	0.140519	-0.791453
BAI3	0.4161	-0.263655	0.389457	0.0400313
BAK1	0.330911	-0.0238	0.484151	0.356321
BAMBI	0.852965	-0.433545	0.0688728	-1.03076
BAX	0.76998	-0.658725	0.113408	-0.882009
BCAM	0.772505	-0.002669	0.111969	-0.886814
BCAN	0.564205	0.072883	0.249603	-0.427098
BCAP29	0.821005	-0.38937	0.0857997	-0.974224
BCAP31	0.359365	0.221855	0.48267	0.351376
BCHE	0.42718	0.021433	0.393839	0.0546681
BCL2	0.669695	-0.382165	0.174065	-0.679408
BCL2L1	0.29401	0.270595	0.592371	0.717792
BCL2L10	0.254086	0.27173	0.630091	0.843782
BCL2L13	0.058115	0.26213	1.50923	3.78023
BCL2L2	0.0333882	0.696865	1.75953	4.61627
BDKRB1	0.583745	-0.097195	0.247299	-0.434796
BDKRB2	0.89214	-0.43561	0.049382	-1.09586
BDNF	0.240499	0.35006	0.629848	0.84297
BEAN1	0.199271	0.49961	0.811818	1.45077
BEST1	0.121179	0.70426	1.13565	2.53242
BEST2	0.681395	-0.269861	0.166499	-0.704677
BEST3	0.55465	-0.241565	0.28682	-0.302788
BEST4	0.448101	0.602511	0.350444	-0.0902772
BET1	0.407445	0.277455	0.416932	0.1318
BET1L	0.554235	-0.3886	0.268238	-0.364856
BFAR	0.374735	-0.531215	0.439567	0.207406
BGN	0.63195	-0.12293	0.199359	-0.594923
BIK	0.833415	-0.13235	0.0792012	-0.996264
BIRC6	0.32233	0.33617	0.526703	0.498451
BLCAP	0.668275	-0.51493	0.175415	-0.674896
BMP1	0.41122	-0.024425	0.391881	0.0481267
BMP10	0.336916	0.44295	0.477097	0.33276
BMP2	0.17782	0.526675	0.799972	1.41121
BMPR1A	0.59057	-0.264193	0.23188	-0.486296
BMPR1B	0.283855	-0.317438	0.60326	0.754163
BMPR2	0.670055	-0.179757	0.17399	-0.679657
BNIP1	0.76727	-0.303808	0.115171	-0.876121
BNIP2	0.704315	-0.236262	0.152122	-0.752698
BNIP3	0.55142	0.132615	0.26564	-0.373533
BNIP3L	0.268745	-0.032961	0.640667	0.879107
BNIPL	0.26146	-0.020953	0.649752	0.909451
BOC	0.761135	-0.305206	0.118553	-0.864825
BOK	0.734985	-0.33439	0.133586	-0.814613
BPI	0.849725	-0.596675	0.0709389	-1.02386
BPIFB1	0.318347	-0.235595	0.49847	0.404148
BPIFB2	0.683405	-0.085625	0.167009	-0.702974
BRI3	0.636955	-0.32443	0.196045	-0.605991
BRI3BP	0.60324	-0.507305	0.231332	-0.488126
BRICD5	0.238272	0.764525	0.636723	0.865933
BRINP2	0.689025	-0.261835	0.161746	-0.720553
BRS3	0.137656	0.53795	1.08431	2.36093
BRSK1	0.24406	0.059592	0.707844	1.10348
BRSK2	0.436085	0.175627	0.384613	0.0238515
BSCL2	0.692945	-0.289757	0.159308	-0.728698
BSG	0.0139992	0.744065	2.26147	6.29281
BSND	0.50408	-0.582255	0.323796	-0.179286
BST1	0.814225	-0.27336	0.0892236	-0.962788
BST2	0.54083	0.044586	0.266803	-0.36965
BTC	0.54075	-0.332903	0.29857	-0.263543
BTLA	0.64361	-0.48847	0.191401	-0.621502
BTN1A1	0.39967	0.05866	0.429535	0.173896
BTN2A1	0.397945	0.028785	0.42955	0.173949
BTN2A2	0.811615	0.086901	0.0905857	-0.958238
BTN2A3P	0.573785	-0.72268	0.241213	-0.455123
BTN3A1	0.34336	0.360245	0.477872	0.33535
BTN3A2	0.547625	-0.062785	0.285396	-0.307545
BTN3A3	0.496855	-0.231	0.326886	-0.168966
BTNL2	0.283549	0.359304	0.581578	0.68174
BTNL3	0.774585	-0.57494	0.110813	-0.890676
BTNL8	0.58626	-0.24352	0.232162	-0.485356
BTNL9	0.811885	-0.94254	0.0904253	-0.958774
BVES	0.52665	0.060425	0.279878	-0.325977
C10orf111	0.46672	-0.080115	0.340293	-0.124183
C10orf128	0.864455	-0.230055	0.0632601	-1.04951
C10orf35	0.537155	-0.505425	0.291541	-0.287021
C10orf54	0.44249	0.052705	0.396195	0.0625389
C10orf76	0.3857	0.452025	0.438755	0.204695
C10orf99	0.49578	-0.47523	0.326712	-0.169546
C11orf24	0.435565	0.35469	0.364712	-0.042619
C11orf80	0.231126	0.216544	0.703776	1.0899
C11orf83	0.130105	-0.18768	1.11671	2.46916
C11orf87	0.193095	-0.02895	0.871355	1.64964
C12orf23	0.81754	-0.352795	0.0875627	-0.968335
C12orf39	0.82417	-0.187022	0.0839937	-0.980256
C12orf49	0.366465	-0.155685	0.45043	0.24369
C12orf55	0.52586	-0.32558	0.301317	-0.254369
C12orf76	0.1757	0.343071	0.857953	1.60487
C14orf1	0.402095	-0.147675	0.423739	0.154539
C14orf132	0.648025	-0.021665	0.195261	-0.608609
C14orf180	0.233996	0.513595	0.671772	0.983002
C14orf2	0.236585	0.22311	0.7227	1.15311
C14orf37	0.57135	0.109334	0.255375	-0.407822
C15orf27	0.887665	-0.492995	0.0515968	-1.08847
C15orf48	0.658645	0.020495	0.186436	-0.638086
C15orf54	0.565095	0.09628	0.278932	-0.329138
C15orf61	0.56476	-0.159805	0.259503	-0.394032
C16orf52	0.349505	-0.296895	0.473138	0.319536
C16orf54	0.75704	-0.25063	0.121071	-0.856415
C16orf58	0.42997	0.279514	0.408919	0.105036
C16orf62	0.50601	0.0431396	0.308892	-0.229066
C16orf91	0.671105	-0.40001	0.173582	-0.68102
C16orf92	0.789485	-0.34096	0.102615	-0.918059
C17orf62	0.654705	0.35206	0.183974	-0.646308
C17orf74	0.54611	0.45119	0.263727	-0.379923
C17orf78	0.86433	-0.28793	0.0631823	-1.04977
C17orf80	0.650295	-0.084707	0.1869	-0.636537
C18orf32	0.48635	-0.18619	0.346002	-0.105115
C19orf12	0.676345	0.0425205	0.169607	-0.694296
C19orf18	0.519295	0.10314	0.287742	-0.299711
C19orf24	0.181752	1.0336	0.774849	1.32729
C19orf26	0.26037	0.1623	0.670002	0.97709
C19orf38	0.45872	0.304105	0.339675	-0.126246
C19orf59	0.4738	-0.12368	0.34714	-0.101312
C19orf77	0.48072	0.111895	0.356794	-0.0690668
C1GALT1C1	0.378445	0.056378	0.435174	0.192733
C1orf101	0.48511	0.170393	0.345448	-0.106964
C1orf115	0.81987	-0.17416	0.0861809	-0.972951
C1orf159	0.89502	-0.528125	0.0483711	-1.09924
C1orf162	0.73857	-0.80914	0.131844	-0.820431
C1orf185	0.454405	0.227212	0.366941	-0.0351757
C1orf186	0.646275	-0.35978	0.189566	-0.627631
C1orf210	0.294039	0.10548	0.5618	0.615678
C1orf233	0.631935	0.223072	0.19931	-0.595083
C1orf27	0.39378	-0.09307	0.41624	0.129489
C1orf43	0.476695	0.027275	0.328008	-0.165215
C1orf85	0.166605	0.51512	0.982681	2.02148
C1orf95	0.413129	0.0904	0.406449	0.0967859
C1QTNF1	0.404895	-0.02301	0.417164	0.132577
C1QTNF2	0.295975	0.13201	0.538666	0.538411
C1QTNF6	0.896045	-0.237103	0.0474134	-1.10244
C20orf24	0.140349	0.518945	0.927485	1.83712
C20orf26	0.62166	-0.599815	0.208085	-0.565775
C22orf24	0.53322	-0.060105	0.291395	-0.287508
C2CD2	0.409725	0.49996	0.428233	0.169548
C2CD2L	0.729035	-0.71857	0.137216	-0.802487
C2orf40	0.213115	0.14802	0.675186	0.994405
C2orf43	0.429445	0.167784	0.371009	-0.0215887
C2orf66	0.72397	0.219885	0.140082	-0.792916
C2orf74	0.498198	-0.160865	0.319232	-0.19453
C2orf82	0.391234	-0.01254	0.412518	0.117057
C2orf83	0.142431	0.466848	0.879442	1.67665
C3	0.665435	0.131765	0.177041	-0.669465
C3AR1	0.280981	0.29209	0.586997	0.699842
C3orf17	0.672835	0.0022085	0.172266	-0.685416
C3orf18	0.419606	0.232874	0.397571	0.0671333
C3orf33	0.69068	-0.264165	0.160487	-0.724757
C3orf52	0.389595	0.397455	0.442746	0.218022
C3orf55	0.507435	0.34172	0.326339	-0.170792
C3orf80	0.57697	-0.12456	0.259262	-0.394836
C4A	0.338109	0.417546	0.491986	0.382491
C4BPA	0.59317	0.298185	0.226901	-0.502926
C4BPB	0.66838	0.009395	0.177002	-0.669596
C4orf3	0.3324	-0.019725	0.528254	0.503631
C4orf32	0.224415	0.20311	0.763526	1.28947
C5AR1	0.412395	-0.0029833	0.416308	0.129718
C5AR2	0.28172	-0.174475	0.614349	0.791201
C5orf15	0.60221	-0.0902235	0.220995	-0.522652
C5orf28	0.28138	0.19955	0.624163	0.823979
C5orf42	0.154785	0.037135	1.01341	2.1241
C5orf46	0.607975	-0.493098	0.225636	-0.507151
C6orf10	0.58117	-0.21527	0.245988	-0.439173
C6orf120	0.621165	0.232795	0.206797	-0.570079
C6orf136	0.2818	0.107915	0.62212	0.817158
C6orf25	0.500125	-0.303251	0.32358	-0.180007
C6orf47	0.405345	0.0389525	0.40069	0.0775518
C6orf89	0.569505	-0.0333385	0.247272	-0.434886
C7orf34	0.219805	0.217167	0.783676	1.35677
C7orf60	0.120225	0.616085	1.13496	2.53012
C8B	0.355245	0.29623	0.488384	0.370461
C9orf57	0.440715	0.33349	0.383007	0.0184876
C9orf69	0.46291	0.17929	0.364175	-0.0444152
C9orf84	0.359705	-0.166751	0.456441	0.263767
C9orf89	0.521195	-0.315941	0.313172	-0.214772
C9orf91	0.701755	0.146218	0.153756	-0.747242
C9orf92	0.57112	0.031395	0.258817	-0.396324
C9orf96	0.20134	0.108908	0.791448	1.38274
CA12	0.46034	0.191345	0.343222	-0.114401
CA14	0.460411	0.032805	0.353651	-0.0795664
CA4	0.53996	0.344703	0.268871	-0.362743
CA9	0.209167	-0.07964	0.68409	1.02415
CABLES2	0.525445	-0.409785	0.295815	-0.272745
CABP7	0.82368	-0.133752	0.0842151	-0.979517
CACFD1	0.524075	-0.107675	0.280395	-0.324249
CACHD1	0.40695	-0.063368	0.425506	0.160439
CACNA1A	0.09013	0.58701	1.28283	3.02403
CACNA1B	0.46357	0.047213	0.358635	-0.0629182
CACNA1C	0.808845	-0.21949	0.092124	-0.9531
CACNA1D	0.475868	0.04905	0.336359	-0.137323
CACNA1E	0.66536	-0.037812	0.177031	-0.669498
CACNA1F	0.862795	-0.237868	0.063964	-1.04716
CACNA1G	0.68318	-0.0992415	0.165427	-0.708259
CACNA1H	0.663075	-0.143075	0.178202	-0.665589
CACNA1I	0.640605	-0.48254	0.202965	-0.582878
CACNA1S	0.892405	-0.39842	0.049331	-1.09603
CACNA2D1	0.781675	-0.250395	0.106907	-0.903722
CACNA2D2	0.38511	0.293285	0.447052	0.232407
CACNA2D3	0.258017	0.565385	0.591124	0.713626
CACNA2D4	0.1971	0.432255	0.849632	1.57708
CACNG1	0.63777	-0.400115	0.214417	-0.544624
CACNG2	0.832095	-0.14363	0.0798375	-0.994138
CACNG3	0.698255	-0.27848	0.155846	-0.74026
CACNG4	0.76549	0.0535401	0.116046	-0.873196
CACNG5	0.67559	-0.244071	0.170465	-0.691432
CACNG6	0.029194	0.48538	1.92961	5.18435
CACNG7	0.730355	-0.37596	0.136505	-0.804863
CACNG8	0.67516	0.188009	0.170597	-0.690991
CADM1	0.523005	-0.127815	0.306115	-0.238342
CADM2	0.254675	0.167095	0.638035	0.870316
CADM3	0.82295	-0.410975	0.0845448	-0.978416
CADM4	0.85416	-0.321435	0.0685498	-1.03184
CALCR	0.312585	0.357885	0.559807	0.609024
CALCRL	0.61511	-0.56578	0.213735	-0.546903
CALHM1	0.55557	-0.40648	0.264297	-0.378018
CALHM2	0.607565	-0.432355	0.22071	-0.523605
CALHM3	0.597355	-0.311556	0.223884	-0.513005
CALN1	0.51775	0.023734	0.29902	-0.262042
CALR	0.296655	0.74437	0.528857	0.505646
CALU	0.962245	-0.845725	0.0166128	-1.20532
CALY	0.38968	0.231365	0.427115	0.165814
CAMK1	0.21725	0.38266	0.712922	1.12045
CAMK1D	0.772765	-0.185352	0.111863	-0.88717
CAMK1G	0.568755	-0.108471	0.246038	-0.439007
CAMK2A	0.193035	0.283652	0.776708	1.3335
CAMK2B	0.68813	-0.49694	0.162522	-0.717961
CAMK2D	0.76002	-0.153606	0.119286	-0.862374
CAMK2G	0.483305	-0.227845	0.345958	-0.10526
CAMK4	0.399794	-0.294095	0.406272	0.096197
CAMKK2	0.782575	-0.46739	0.10633	-0.905651
CAMLG	0.864585	-0.311835	0.0629312	-1.05061
CAMP	0.563545	-0.103385	0.269072	-0.362069
CANT1	0.851705	-0.530495	0.0698434	-1.02752
CANX	0.490475	-0.400765	0.332379	-0.150617
CAPNS1	0.346185	-0.0363975	0.480015	0.342506
CARKD	0.672715	-0.248584	0.172166	-0.68575
CASC4	0.23209	0.484875	0.708136	1.10446
CASD1	0.353635	0.076158	0.486909	0.365534
CASK	0.886515	-0.559105	0.0520592	-1.08692
CASP7	0.520955	0.066478	0.283287	-0.314589
CASR	0.645205	0.268216	0.190541	-0.624373
CATSPER1	0.445775	0.151305	0.356646	-0.0695615
CATSPER2	0.425995	0.201622	0.39456	0.057077
CATSPER3	0.552515	-0.05094	0.284883	-0.30926
CATSPER4	0.844115	-0.356067	0.0736215	-1.0149
CATSPERB	0.812115	-0.27358	0.0903183	-0.959131
CATSPERD	0.390836	0.0119	0.421837	0.148185
CATSPERG	0.3326	0.242793	0.5126	0.451345
CAV1	0.450444	0.244055	0.35782	-0.0656403
CAV2	0.6067	-0.682525	0.227	-0.502596
CAV3	0.407	0.25793	0.426489	0.163723
CCDC107	0.27461	0.0085305	0.623742	0.822576
CCDC108	0.549185	-0.126367	0.27975	-0.326405
CCDC109B	0.331295	0.13754	0.512515	0.451062
CCDC112	0.44498	-0.152533	0.377745	0.000910217
CCDC126	0.79956	-0.53032	0.0971435	-0.936334
CCDC136	0.57405	0.252745	0.249264	-0.428231
CCDC141	0.662565	0.049879	0.178713	-0.663883
CCDC144A	0.968405	-0.615385	0.0138936	-1.2144
CCDC155	0.54815	-0.888955	0.268472	-0.364076
CCDC167	0.30602	-0.04748	0.562704	0.618699
CCDC168	0.493847	0.107368	0.324727	-0.176176
CCDC180	0.3973	0.197615	0.41185	0.114827
CCDC47	0.0747315	0.027986	1.37281	3.32456
CCDC51	0.875105	-0.795175	0.0580813	-1.06681
CCDC67	0.674105	-0.223105	0.171079	-0.689379
CCDC80	0.62222	-0.094577	0.212097	-0.552374
CCDC90B	0.52588	-0.29641	0.278998	-0.328917
CCKAR	0.285105	0.37982	0.597532	0.73503
CCKBR	0.454095	-0.068955	0.368521	-0.0298985
CCL11	0.58286	-0.02579	0.251041	-0.422296
CCL15	0.60131	-0.389515	0.230855	-0.489719
CCL22	0.38468	0.034171	0.428582	0.170715
CCL24	0.55558	0.17368	0.263026	-0.382264
CCL4	0.647175	0.010205	0.189066	-0.629303
CCL5	0.267881	0.47219	0.594693	0.725546
CCL7	0.344085	0.49622	0.505837	0.428756
CCPG1	0.695525	-0.284463	0.158015	-0.733015
CCR1	0.60112	-0.0855265	0.221415	-0.521252
CCR10	0.48516	0.347651	0.33786	-0.132309
CCR2	0.28759	0.158001	0.607409	0.768018
CCR3	0.88162	-0.61249	0.0545413	-1.07863
CCR4	0.595235	0.1683	0.225399	-0.507944
CCR5	0.0851785	-0.05059	1.33859	3.21028
CCR6	0.221827	0.60526	0.703479	1.0889
CCR7	0.422705	0.046645	0.408896	0.104962
CCR8	0.598485	0.342408	0.22494	-0.509478
CCR9	0.77935	-0.18939	0.108348	-0.898909
CCRL2	0.37485	-0.374285	0.463603	0.287687
CCRN4L	0.718375	-0.129324	0.143758	-0.780637
CCT4	0.39578	-0.360335	0.420911	0.145093
CD101	0.703595	-0.032965	0.152862	-0.750225
CD109	0.74257	-0.1888	0.129353	-0.828749
CD14	0.772565	0.138904	0.112127	-0.886288
CD151	0.37762	0.116238	0.440684	0.211137
CD160	0.388981	0.338257	0.43417	0.18938
CD163	0.6071	0.06718	0.217244	-0.535181
CD163L1	0.518605	0.244672	0.309578	-0.226774
CD164	0.473573	0.17266	0.341441	-0.120348
CD164L2	0.54662	0.0431315	0.272105	-0.351939
CD177	0.669285	0.050105	0.17448	-0.678021
CD180	0.256495	0.041715	0.640203	0.877557
CD19	0.498135	0.097635	0.325091	-0.174961
CD1A	0.170586	-0.3915	0.910249	1.77954
CD1B	0.311055	-0.104228	0.542239	0.550344
CD1C	0.677025	-0.083769	0.172983	-0.68302
CD1D	0.511965	-0.24181	0.292106	-0.285133
CD1E	0.72292	-0.04582	0.142604	-0.78449
CD2	0.304901	0.466795	0.548191	0.570222
CD200	0.32094	0.17081	0.535041	0.526302
CD200R1	0.336106	-0.09006	0.489742	0.374996
CD200R1L	0.851685	-0.120195	0.0698791	-1.0274
CD207	0.562055	-0.15076	0.2517	-0.420097
CD209	0.73488	0.0440665	0.134014	-0.813181
CD22	0.257495	0.011655	0.653598	0.922298
CD226	0.625775	-0.12999	0.209511	-0.561013
CD24	0.560765	-0.234625	0.28472	-0.309805
CD244	0.477067	0.489827	0.328017	-0.165186
CD247	0.218685	0.22832	0.783659	1.35672
CD248	0.694355	-0.02059	0.15969	-0.727421
CD27	0.108018	-0.144495	1.20091	2.75041
CD274	0.28454	0.528745	0.589014	0.706577
CD276	0.299513	0.16414	0.544767	0.558789
CD28	0.373475	0.208467	0.465804	0.29504
CD300A	0.090407	-0.0359	1.30906	3.11161
CD300C	0.440475	0.184854	0.374961	-0.00838582
CD300E	0.419405	0.0981595	0.41067	0.110887
CD300LB	0.814225	-0.123054	0.0891649	-0.962984
CD300LD	0.62665	-0.21124	0.211404	-0.554689
CD300LF	0.890695	-0.69029	0.05021	-1.0931
CD300LG	0.73589	-0.16589	0.133072	-0.816328
CD302	0.480826	-0.21655	0.326248	-0.171095
CD320	0.455255	0.068385	0.36171	-0.0526456
CD33	0.29415	0.307796	0.574401	0.657767
CD34	0.883295	-0.44769	0.0539827	-1.0805
CD36	0.420345	0.026565	0.388521	0.036905
CD37	0.338417	0.706295	0.482466	0.350695
CD38	0.22052	0.78575	0.688445	1.03869
CD3D	0.38935	0.114354	0.416705	0.131043
CD3E	0.455208	-0.221875	0.362301	-0.0506726
CD3G	0.492245	0.42461	0.320068	-0.191736
CD4	0.467344	-0.093522	0.337643	-0.133035
CD40	0.246851	-0.226225	0.621447	0.814908
CD40LG	0.51947	-0.0690065	0.287965	-0.298965
CD44	0.713155	-1.16763	0.146743	-0.770665
CD46	0.77549	-0.3502	0.110536	-0.891602
CD47	0.568	-0.34478	0.265328	-0.374575
CD48	0.525135	-0.36639	0.279655	-0.326723
CD5	0.80894	-0.32133	0.0920354	-0.953396
CD52	0.68107	-0.30692	0.166847	-0.703517
CD53	0.463955	-0.102053	0.361875	-0.0520951
CD55	0.309405	0.113455	0.556758	0.598839
CD58	0.0339905	0.37455	1.87812	5.01235
CD59	0.604755	0.15326	0.224248	-0.51179
CD6	0.652915	-0.021017	0.184947	-0.643058
CD63	0.226915	0.42416	0.719202	1.14142
CD68	0.51712	-0.12356	0.294324	-0.277724
CD69	0.78598	-0.009439	0.10447	-0.911864
CD7	0.503805	-0.144685	0.304759	-0.24287
CD70	0.57455	-0.434476	0.2426	-0.45049
CD72	0.947095	-0.337925	0.0234231	-1.18257
CD74	0.41902	0.3406	0.401152	0.0790927
CD79A	0.54319	0.0298655	0.2651	-0.375337
CD79B	0.297515	-0.089445	0.566006	0.629729
CD80	0.16329	-0.41104	0.902073	1.75224
CD81	0.46991	-0.158982	0.328846	-0.162418
CD82	0.352015	0.158651	0.471823	0.315144
CD83	0.19513	-0.154951	0.890708	1.71428
CD84	0.45229	-0.56563	0.34632	-0.104053
CD86	0.298785	0.13669	0.563944	0.622841
CD8A	0.63857	-0.195165	0.198788	-0.596827
CD8B	0.68641	-0.5069	0.163495	-0.71471
CD9	0.544595	-0.53745	0.263835	-0.379564
CD93	0.56566	0.16441	0.272284	-0.351342
CD96	0.24947	0.18234	0.648217	0.904325
CD97	0.407539	-0.220823	0.413189	0.119301
CD99	0.43016	-0.508595	0.389649	0.0406715
CD99L2	0.47045	0.134895	0.350529	-0.0899937
CDAN1	0.576725	0.101103	0.243136	-0.448701
CDC14B	0.324385	-0.205165	0.54355	0.554724
CDCP1	0.69241	-0.071105	0.159762	-0.72718
CDH1	0.838755	-0.44357	0.0764348	-1.0055
CDH10	0.025057	1.21525	1.91085	5.12169
CDH11	0.612855	-0.60362	0.214304	-0.545004
CDH12	0.743695	-0.088416	0.128593	-0.831287
CDH13	0.57506	-0.403055	0.265744	-0.373185
CDH15	0.156656	0.015425	0.991025	2.04935
CDH16	0.424665	0.105347	0.413368	0.119896
CDH17	0.760325	-0.500115	0.118841	-0.863862
CDH18	0.47381	-0.11652	0.339884	-0.125548
CDH19	0.510661	-0.143325	0.298459	-0.263915
CDH2	0.83889	-0.315891	0.0763286	-1.00586
CDH20	0.100326	-0.014925	1.21969	2.81312
CDH22	0.62362	-0.221462	0.204996	-0.576091
CDH23	0.55578	-0.441465	0.257173	-0.401815
CDH24	0.4402	-0.08993	0.374349	-0.0104309
CDH26	0.668205	0.0729696	0.178392	-0.664955
CDH3	0.58287	0.359095	0.234317	-0.478158
CDH4	0.7226	-0.23523	0.141433	-0.788402
CDH5	0.185115	0.297575	0.914371	1.79331
CDH6	0.884355	-0.30199	0.0530764	-1.08352
CDH7	0.531515	-0.03617	0.294188	-0.278181
CDH8	0.569645	0.36984	0.244312	-0.444772
CDH9	0.316165	0.25717	0.5365	0.531173
CDHR1	0.30751	-0.421995	0.558509	0.604688
CDHR2	0.42535	-0.343429	0.379843	0.00791981
CDHR3	0.78844	0.00812	0.103317	-0.915715
CDHR4	0.344465	0.0545	0.491019	0.379263
CDHR5	0.487155	-0.039555	0.340646	-0.123004
CDIP1	0.37643	0.153897	0.448892	0.238551
CDIPT	0.59435	-0.30623	0.234484	-0.477598
CDKAL1	0.494336	-0.117146	0.314964	-0.208785
CDON	0.71169	-0.448295	0.147563	-0.767927
CDRT15L2	0.482195	0.26574	0.321213	-0.187912
CDS1	0.681355	-0.64997	0.174778	-0.677023
CDS2	0.295965	0.251544	0.569167	0.640288
CDSN	0.648615	-0.009205	0.187919	-0.633131
CEACAM1	0.761985	-0.260705	0.118131	-0.866235
CEACAM16	0.122024	0.066405	1.11134	2.45121
CEACAM18	0.70049	-0.512945	0.154499	-0.74476
CEACAM19	0.36264	-0.39641	0.469241	0.30652
CEACAM20	0.54496	0.216365	0.286253	-0.304682
CEACAM21	0.454605	0.03846	0.347294	-0.100797
CEACAM3	0.35812	0.280835	0.458596	0.270963
CEACAM4	0.317138	-0.004535	0.525515	0.494483
CEACAM5	0.6102	-0.5551	0.221346	-0.521482
CEACAM6	0.852435	-0.311137	0.0693769	-1.02908
CEACAM7	0.403665	0.216318	0.439573	0.207426
CEACAM8	0.538405	-0.082721	0.27311	-0.348583
CEBPZ-AS1	0.788135	-0.313886	0.103231	-0.916
CECR1	0.271325	0.326194	0.632709	0.852526
CECR6	0.648855	-0.09353	0.197486	-0.601176
CELSR1	0.383532	-0.184775	0.441163	0.212737
CELSR2	0.18434	0.50472	0.933449	1.85704
CELSR3	0.363335	0.297235	0.483709	0.354846
CEND1	0.518115	0.0278	0.30524	-0.241263
CEP170	0.599485	-0.396075	0.24809	-0.432153
CEP95	0.84152	-0.26797	0.0750336	-1.01018
CEPT1	0.7953	-0.125845	0.0993271	-0.929041
CERCAM	0.62779	-0.373941	0.202051	-0.58593
CERS1	0.72241	-0.300195	0.141321	-0.788774
CERS2	0.44663	0.15914	0.376443	-0.00343638
CERS3	0.52856	-0.160095	0.306506	-0.237036
CERS4	0.339111	0.293095	0.484826	0.358576
CERS5	0.418488	0.388395	0.390453	0.0433567
CERS6	0.50913	0.031398	0.294945	-0.275651
CES1	0.485065	0.0854155	0.333524	-0.146792
CES2	0.552355	-0.04383	0.290044	-0.292023
CFC1	0.796035	0.006005	0.0990869	-0.929843
CFH	0.80809	-0.0493795	0.0925752	-0.951593
CFHR5	0.103142	-0.11632	1.06583	2.2992
CFTR	0.57135	-0.017454	0.243098	-0.448828
CGN	0.721805	-0.01182	0.141749	-0.787347
CGRRF1	0.34096	-0.421905	0.497382	0.400514
CH25H	0.41902	-0.07576	0.382528	0.0168872
CHEK2	0.43679	0.210205	0.396466	0.0634421
CHGA	0.757245	-0.0384808	0.120832	-0.85721
CHIC1	0.22509	0.132544	0.725961	1.164
CHIC2	0.34622	-0.052624	0.478346	0.336931
CHIT1	0.64805	-0.114306	0.188448	-0.631364
CHL1	0.29046	0.007595	0.583107	0.686847
CHODL	0.49435	0.0204835	0.311371	-0.220786
CHPF2	0.91248	-0.60829	0.0396125	-1.1285
CHPT1	0.743495	0.02392	0.128485	-0.831648
CHRFAM7A	0.66448	-0.04705	0.177505	-0.667916
CHRM1	0.51434	0.25218	0.293829	-0.27938
CHRM2	0.59312	-0.57458	0.226645	-0.503782
CHRM3	0.53775	-0.13553	0.29908	-0.261839
CHRM4	0.514535	-0.15563	0.288458	-0.297317
CHRM5	0.0767475	0.57096	1.37432	3.3296
CHRNA1	0.70746	-0.132867	0.150139	-0.759324
CHRNA10	0.31925	0.16933	0.530457	0.51099
CHRNA2	0.73482	-0.130225	0.13384	-0.813764
CHRNA3	0.299195	0.449315	0.539744	0.542011
CHRNA4	0.348492	-0.129685	0.481251	0.346634
CHRNA5	0.491165	0.1203	0.308742	-0.229568
CHRNA6	0.646335	-0.33116	0.189902	-0.626509
CHRNA7	0.39414	-0.482695	0.450372	0.243494
CHRNA9	0.52069	0.10696	0.292881	-0.282544
CHRNB1	0.683995	-0.218935	0.165414	-0.708302
CHRNB2	0.57384	0.011025	0.254504	-0.410731
CHRNB3	0.106571	0.3352	1.18872	2.70969
CHRNB4	0.540065	-0.191687	0.296954	-0.268941
CHRND	0.575555	-0.31446	0.239819	-0.45978
CHRNE	0.64246	-0.23257	0.193667	-0.613932
CHRNG	0.5846	-0.49956	0.233349	-0.481389
CHST1	0.49631	-0.170195	0.304155	-0.244888
CHST10	0.82031	-0.085772	0.0859029	-0.973879
CHST11	0.769135	-0.165765	0.113842	-0.880558
CHST12	0.776515	-0.145804	0.109976	-0.893472
CHST13	0.112729	0.153057	1.18915	2.7111
CHST14	0.653775	0.02204	0.187893	-0.633221
CHST15	0.131555	0.598415	1.11423	2.46087
CHST2	0.811525	-0.863035	0.0906473	-0.958032
CHST3	0.73504	-0.403915	0.134899	-0.810226
CHST5	0.58109	-0.40789	0.235839	-0.473074
CHST6	0.548695	-0.22398	0.280449	-0.324071
CHST7	0.62068	0.25991	0.207241	-0.568595
CHST8	0.15725	0.431135	0.891843	1.71807
CHST9	0.722275	-0.064295	0.141135	-0.789396
CHSY1	0.52476	-0.03301	0.302789	-0.249451
CHSY3	0.85057	-0.274724	0.0701878	-1.02637
CISD1	0.576355	0.414449	0.246363	-0.43792
CISD2	0.46344	0.141211	0.355936	-0.0719338
CKAP4	0.50897	-0.0177	0.311401	-0.220686
CKLF-CMTM1	0.760245	-0.425766	0.118932	-0.863557
CLCA2	0.746085	0.17425	0.127084	-0.83633
CLCA4	0.16483	0.475706	0.999596	2.07798
CLCC1	0.447665	-0.055395	0.370188	-0.0243299
CLCN1	0.666985	-0.040045	0.17846	-0.664725
CLCN2	0.564375	0.01688	0.281162	-0.321688
CLCN3	0.69896	-0.038705	0.155613	-0.741039
CLCN4	0.84423	-0.108801	0.0734672	-1.01542
CLCN5	0.882425	-0.154185	0.0543837	-1.07916
CLCN6	0.92463	-0.344765	0.0339005	-1.14757
CLCN7	0.512585	0.39761	0.290306	-0.291146
CLCNKA	0.346052	0.0258275	0.486533	0.364277
CLCNKB	0.79767	0.0105353	0.0982312	-0.932701
CLDN1	0.53076	-0.278455	0.281125	-0.321812
CLDN10	0.269785	0.384545	0.570592	0.645045
CLDN11	0.092246	0.733325	1.29815	3.07518
CLDN12	0.27985	-0.465202	0.623925	0.823186
CLDN14	0.076313	0.347425	1.39682	3.40475
CLDN15	0.310685	-0.724115	0.568025	0.636474
CLDN16	0.82531	-0.22197	0.0833987	-0.982244
CLDN17	0.195795	0.383385	0.811697	1.45037
CLDN18	0.59396	0.040635	0.227103	-0.502253
CLDN19	0.628425	-0.38426	0.219449	-0.527819
CLDN2	0.71813	-0.349205	0.143703	-0.780819
CLDN20	0.12088	-0.172478	1.03617	2.20013
CLDN22	0.468265	-0.380235	0.330381	-0.15729
CLDN23	0.83236	-0.63861	0.0795897	-0.994966
CLDN24	0.835095	0.121397	0.0783889	-0.998977
CLDN25	0.48421	0.107147	0.314971	-0.208763
CLDN3	0.271723	0.329315	0.569731	0.642169
CLDN4	0.320762	-0.497235	0.505346	0.427116
CLDN5	0.255905	-0.096845	0.683505	1.02219
CLDN6	0.52125	0.107195	0.30372	-0.246343
CLDN7	0.223165	0.544205	0.713927	1.1238
CLDN8	0.328245	0.220965	0.509915	0.442377
CLDN9	0.425291	0.27347	0.392331	0.0496295
CLDND1	0.51909	0.04163	0.285981	-0.305593
CLDND2	0.5498	-0.4186	0.26301	-0.382317
CLEC10A	0.75678	0.158994	0.120896	-0.856999
CLEC12A	0.293635	-0.27968	0.602729	0.752389
CLEC12B	0.375335	0.149628	0.442379	0.216796
CLEC14A	0.628395	-0.766185	0.216229	-0.538574
CLEC17A	0.216175	0.330515	0.697567	1.06916
CLEC1A	0.32866	-0.71982	0.520485	0.477683
CLEC1B	0.470445	-0.22315	0.35164	-0.0862824
CLEC2A	0.19614	0.611915	0.721295	1.14841
CLEC2B	0.301878	-0.01889	0.550006	0.576286
CLEC2D	0.64224	-1.14316	0.206199	-0.572074
CLEC2L	0.310904	0.30063	0.530372	0.510707
CLEC4A	0.70103	-0.712155	0.154313	-0.745381
CLEC4C	0.20036	0.07519	0.857417	1.60308
CLEC4D	0.553375	0.016645	0.256882	-0.402785
CLEC4E	0.496332	0.075845	0.323487	-0.180317
CLEC4F	0.69759	-0.315795	0.156113	-0.739367
CLEC4G	0.551355	0.370884	0.271626	-0.35354
CLEC4M	0.155835	-0.13404	1.0002	2.08001
CLEC5A	0.252785	-0.00297	0.642611	0.8856
CLEC6A	0.111506	0.61379	1.17996	2.68043
CLEC7A	0.975965	-0.99558	0.010657	-1.22521
CLEC9A	0.52129	0.288578	0.304262	-0.244532
CLECL1	0.62061	-0.0220235	0.20729	-0.568431
CLGN	0.306595	0.443085	0.554718	0.592025
CLIC1	0.295716	0.101595	0.539314	0.540575
CLIC4	0.668305	-0.26378	0.175058	-0.67609
CLK1	0.297455	-0.32132	0.590456	0.711394
CLK4	0.673315	-0.073715	0.178637	-0.664135
CLMN	0.77409	-0.506945	0.11111	-0.889683
CLMP	0.46163	0.38553	0.347534	-0.099998
CLN3	0.653445	-0.47214	0.195135	-0.609029
CLN5	0.269185	-0.16601	0.631937	0.849948
CLN6	0.671395	-0.007315	0.180545	-0.657762
CLN8	0.60535	-0.43263	0.242528	-0.450731
CLPS	0.96594	-0.442465	0.0150049	-1.21069
CLPSL1	0.379225	0.068225	0.436685	0.197779
CLPSL2	0.350615	0.42814	0.4869	0.365503
CLPTM1	0.399265	0.3773	0.400352	0.0764208
CLPTM1L	0.680705	0.025525	0.166917	-0.703283
CLRN1	0.35772	-0.110646	0.476808	0.331795
CLRN2	0.247205	-0.00349	0.685353	1.02836
CLRN3	0.518856	-0.01673	0.296068	-0.271902
CLSTN1	0.83378	-0.063055	0.0790267	-0.996847
CLSTN2	0.28392	0.02532	0.601227	0.747371
CLSTN3	0.460965	0.054846	0.337186	-0.134562
CLTC	0.386261	0.48992	0.430265	0.176336
CLU	0.30168	-0.41524	0.559768	0.608893
CLYBL	0.60095	-0.01325	0.222301	-0.51829
CMKLR1	0.224859	0.0111343	0.687805	1.03655
CMTM1	0.481746	-0.193058	0.328375	-0.163992
CMTM3	0.72499	-0.352728	0.139446	-0.795037
CMTM4	0.26406	0.006935	0.628249	0.837628
CMTM5	0.740035	-0.59657	0.130686	-0.824297
CMTM6	0.38063	0.136653	0.450952	0.245433
CMTM7	0.683355	-0.0907565	0.165207	-0.708992
CMTM8	0.530865	-0.1536	0.294851	-0.275966
CMTR2	0.111585	0.444545	1.19735	2.73849
CNGA1	0.35362	-0.234716	0.470923	0.312138
CNGA2	0.340785	0.049035	0.489743	0.375001
CNGA3	0.217825	0.303515	0.786004	1.36455
CNGA4	0.52451	0.06816	0.280172	-0.324996
CNGB1	0.29052	0.09831	0.576131	0.663547
CNGB3	0.6078	0.11671	0.220043	-0.525834
CNIH1	0.370677	0.185285	0.453093	0.252584
CNIH2	0.619875	-0.034619	0.211019	-0.555975
CNIH3	0.757215	-0.174043	0.120721	-0.857584
CNIH4	0.7701	-0.09007	0.113569	-0.881473
CNNM1	0.246893	0.779635	0.622593	0.818737
CNNM2	0.642645	-0.151485	0.197767	-0.600239
CNNM3	0.5693	-0.39281	0.244609	-0.443779
CNNM4	0.479165	0.328485	0.323233	-0.181165
CNOT1	0.865495	-0.524665	0.0624896	-1.05208
CNPPD1	0.33822	-0.10297	0.501291	0.413572
CNR1	0.18831	-0.18813	0.893945	1.72509
CNR2	0.67567	-0.501805	0.17024	-0.692183
CNST	0.70202	-0.147586	0.153839	-0.746963
CNTD1	0.60144	0.062214	0.23107	-0.489003
CNTFR	0.635915	0.211026	0.19669	-0.603837
CNTN1	0.357415	-0.16163	0.477505	0.334123
CNTN2	0.81131	-0.11043	0.0907302	-0.957755
CNTN3	0.60443	0.15301	0.218474	-0.531073
CNTN4	0.27476	0.378355	0.61649	0.798351
CNTN5	0.726835	-0.036505	0.138681	-0.797594
CNTN6	0.266649	0.439335	0.58332	0.68756
CNTNAP1	0.41608	-0.0585925	0.385098	0.0254702
CNTNAP2	0.35474	0.0513473	0.466692	0.298006
CNTNAP3	0.111648	0.260725	1.1193	2.47781
CNTNAP3B	0.47595	0.0848525	0.333084	-0.14826
CNTNAP4	0.430875	-0.238238	0.393778	0.0544634
CNTNAP5	0.74455	-0.1324	0.127826	-0.83385
COA1	0.256405	0.33007	0.611763	0.782562
COA3	0.831505	-0.093565	0.080156	-0.993075
COL11A1	0.425455	0.301358	0.373644	-0.0127853
COL11A2	0.573085	-0.38135	0.252375	-0.417842
COL12A1	0.712965	-0.372395	0.146713	-0.770767
COL13A1	0.13273	0.396805	0.931347	1.85002
COL14A1	0.43961	0.333927	0.387716	0.0342176
COL17A1	0.340162	0.435285	0.497062	0.399445
COL1A1	0.3894	0.4826	0.443245	0.219692
COL1A2	0.52343	0.382855	0.281054	-0.322048
COL24A1	0.40799	0.495505	0.418822	0.138115
COL25A1	0.88321	-0.186435	0.0537762	-1.08119
COL26A1	0.640435	0.045705	0.1936	-0.614158
COL2A1	0.385495	0.128345	0.422842	0.15154
COL3A1	0.59121	-1.04804	0.242331	-0.45139
COL4A2	0.60114	-0.614595	0.229918	-0.49285
COL5A1	0.793275	-0.368575	0.100587	-0.924832
COL5A2	0.41463	0.558525	0.385905	0.0281661
COL5A3	0.360485	0.0530548	0.476956	0.33229
COL6A1	0.389647	0.594075	0.422751	0.151239
COL6A2	0.318834	0.119915	0.508047	0.436137
COL6A3	0.423925	-0.26637	0.376461	-0.00337598
COL6A5	0.43675	0.199765	0.372742	-0.0157998
COL6A6	0.392678	-0.270705	0.422004	0.148741
COL7A1	0.965575	-0.42803	0.0151195	-1.2103
COLEC12	0.894385	-0.549055	0.0483614	-1.09927
COLGALT1	0.66986	0.02516	0.174009	-0.679592
COLGALT2	0.858045	-0.114522	0.0663685	-1.03913
COLQ	0.488975	0.41161	0.341588	-0.119858
COMT	0.704095	-0.406572	0.152353	-0.751926
COMTD1	0.127166	0.76222	1.08065	2.34871
COQ2	0.78507	-0.026575	0.104909	-0.910396
CORIN	0.841755	0.101726	0.0748349	-1.01085
COX10	0.473175	-0.254515	0.325171	-0.174692
COX11	0.312875	0.155995	0.549397	0.574252
COX14	0.219715	0.3143	0.788532	1.373
COX15	0.431995	0.415844	0.384657	0.0239975
COX16	0.627225	0.103775	0.219398	-0.527987
COX18	0.41929	0.02017	0.418944	0.138522
COX4I1	0.62115	-0.28009	0.211143	-0.555562
COX4I2	0.811715	-0.96925	0.0905001	-0.958524
COX6A1	0.666305	-0.24441	0.187057	-0.636013
COX6C	0.20846	0.0216	0.721395	1.14875
COX7A1	0.70751	0.0426315	0.15035	-0.758616
COX7A2	0.605015	-0.167955	0.220378	-0.524714
COX8A	0.607075	0.228545	0.216808	-0.53664
COX8C	0.150875	0.30907	1.04287	2.22253
CP	0.600815	-0.70777	0.221089	-0.522339
CPD	0.763645	-0.29666	0.116978	-0.870085
CPED1	0.50314	0.10352	0.299612	-0.260062
CPM	0.468571	-0.32493	0.343359	-0.113942
CPOX	0.418045	0.37994	0.385936	0.028272
CPQ	0.678895	-0.349139	0.168252	-0.698823
CPT1A	0.20294	0.03468	0.814268	1.45896
CPT1B	0.40403	-0.311035	0.419343	0.139855
CPT1C	0.351464	0.606913	0.459808	0.275011
CPVL	0.444025	0.18079	0.379037	0.00522648
CPXM2	0.50631	-0.159537	0.329105	-0.161552
CPZ	0.361185	-0.131648	0.485446	0.360646
CR1	0.440295	0.30561	0.36177	-0.0524454
CR1L	0.866165	-1.23425	0.0623016	-1.05271
CR2	0.680965	-0.36684	0.166891	-0.703368
CRB1	0.89024	-0.374726	0.050571	-1.09189
CRB2	0.258321	0.437815	0.61755	0.801891
CRB3	0.50156	-0.26481	0.299625	-0.260019
CREB3	0.883505	-0.19426	0.0537418	-1.0813
CREB3L1	0.850965	-0.74469	0.0699097	-1.0273
CREB3L2	0.433897	0.43026	0.381649	0.0139519
CREB3L3	0.59043	0.312381	0.228574	-0.497338
CREB3L4	0.51216	-0.274535	0.313624	-0.213261
CREG1	0.65244	-0.21343	0.188412	-0.631487
CRELD1	0.74072	0.039045	0.130434	-0.82514
CRELD2	0.425535	0.325995	0.374852	-0.00875037
CRHR1	0.868205	-0.312254	0.0614352	-1.0556
CRHR2	0.81593	-0.44795	0.0882992	-0.965875
CRIM1	0.362696	-0.0548075	0.445388	0.226849
CRISPLD2	0.74234	-0.39935	0.129423	-0.828515
CRLF1	0.333614	0.479045	0.487053	0.366015
CRLF2	0.4954	0.304176	0.309069	-0.228475
CRLS1	0.505205	-0.438965	0.317701	-0.199642
CRTAM	0.53313	-0.21587	0.292639	-0.283354
CRTAP	0.652045	-0.374975	0.193122	-0.615755
CRYAB	0.72632	0.018135	0.13874	-0.797395
CS	0.63843	-0.046407	0.196499	-0.604475
CSF1	0.811535	0.18536	0.0906847	-0.957907
CSF1R	0.597485	0.068885	0.23823	-0.465087
CSF2RA	0.147956	0.05515	0.921064	1.81567
CSF2RB	0.272985	-0.20293	0.637254	0.867705
CSF3R	0.251888	0.542695	0.608116	0.770382
CSGALNACT2	0.519735	-0.210798	0.303451	-0.247239
CSMD1	0.49402	-0.01111	0.339884	-0.125548
CSMD2	0.678155	-0.268397	0.168421	-0.698257
CSMD3	0.674535	-0.040382	0.171079	-0.689379
CSNK1A1	0.871205	-0.179886	0.0596205	-1.06167
CSPG4	0.473215	0.27572	0.328392	-0.163933
CSPG5	0.581025	-0.55858	0.240472	-0.457598
CST11	0.41851	-0.0284585	0.407788	0.101258
CST3	0.42272	0.35222	0.375265	-0.0073725
CST9	0.130894	0.380865	1.09844	2.40811
CST9L	0.92453	-0.4809	0.0341542	-1.14673
CT83	0.88519	-0.58717	0.0529022	-1.08411
CTAGE1	0.402563	0.359371	0.407203	0.0993047
CTAGE5	0.441442	0.203136	0.371492	-0.0199756
CTAGE8	0.61057	0.00789	0.214236	-0.545229
CTB-133G6.1	0.497085	0.124654	0.314034	-0.21189
CTCFL	0.55899	-0.343415	0.272581	-0.350351
CTD-2370N5.3	0.491355	0.024365	0.314984	-0.208718
CTD-2521M24.10	0.596135	0.2281	0.224794	-0.509965
CTDNEP1	0.46725	-0.063945	0.352153	-0.08457
CTLA4	0.75257	-0.328875	0.123632	-0.847859
CTNS	0.205166	0.059045	0.734175	1.19144
CTRB1	0.246485	-0.101471	0.696253	1.06477
CTRB2	0.617655	0.10404	0.209201	-0.562046
CTSA	0.449665	-0.245395	0.357231	-0.0676064
CTSC	0.40949	-0.079985	0.394846	0.0580309
CTSD	0.76833	-0.763185	0.114523	-0.878285
CTSK	0.154459	0.590295	1.02707	2.16973
CTSL	0.434767	0.035825	0.382408	0.0164865
CTSV	0.409905	-0.182405	0.391667	0.0474116
CTXN1	0.174955	0.31626	0.892134	1.71904
CTXN2	0.4192	0.021884	0.386296	0.0294718
CTXN3	0.148914	0.206557	0.960721	1.94813
CUTA	0.40005	0.420675	0.403595	0.0872554
CUX1	0.413765	-0.098121	0.402436	0.0833845
CUX2	0.57114	-0.089815	0.257876	-0.399466
CUZD1	0.283745	-0.0557	0.573894	0.656075
CWH43	0.716185	-0.60153	0.145087	-0.776197
CX3CL1	0.254455	0.312765	0.670114	0.977463
CX3CR1	0.411382	0.191038	0.408933	0.105084
CXADR	0.499415	0.185015	0.322186	-0.184664
CXCL10	0.570955	-0.342291	0.243691	-0.446846
CXCL11	0.430955	0.193075	0.386745	0.0309731
CXCL14	0.562675	-0.10441	0.249646	-0.426956
CXCL16	0.13718	-0.318285	1.04023	2.21369
CXCL9	0.39954	0.010405	0.431765	0.181347
CXCR1	0.474055	-0.180762	0.336558	-0.136657
CXCR2	0.763515	-0.047385	0.117077	-0.869753
CXCR3	0.413087	0.402995	0.39638	0.0631566
CXCR4	0.614245	-0.40764	0.211665	-0.553816
CXCR5	0.20225	-0.41579	0.854547	1.59349
CXCR6	0.70739	-0.385244	0.150102	-0.759447
CXorf66	0.207068	-0.110343	0.764167	1.29161
CXXC11	0.489295	0.083012	0.318049	-0.19848
CYB561	0.764505	-0.282015	0.116625	-0.871262
CYB561A3	0.49423	0.090648	0.320763	-0.189416
CYB561D1	0.378287	0.370089	0.442931	0.218641
CYB561D2	0.157279	-0.54318	0.965897	1.96542
CYB5A	0.45883	-0.24323	0.359279	-0.0607683
CYB5B	0.383044	-0.04498	0.433464	0.187019
CYB5D2	0.240012	-0.0081	0.634234	0.857618
CYB5R1	0.54529	-0.29611	0.266361	-0.371124
CYBA	0.356465	0.337682	0.463347	0.286833
CYBB	0.606405	-0.30843	0.245751	-0.439965
CYBRD1	0.39478	0.21566	0.416184	0.129302
CYHR1	0.631765	-0.116227	0.202116	-0.585711
CYP1A1	0.295085	0.145703	0.595662	0.728785
CYP1A2	0.178957	-0.151444	0.780529	1.34626
CYP20A1	0.68109	0.093304	0.166808	-0.703645
CYP26A1	0.191634	0.610565	0.786628	1.36664
CYP26C1	0.198385	0.56256	0.761391	1.28234
CYP2A13	0.422955	-0.196035	0.404943	0.0917557
CYP2A6	0.460945	-0.0295735	0.345939	-0.105324
CYP2A7	0.472215	-0.05711	0.355458	-0.0735296
CYP2C8	0.58825	-0.343745	0.261136	-0.388577
CYP2D6	0.27506	0.048415	0.633764	0.856049
CYP2E1	0.81173	-0.12323	0.090658	-0.957997
CYP2F1	0.784115	0.000285	0.105712	-0.907715
CYP2J2	0.592045	-0.114595	0.252771	-0.416518
CYP2R1	0.42891	-0.423035	0.390726	0.0442695
CYP2S1	0.440305	0.17006	0.399806	0.0745986
CYP2U1	0.84626	-0.111848	0.0726707	-1.01808
CYP3A4	0.284355	0.09147	0.571817	0.649137
CYP3A43	0.501275	-0.020665	0.300366	-0.257544
CYP3A5	0.46923	-0.17373	0.349271	-0.094195
CYP3A7	0.568785	0.01899	0.259231	-0.394941
CYP4A11	0.64295	-1.0244	0.19471	-0.61045
CYP4A22	0.636465	0.069197	0.196413	-0.60476
CYP4B1	0.67365	-0.189112	0.171608	-0.687614
CYP4F11	0.44782	-0.13506	0.384139	0.0222698
CYP4F12	0.71228	0.078315	0.147645	-0.767652
CYP4F2	0.923065	-0.23138	0.0347089	-1.14487
CYP4F22	0.389122	-0.28921	0.422212	0.149437
CYP4F3	0.73786	-0.64198	0.131829	-0.82048
CYP4F8	0.63794	0.149055	0.196919	-0.603072
CYP4V2	0.485799	-0.128115	0.324586	-0.176648
CYP4X1	0.53269	-0.057855	0.276208	-0.338236
CYP4Z1	0.49879	-0.138965	0.336652	-0.136343
CYP51A1	0.477793	-0.078695	0.337837	-0.132385
CYP7A1	0.36135	-0.24491	0.492576	0.384462
CYP8B1	0.54348	-0.490965	0.264912	-0.375964
CYSLTR1	0.576725	0.019345	0.266181	-0.371727
CYSLTR2	0.132663	0.467101	0.924759	1.82801
CYTH1	0.648395	0.142338	0.188077	-0.632606
CYYR1	0.60699	-0.224335	0.221039	-0.522507
DAD1	0.525395	-0.233555	0.295819	-0.27273
DAG1	0.492096	0.11946	0.321348	-0.187461
DAGLA	0.350031	0.392222	0.476044	0.329242
DAGLB	0.737605	-0.000905	0.132158	-0.81938
DAPK1	0.57908	-0.33965	0.262998	-0.382357
DAPK2	0.60703	-0.045975	0.216572	-0.537428
DAPK3	0.662505	-0.32467	0.180052	-0.65941
DAPL1	0.47109	0.06984	0.353654	-0.0795565
DARC	0.126975	0.465385	1.13249	2.52186
DBH	0.641885	-0.155883	0.203818	-0.580028
DCAF17	0.680385	0.03413	0.170391	-0.691679
DCAKD	0.421195	0.214915	0.389484	0.0401202
DCBLD1	0.523555	0.072732	0.302422	-0.250677
DCBLD2	0.80508	-0.37608	0.094107	-0.946476
DCC	0.498015	-0.215999	0.319184	-0.194689
DCHS1	0.37234	0.23647	0.439968	0.208744
DCHS2	0.517255	-0.0539905	0.307841	-0.232578
DCLK1	0.690105	-0.171409	0.160978	-0.723119
DCLK3	0.433755	0.025585	0.371979	-0.018347
DCN	0.79677	-0.772795	0.0985716	-0.931564
DCP1B	0.72749	-0.260758	0.137913	-0.800157
DCST1	0.67497	-0.211995	0.171285	-0.688691
DCST2	0.8158	-0.019193	0.0883977	-0.965546
DCSTAMP	0.305419	0.51855	0.54385	0.555726
DCT	0.373025	0.327955	0.441988	0.215491
DDO	0.50645	0.44284	0.295451	-0.273962
DDOST	0.240185	0.345555	0.711818	1.11676
DDR1	0.788025	-0.293235	0.103375	-0.915522
DDR2	0.72974	-0.1699	0.13685	-0.80371
DDRGK1	0.201771	-0.48752	0.784786	1.36048
DEAF1	0.531615	0.037525	0.28398	-0.312276
DEFB103A	0.352343	0.57389	0.468879	0.305311
DEFB105B	0.39903	-0.645535	0.445111	0.225924
DEFB107B	0.12229	0.513175	1.13956	2.54547
DEFB114	0.758365	-0.222158	0.11997	-0.860091
DEFB115	0.632725	-0.0795	0.220667	-0.52375
DEFB126	0.951755	-0.27647	0.0213722	-1.18942
DEFB134	0.74849	0.01522	0.125892	-0.840309
DEGS1	0.43678	0.332815	0.368171	-0.0310672
DEGS2	0.0403761	0.59242	1.70663	4.43955
DENND1A	0.622605	0.18963	0.205916	-0.573018
DENND1B	0.275765	0.537525	0.60004	0.743406
DENND3	0.481305	-0.285915	0.319035	-0.195188
DENND4B	0.84374	-0.184977	0.0736087	-1.01494
DENND4C	0.407365	-0.493585	0.420302	0.143058
DENND5A	0.110869	0.4985	1.19331	2.72501
DENND5B	0.757085	-0.14456	0.12091	-0.856951
DERL1	0.76584	-0.002765	0.115737	-0.874229
DERL2	0.77117	-0.37926	0.112889	-0.883741
DERL3	0.801085	-0.09612	0.096175	-0.939569
DEXI	0.636805	0.32291	0.196782	-0.603529
DFNB31	0.99595	-1.20104	0.00177119	-1.25489
DGAT1	0.31997	0.39356	0.503702	0.421626
DGAT2	0.191765	0.050805	0.861337	1.61617
DGAT2L6	0.25987	-0.372858	0.664512	0.958751
DGCR2	0.30985	0.6214	0.559193	0.606973
DGKE	0.172759	0.20169	0.835564	1.53009
DHCR24	0.49622	-0.009585	0.310855	-0.222508
DHCR7	0.6432	-0.180895	0.191894	-0.619856
DHODH	0.61594	-0.17392	0.210257	-0.55852
DHRS11	0.525575	0.35129	0.279398	-0.327579
DHRS3	0.80974	-0.49708	0.0915632	-0.954973
DHRS7	0.432824	0.295455	0.384573	0.0237179
DHRS7B	0.530227	-0.384055	0.2874	-0.300854
DHRS7C	0.56283	-0.442365	0.253082	-0.41548
DHRS9	0.412115	0.30247	0.416354	0.129869
DHX36	0.66245	-0.332955	0.183411	-0.64819
DIABLO	0.181745	0.215785	0.858793	1.60768
DIO1	0.268015	0.55149	0.629604	0.842156
DIO2	0.55241	0.163997	0.263886	-0.379391
DIO3	0.683515	-0.280988	0.165096	-0.709363
DIP2A	0.39735	0.436925	0.415409	0.126714
DIP2C	0.603	0.32273	0.228611	-0.497215
DIRC2	0.363465	0.24401	0.478648	0.337941
DISP1	0.42836	0.100812	0.370733	-0.0225087
DISP2	0.573255	0.00036	0.2723	-0.351288
DKFZP761J1410	0.52655	0.0118	0.29667	-0.26989
DKK3	0.41002	0.33953	0.399506	0.0735974
DKKL1	0.40338	-0.191775	0.42876	0.171309
DLG4	0.31368	-0.090075	0.534179	0.523421
DLK1	0.093878	0.51986	1.28798	3.04121
DLK2	0.85133	-0.406985	0.0697134	-1.02795
DLL1	0.538145	0.166285	0.289071	-0.295272
DLL3	0.48675	0.115305	0.321769	-0.186057
DLL4	0.416395	-0.42966	0.406647	0.0974499
DMPK	0.48608	0.101175	0.314218	-0.211277
DMRT2	0.404825	-0.14867	0.417511	0.133734
DMTF1	0.496345	-0.29393	0.306383	-0.237447
DMXL2	0.60717	0.21151	0.221346	-0.521482
DNAH2	0.537235	-0.022005	0.27001	-0.358939
DNAJB11	0.24379	0.38078	0.710835	1.11348
DNAJB12	0.683095	-0.368078	0.1662	-0.705677
DNAJB14	0.679725	-0.12255	0.167753	-0.700489
DNAJB9	0.951005	-0.50235	0.0217373	-1.1882
DNAJC1	0.747955	-0.462895	0.126133	-0.839505
DNAJC10	0.39774	0.07057	0.42789	0.168402
DNAJC11	0.629565	-0.09326	0.200932	-0.589667
DNAJC13	0.824715	-0.30011	0.0837198	-0.981171
DNAJC14	0.92223	-0.493305	0.0351419	-1.14343
DNAJC15	0.32828	0.00919	0.513541	0.454489
DNAJC16	0.681105	-0.20873	0.166649	-0.704177
DNAJC18	0.456205	0.420415	0.373459	-0.0134024
DNAJC19	0.45001	-0.056525	0.37427	-0.0106937
DNAJC22	0.59399	-0.18391	0.226345	-0.504784
DNAJC25	0.36555	0.062155	0.474379	0.323681
DNAJC30	0.371019	0.5985	0.431237	0.179581
DNAJC4	0.46873	0.27209	0.356419	-0.0703197
DNAJC5	0.459064	0.063255	0.344183	-0.11119
DNAJC5B	0.71075	-0.169996	0.148329	-0.765368
DNAJC5G	0.110436	0.592409	1.03888	2.20919
DNASE1	0.441063	-0.307115	0.369807	-0.0256034
DNASE1L1	0.35332	-0.149945	0.487743	0.368318
DNASE2B	0.41379	0.144305	0.415064	0.125563
DNER	0.337495	-0.124785	0.499187	0.406545
DNPEP	0.285685	0.02999	0.582974	0.686402
DOK7	0.182015	0.536895	0.916386	1.80004
DOLK	0.65304	0.010785	0.195994	-0.606162
DOLPP1	0.663	-0.208145	0.178952	-0.663084
DONSON	0.558255	0.3485	0.254625	-0.410327
DOPEY1	0.698165	-0.09312	0.155949	-0.739917
DPAGT1	0.41969	0.182042	0.380714	0.0108273
DPCR1	0.222271	0.047815	0.714966	1.12728
DPEP1	0.612035	-0.0489885	0.213256	-0.548504
DPEP2	0.49075	0.1464	0.329939	-0.158765
DPEP3	0.361215	0.223438	0.455324	0.260037
DPH7	0.68083	-0.278668	0.166684	-0.70406
DPM2	0.52379	0.039959	0.280843	-0.322754
DPM3	0.717725	-0.065405	0.143758	-0.780637
DPP10	0.272825	0.53158	0.575912	0.662815
DPP4	0.38423	0.33446	0.441359	0.21339
DPP6	0.293825	0.0686245	0.580879	0.679406
DPP7	0.56135	-0.248177	0.251932	-0.41932
DPP8	0.479705	0.0206532	0.340816	-0.122435
DPY19L1	0.670595	0.155275	0.173579	-0.681031
DPY19L2	0.46489	0.363185	0.367649	-0.0328101
DPY19L3	0.88114	-0.698355	0.0550266	-1.07701
DPY19L4	0.291435	0.34026	0.579983	0.676414
DRAM1	0.79373	-0.0772685	0.100289	-0.925828
DRAM2	0.33805	0.180291	0.521311	0.480441
DRAXIN	0.89489	-0.233808	0.0480678	-1.10025
DRD1	0.40611	-0.164185	0.414224	0.122755
DRD2	0.899835	-0.44924	0.0458178	-1.10777
DRD3	0.13442	0.238958	1.10245	2.42151
DRD4	0.44174	-0.268145	0.376994	-0.00159736
DRD5	0.40114	-0.201135	0.422776	0.151321
DSC1	0.54201	0.22674	0.28434	-0.311073
DSC2	0.500491	-0.17775	0.30868	-0.229774
DSC3	0.42038	0.34905	0.392513	0.0502382
DSCAM	0.69436	-0.238902	0.158603	-0.731051
DSCAML1	0.377204	0.276965	0.431839	0.181591
DSE	0.463325	0.380815	0.350524	-0.09001
DSEL	0.6595	0.104035	0.181751	-0.653734
DSG1	0.37051	0.5023	0.44989	0.241887
DSG2	0.57623	-0.128295	0.240091	-0.458872
DSG3	0.78311	-0.57314	0.106219	-0.906021
DSG4	0.925495	-0.544055	0.0335086	-1.14888
DTNA	0.428335	0.0461995	0.39357	0.0537703
DUOX1	0.45508	-0.01197	0.346257	-0.104262
DUOX2	0.70091	-0.092875	0.154211	-0.745722
DUOXA1	0.520755	0.20316	0.304485	-0.243786
DUOXA2	0.396	0.335655	0.43505	0.192318
DUSP13	0.451053	0.196582	0.367304	-0.033963
DYM	0.45802	-0.02369	0.356497	-0.0700593
DYNAP	0.616635	-0.041337	0.210317	-0.55832
DYNC2H1	0.742315	-0.270865	0.129406	-0.828573
DYRK2	0.365355	0.295355	0.47136	0.313599
DYSF	0.1186	0.237815	1.16542	2.63184
DZIP3	0.50084	-0.340445	0.328633	-0.16313
E2F5	0.35226	-0.025175	0.471891	0.315372
EBI3	0.19968	-0.01867	0.831349	1.51601
EBLN1	0.20785	-0.02618	0.796491	1.39958
EBP	0.174435	-0.35872	0.881542	1.68366
EBPL	0.270925	0.124995	0.635918	0.863245
ECE1	0.121915	0.386815	1.1496	2.579
ECE2	0.531205	0.278395	0.293807	-0.279451
ECEL1	0.51744	0.0499765	0.322767	-0.182721
ECM1	0.56208	0.238347	0.260356	-0.391181
ECSCR	0.580315	-0.31504	0.236594	-0.47055
EDA	0.63473	-0.309155	0.197356	-0.60161
EDA2R	0.413185	-0.10124	0.388877	0.0380943
EDAR	0.5421	0.10375	0.269674	-0.360059
EDDM3A	0.390315	-0.282575	0.456851	0.265137
EDDM3B	0.609845	0.065465	0.216075	-0.539087
EDEM1	0.64287	-0.10278	0.193274	-0.615245
EDEM3	0.078323	0.575855	1.37653	3.33698
EDNRA	0.438615	-0.11279	0.393334	0.0529807
EDNRB	0.57655	-0.57448	0.239427	-0.461089
EDRF1	0.512375	-0.00192	0.292081	-0.285218
EEF1A1	0.457019	-0.31328	0.357221	-0.0676427
EEF1D	0.59628	-1.05519	0.238144	-0.465375
EEF1E1	0.127001	0.635402	1.10084	2.41616
EFCAB14	0.48713	0.190776	0.313167	-0.214787
EFEMP1	0.62177	-0.023235	0.231525	-0.487483
EFNA1	0.56775	-0.389635	0.263703	-0.380003
EFNA2	0.608325	-0.40483	0.22487	-0.50971
EFNA4	0.490915	-0.531435	0.332123	-0.151471
EFNA5	0.5733	0.248965	0.241561	-0.45396
EFNB1	0.445219	-0.0966905	0.362096	-0.0513589
EFNB2	0.493605	-0.48023	0.307958	-0.232186
EFNB3	0.34976	-0.234155	0.508975	0.439236
EGF	0.47903	-0.249	0.325424	-0.173849
EGFLAM	0.58636	0.472815	0.231569	-0.487335
EGFR	0.417226	-0.070862	0.398275	0.0694832
EI24	0.916395	-0.26345	0.0377657	-1.13466
EIF2AK3	0.33262	0.279647	0.534424	0.52424
EIF3L	0.6331	-0.175834	0.19849	-0.597824
ELANE	0.72661	-0.288095	0.138636	-0.797744
ELFN1	0.5184	-0.578	0.290845	-0.289347
ELFN2	0.56072	0.28241	0.263795	-0.379697
ELMOD1	0.241778	0.243132	0.658564	0.938886
ELN	0.78157	-0.510995	0.107043	-0.903268
ELOVL1	0.549235	-0.16465	0.26021	-0.39167
ELOVL2	0.475445	0.459635	0.344746	-0.109308
ELOVL3	0.374175	0.00901	0.44383	0.221645
ELOVL4	0.347018	-0.381005	0.487815	0.368559
ELOVL5	0.47997	0.291736	0.351157	-0.087895
ELOVL6	0.482184	-0.404975	0.337319	-0.134116
ELOVL7	0.3615	0.194456	0.494721	0.391627
ELP6	0.304105	0.312523	0.564287	0.623987
ELTD1	0.606555	0.07261	0.217248	-0.535169
EMB	0.331615	0.142792	0.508498	0.437645
EMC1	0.347083	0.499308	0.476225	0.329848
EMC10	0.5781	0.270998	0.239385	-0.461228
EMC3	0.737365	-0.422031	0.132488	-0.818278
EMC4	0.333235	0.312125	0.499777	0.408516
EMC6	0.630765	-0.207098	0.200129	-0.592349
EMC7	0.497125	0.216705	0.303687	-0.246451
EMCN	0.2686	0.310043	0.625056	0.826962
EMD	0.16326	-0.1641	0.935692	1.86453
EMID1	0.430085	-0.409127	0.375692	-0.00594508
EMILIN1	0.242389	-0.171985	0.657346	0.934817
EMILIN2	0.173985	-0.00275	0.88793	1.705
EML2	0.510085	-0.13284	0.315549	-0.20683
EMP1	0.362725	0.0308305	0.455225	0.259706
EMP2	0.53174	0.112072	0.281224	-0.32148
EMP3	0.83618	-0.2892	0.0777236	-1.0012
EMR1	0.781365	0.004715	0.107238	-0.902618
EMR2	0.456205	0.0307365	0.381894	0.0147712
EMR3	0.593675	-0.147355	0.227653	-0.500417
ENDOD1	0.41725	-0.007875	0.39497	0.0584451
ENG	0.60258	0.06004	0.220505	-0.524292
ENHO	0.545075	-0.14797	0.26572	-0.373265
ENO1	0.302322	0.451185	0.521268	0.480297
ENPEP	0.232573	-0.152785	0.655327	0.928072
ENPP1	0.283895	0.023451	0.599551	0.741773
ENPP2	0.67911	-0.388895	0.16814	-0.699197
ENPP3	0.062579	0.83395	1.46432	3.63022
ENPP4	0.555245	0.134634	0.256306	-0.40471
ENPP5	0.84147	-0.315515	0.074902	-1.01062
ENPP6	0.27946	0.499425	0.567704	0.635401
ENPP7	0.500446	0.405905	0.310291	-0.224394
ENTPD1	0.256282	0.420715	0.629939	0.843272
ENTPD2	0.20329	0.3818	0.749464	1.2425
ENTPD3	0.315163	0.55538	0.526077	0.496362
ENTPD4	0.46626	0.23089	0.33202	-0.151817
ENTPD5	0.308032	0.38816	0.535309	0.527197
ENTPD6	0.625405	-0.717705	0.219535	-0.52753
ENTPD7	0.799245	-0.0399924	0.097244	-0.935998
ENTPD8	0.731315	-0.52672	0.135907	-0.806858
EOGT	0.770825	-0.15601	0.113188	-0.882744
EPB41L3	0.455566	0.297705	0.359715	-0.0593095
EPCAM	0.490945	0.187248	0.308963	-0.22883
EPDR1	0.317515	0.150855	0.534438	0.524287
EPGN	0.122672	0.405905	1.13337	2.5248
EPHA1	0.86772	-0.64631	0.0615453	-1.05524
EPHA10	0.45759	-0.45057	0.345462	-0.106916
EPHA2	0.61959	0.073625	0.20798	-0.566127
EPHA3	0.89237	-0.44178	0.0493358	-1.09602
EPHA4	0.346511	0.402855	0.467294	0.300017
EPHA5	0.484238	0.115025	0.326645	-0.169771
EPHA6	0.65219	0.02871	0.186619	-0.637474
EPHA7	0.385675	0.152615	0.422175	0.149314
EPHA8	0.80053	-0.0582422	0.0965492	-0.938319
EPHB1	0.316995	0.157705	0.536277	0.53043
EPHB2	0.16496	0.133765	0.995141	2.0631
EPHB3	0.523055	-0.14564	0.299253	-0.261262
EPHB4	0.383815	0.45219	0.46413	0.28945
EPHB6	0.162074	0.29812	0.868175	1.63901
EPHX3	0.714125	-0.153903	0.146001	-0.773144
EPHX4	0.48588	0.20789	0.343826	-0.112383
EPO	0.27191	0.0525885	0.623523	0.821844
EPOR	0.401465	0.11221	0.430031	0.175553
EPSTI1	0.6317	0.02624	0.199396	-0.594796
EPT1	0.24066	-0.35111	0.721967	1.15066
EPX	0.59568	-0.43259	0.255828	-0.406306
EQTN	0.591815	-0.199755	0.255206	-0.408383
ERAP1	0.376278	0.41437	0.444646	0.224368
ERAP2	0.183165	0.349037	0.842778	1.55418
ERBB2	0.74994	0.0866165	0.124788	-0.843997
ERBB3	0.43118	0.185305	0.375862	-0.00537648
ERBB4	0.427555	0.0630855	0.383038	0.018591
EREG	0.434915	-0.208665	0.395817	0.0612752
ERGIC1	0.30309	-0.0114695	0.5721	0.650084
ERGIC2	0.782365	-0.177895	0.106538	-0.904956
ERGIC3	0.62573	-0.14871	0.20792	-0.566326
ERLIN1	0.435115	-0.39761	0.364436	-0.0435425
ERMAP	0.153029	0.238415	0.903192	1.75598
ERMARD	0.548215	-0.01763	0.260855	-0.389516
ERMP1	0.878505	-0.34019	0.0560951	-1.07344
ERN1	0.19288	0.238561	0.833122	1.52193
ERN2	0.27848	-0.24414	0.616409	0.798081
ERO1L	0.79811	-0.160533	0.0978937	-0.933828
ERO1LB	0.391705	-0.01055	0.41641	0.130059
ERP29	0.493415	0.0769445	0.343198	-0.114481
ERVFRD-1	0.58212	-0.0770415	0.235223	-0.475132
ERVMER34-1	0.53095	0.0419752	0.289468	-0.293945
ERVV-1	0.089348	0.207303	1.28357	3.02648
ERVV-2	0.418976	0.065	0.392495	0.0501792
ERVW-1	0.595515	-0.023796	0.226748	-0.503439
ESAM	0.362565	-0.089585	0.46342	0.287078
ESPL1	0.177805	0.501305	0.845503	1.56329
ESYT1	0.36108	-0.413942	0.475929	0.328858
ESYT2	0.432965	0.06754	0.376033	-0.00480765
ESYT3	0.634165	-0.193802	0.197746	-0.600307
ETFDH	0.483585	0.178165	0.325902	-0.172252
ETNK1	0.758415	-0.56874	0.120188	-0.859364
EVA1A	0.48535	0.40163	0.315518	-0.206934
EVA1B	0.67919	-0.238905	0.168085	-0.699379
EVA1C	0.616045	-0.050494	0.210338	-0.558249
EVC	0.51516	-0.07753	0.324286	-0.177649
EVC2	0.649075	-0.148925	0.188237	-0.632069
EVI2A	0.706675	-0.418915	0.154087	-0.746136
EVI2B	0.5446	-0.093335	0.293756	-0.279622
EVI5	0.38113	-0.170615	0.447617	0.234294
EVI5L	0.363205	0.123848	0.483736	0.354935
EXD2	0.478015	-0.23479	0.3542	-0.0777329
EXOG	0.458765	-0.074485	0.341345	-0.12067
EXT1	0.077414	-0.515565	1.36023	3.28254
EXT2	0.649185	-0.21916	0.190423	-0.624767
EXTL1	0.401925	-0.248535	0.435997	0.195482
EXTL2	0.133315	0.02097	1.10435	2.42787
EXTL3	0.67799	-0.24682	0.168585	-0.697712
F10	0.189453	0.812485	0.72924	1.17495
F11R	0.109064	0.47962	1.10724	2.43753
F13A1	0.328121	0.435525	0.493705	0.388235
F2	0.703905	-0.819825	0.152396	-0.751782
F2R	0.47714	0.252225	0.3215	-0.186954
F2RL1	0.128804	-0.215375	1.0876	2.37193
F2RL2	0.0413862	0.984625	1.63936	4.21488
F2RL3	0.56367	0.02372	0.248971	-0.42921
F3	0.449475	-0.074245	0.352827	-0.0823163
F5	0.488171	0.06409	0.326188	-0.171295
FA2H	0.569765	-0.259084	0.248136	-0.431999
FAAH	0.490585	0.10815	0.321359	-0.187426
FAAH2	0.357735	-0.34501	0.461483	0.280607
FADS1	0.725095	0.188315	0.139476	-0.794937
FADS2	0.9345	-0.769598	0.0295462	-1.16212
FADS3	0.507375	9e-05	0.316101	-0.204987
FADS6	0.122242	0.350095	1.14059	2.5489
FAF2	0.712735	-0.01582	0.14685	-0.770309
FAIM2	0.903465	-0.277365	0.0438892	-1.11421
FAIM3	0.57577	-0.332635	0.248825	-0.429698
FAM105A	0.63542	-0.29707	0.20547	-0.574509
FAM122C	0.653435	0.053452	0.184984	-0.642936
FAM132A	0.613995	-0.168131	0.222599	-0.517298
FAM134A	0.276821	0.294805	0.573162	0.65363
FAM134B	0.222385	0.446705	0.689339	1.04168
FAM134C	0.34884	0.115705	0.478548	0.337607
FAM151A	0.93394	-0.51794	0.0295904	-1.16197
FAM155A	0.57235	-0.60474	0.24224	-0.451694
FAM155B	0.286565	0.252877	0.590202	0.710546
FAM159A	0.519655	-0.0395848	0.300388	-0.257472
FAM159B	0.149405	0.55792	1.04772	2.23873
FAM160A2	0.435505	-0.39675	0.395709	0.0609144
FAM162A	0.82044	-0.36067	0.0859346	-0.973773
FAM162B	0.613335	-0.523535	0.217309	-0.534966
FAM163A	0.491326	-0.266415	0.316124	-0.204909
FAM163B	0.35926	0.42795	0.468521	0.304116
FAM171A1	0.52095	0.288091	0.302217	-0.251361
FAM171A2	0.517765	-0.024685	0.303272	-0.247837
FAM171B	0.443505	-0.30175	0.362715	-0.0492888
FAM173A	0.90757	-0.035545	0.0419189	-1.12079
FAM173B	0.0933775	0.62863	1.2748	2.99718
FAM174A	0.422285	0.128998	0.380928	0.011542
FAM174B	0.52192	0.072515	0.297677	-0.266525
FAM178A	0.69725	0.07257	0.156434	-0.738296
FAM180B	0.536035	-0.24159	0.27086	-0.3561
FAM187A	0.716235	0.002725	0.144996	-0.7765
FAM187B	0.37018	0.117339	0.4748	0.325087
FAM189A1	0.774535	-0.204158	0.110858	-0.890526
FAM189A2	0.30188	0.049445	0.569689	0.642029
FAM189B	0.149118	-0.033715	0.900713	1.74769
FAM198B	0.80833	-0.414183	0.0923468	-0.952356
FAM19A1	0.39345	0.111029	0.433409	0.186838
FAM19A3	0.55066	-0.346777	0.281478	-0.320634
FAM19A4	0.70823	0.234755	0.149973	-0.759877
FAM19A5	0.685205	0.2675	0.164034	-0.712912
FAM200A	0.550565	-0.33764	0.284649	-0.310042
FAM205A	0.75443	-0.736565	0.122191	-0.852672
FAM209A	0.779125	-0.26175	0.10822	-0.899337
FAM209B	0.539515	-0.141023	0.26796	-0.365784
FAM20A	0.196376	-0.414115	0.784536	1.35965
FAM20B	0.60367	0.216178	0.222428	-0.517867
FAM20C	0.55097	-0.17343	0.279677	-0.326647
FAM210A	0.530015	-0.36942	0.275909	-0.339235
FAM210B	0.484625	0.151225	0.346903	-0.102103
FAM213A	0.43272	-0.063535	0.365891	-0.0386832
FAM220A	0.567685	0.25289	0.247429	-0.43436
FAM24A	0.428141	0.021325	0.384933	0.024921
FAM24B	0.437885	0.0149196	0.385808	0.0278416
FAM26D	0.17321	0.202385	0.894555	1.72712
FAM26E	0.415355	0.216323	0.392341	0.0496653
FAM26F	0.558215	-0.110615	0.277688	-0.333291
FAM35A	0.441699	0.056545	0.363686	-0.0460482
FAM3A	0.67863	0.155945	0.172288	-0.685341
FAM3B	0.250878	0.09558	0.628464	0.838346
FAM3C	0.55429	-0.335315	0.274068	-0.345383
FAM3D	0.567025	-0.176333	0.252344	-0.417946
FAM47E-STBD1	0.45819	0.20505	0.379344	0.00625109
FAM57A	0.914365	-0.726435	0.0387498	-1.13138
FAM57B	0.128176	0.701895	1.11754	2.47191
FAM69A	0.60986	-0.43326	0.216311	-0.5383
FAM69B	0.58127	0.1056	0.235603	-0.47386
FAM73A	0.434826	0.0212005	0.366419	-0.0369199
FAM73B	0.490545	-0.00046555	0.314366	-0.210783
FAM76B	0.91708	-0.253104	0.0374176	-1.13583
FAM8A1	0.44386	-0.21958	0.366244	-0.0375037
FAM98B	0.597245	0.09795	0.223967	-0.512725
FAM9C	0.105933	0.32978	1.20456	2.76258
FANCA	0.649905	0.16186	0.18718	-0.6356
FANCM	0.449915	0.29938	0.3534	-0.0804029
FAP	0.42952	-0.052515	0.37687	-0.00201199
FAR1	0.46925	0.088436	0.335555	-0.140007
FAR2	0.18417	-0.86371	0.859956	1.61156
FAS	0.55941	-0.23575	0.267844	-0.366173
FASLG	0.571105	-0.13183	0.253187	-0.415129
FAT1	0.63774	-0.058693	0.210141	-0.558908
FAT2	0.233097	0.069785	0.670891	0.980058
FAT3	0.389915	0.51796	0.453828	0.255038
FAT4	0.672465	-0.12072	0.172153	-0.685793
FATE1	0.59525	0.111536	0.226027	-0.505846
FAXDC2	0.029252	0.50002	1.90269	5.09443
FBLN2	0.791615	-0.51581	0.101527	-0.921692
FBN1	0.5812	0.112075	0.235891	-0.472899
FBN2	0.42654	0.3178	0.383535	0.0202512
FBXL17	0.53471	-0.754405	0.30568	-0.239795
FBXO18	0.1923	0.478929	0.757858	1.27054
FBXW12	0.443315	-0.0021755	0.38975	0.0410096
FBXW7	0.52985	0.0742095	0.275679	-0.340002
FCAMR	0.50761	0.096031	0.303141	-0.248274
FCAR	0.28896	-0.05228	0.580648	0.678635
FCER1A	0.462955	0.05033	0.334907	-0.142173
FCER1G	0.40701	0.27546	0.395688	0.0608422
FCER2	0.516285	-0.524917	0.308724	-0.229628
FCGR1B	0.221132	0.78888	0.693658	1.0561
FCGR2A	0.230205	-0.0232292	0.743523	1.22266
FCGR2C	0.492642	0.357673	0.3174	-0.20065
FCGR3A	0.433575	0.28029	0.389486	0.0401291
FCGR3B	0.74338	-0.055413	0.129011	-0.829892
FCGRT	0.61683	-0.10317	0.212809	-0.549997
FCN1	0.46636	-0.39049	0.34701	-0.101749
FCN2	0.72326	-0.20241	0.140952	-0.790009
FCRL1	0.530685	-0.079055	0.295649	-0.273299
FCRL2	0.83945	-0.2514	0.0761708	-1.00639
FCRL3	0.32197	-0.017057	0.525481	0.494369
FCRL4	0.522415	-0.182735	0.303115	-0.248361
FCRL5	0.309445	0.283499	0.542406	0.5509
FCRL6	0.813925	-0.545165	0.0895464	-0.96171
FCRLA	0.715355	0.01917	0.145418	-0.775092
FDCSP	0.472885	0.100835	0.327113	-0.168206
FDFT1	0.0647445	0.72107	1.47956	3.68111
FER1L4	0.518738	-0.27106	0.295528	-0.273703
FER1L5	0.76609	0.19384	0.115834	-0.873907
FER1L6	0.223935	0.23596	0.73438	1.19212
FFAR1	0.39275	0.313622	0.447125	0.23265
FFAR2	0.48074	0.126655	0.326072	-0.171683
FFAR3	0.36505	0.17071	0.452933	0.252051
FFAR4	0.93037	-0.38255	0.0312206	-1.15653
FGA	0.23113	0.462715	0.710876	1.11361
FGB	0.337085	-0.157108	0.494402	0.390563
FGF10	0.67908	0.01956	0.168156	-0.699144
FGF19	0.478505	-0.090186	0.332486	-0.150258
FGF4	0.657515	0.103735	0.182032	-0.652797
FGF6	0.30778	0.393735	0.550799	0.578936
FGFR1	0.41719	-0.069955	0.387645	0.0339803
FGFR2	0.847985	-0.07477	0.0716528	-1.02148
FGFR3	0.54427	-0.059855	0.264142	-0.378538
FGFR4	0.27492	0.281905	0.616786	0.799341
FGFRL1	0.35116	0.220682	0.474547	0.324243
FGG	0.534185	-0.0507	0.303845	-0.245925
FGL2	0.453845	0.239475	0.343974	-0.111889
FIBCD1	0.507135	0.359795	0.295747	-0.272974
FICD	0.723695	0.01596	0.140703	-0.790841
FIG4	0.507625	-0.096522	0.294765	-0.276252
FIS1	0.361726	-0.24425	0.46668	0.297966
FITM1	0.80205	-0.15515	0.095739	-0.941025
FITM2	0.516945	-0.44157	0.292013	-0.285445
FKBP10	0.403715	0.359615	0.418215	0.136088
FKBP11	0.678175	-0.164241	0.175162	-0.675743
FKBP14	0.814475	0.016185	0.0890743	-0.963287
FKBP1A	0.33932	0.101885	0.503008	0.419307
FKBP7	0.133461	0.218995	1.0949	2.3963
FKBP8	0.578115	0.040675	0.238655	-0.463668
FKBP9	0.208897	0.431851	0.693202	1.05458
FKRP	0.520875	0.07556	0.319456	-0.193781
FKTN	0.79561	-0.351395	0.0993216	-0.929059
FLG2	0.48039	0.261088	0.3199	-0.192297
FLNA	0.637665	0.159945	0.195333	-0.60837
FLRT1	0.45523	0.31459	0.34502	-0.108394
FLRT2	0.36948	0.032139	0.44377	0.221444
FLRT3	0.60948	-0.298605	0.231258	-0.488373
FLT1	0.73856	-0.209279	0.131655	-0.82106
FLT3	0.8052	-0.158745	0.0940935	-0.946521
FLT3LG	0.506325	0.307915	0.299625	-0.260019
FLT4	0.34525	0.34022	0.508961	0.439189
FLVCR1	0.42372	0.103135	0.408512	0.103679
FLVCR2	0.67524	-0.523862	0.170568	-0.691088
FMNL1	0.38445	0.222755	0.42846	0.170307
FMO1	0.687295	-0.123781	0.16292	-0.716632
FMO3	0.708215	-0.128645	0.149829	-0.760358
FMO4	0.571835	-0.10393	0.257577	-0.400464
FMO5	0.27509	-0.677375	0.637461	0.868397
FMR1NB	0.443095	-0.134725	0.373869	-0.0120341
FN1	0.5299	-0.59376	0.307127	-0.234963
FNDC3A	0.30335	0.351065	0.559508	0.608025
FNDC3B	0.39533	0.160951	0.422058	0.148923
FNDC4	0.486723	0.306245	0.319657	-0.19311
FNDC5	0.545125	-0.182349	0.286228	-0.304768
FNDC9	0.490455	0.11501	0.337251	-0.134343
FOCAD	0.53819	-0.274427	0.273138	-0.348488
FOLH1	0.080158	0.800755	1.37024	3.31599
FOLR1	0.477875	0.20218	0.325621	-0.173189
FOLR2	0.42357	0.329335	0.378995	0.0050876
FOLR4	0.510435	0.0502	0.298665	-0.263225
FPR1	0.51707	0.12511	0.297363	-0.267576
FPR2	0.158793	0.0759995	0.888269	1.70613
FPR3	0.72599	-0.113024	0.139285	-0.795577
FRAS1	0.96411	-0.6875	0.0157541	-1.20819
FREM1	0.21564	0.49391	0.787627	1.36997
FREM2	0.833485	-0.139474	0.0791621	-0.996394
FRMD3	0.67565	-0.50727	0.170841	-0.690175
FRMD5	0.32336	-0.24679	0.542027	0.549636
FRRS1	0.417355	0.295095	0.383861	0.0213391
FRRS1L	0.71069	-0.12143	0.148167	-0.765909
FSD1L	0.78715	-0.617715	0.103918	-0.913708
FSHR	0.882535	-0.567045	0.0541992	-1.07977
FSTL1	0.951975	-0.2252	0.0212764	-1.18974
FTHL17	0.70667	-0.000425	0.150854	-0.756934
FURIN	0.380705	0.100065	0.450476	0.243842
FUT1	0.641555	-0.3943	0.197579	-0.600868
FUT10	0.409545	-0.108234	0.393635	0.0539857
FUT11	0.350925	0.508875	0.507652	0.434818
FUT2	0.837245	0.0852335	0.0770281	-1.00352
FUT3	0.5239	0.248965	0.300955	-0.255577
FUT4	0.9184	-0.855425	0.0368476	-1.13773
FUT5	0.571735	0.245275	0.250612	-0.423731
FUT6	0.308815	0.345714	0.544318	0.557287
FUT7	0.55266	0.48992	0.257385	-0.401107
FUT8	0.885705	-0.323925	0.0524658	-1.08556
FUT9	0.84314	-0.69214	0.0743141	-1.01259
FUZ	0.509566	-0.58653	0.3022	-0.251418
FXYD1	0.8128	-0.05938	0.0899522	-0.960354
FXYD2	0.6618	-0.35424	0.181306	-0.655221
FXYD3	0.391265	0.15643	0.417414	0.133411
FXYD4	0.636635	-0.138087	0.196004	-0.606128
FXYD5	0.460961	-0.364525	0.351668	-0.0861894
FXYD6-FXYD2	0.274525	-0.11012	0.639624	0.875623
FXYD7	0.753065	-0.857615	0.123055	-0.849786
FZD1	0.366695	-0.548854	0.475971	0.328999
FZD10	0.302105	0.39951	0.561598	0.615004
FZD2	0.846395	-0.184565	0.0722474	-1.01949
FZD3	0.86074	-0.037995	0.0649842	-1.04375
FZD4	0.524895	-0.0317045	0.290349	-0.291004
FZD5	0.15253	0.222845	1.02654	2.16797
FZD6	0.72586	-0.54345	0.139141	-0.796056
FZD7	0.29006	0.382695	0.581879	0.682748
FZD8	0.48349	-0.01501	0.328198	-0.164582
FZD9	0.483925	0.270298	0.333646	-0.146385
G0S2	0.56955	0.407125	0.24849	-0.430817
G6PC	0.218095	0.193122	0.781144	1.34832
G6PC2	0.240455	0.34242	0.717593	1.13605
G6PC3	0.223273	0.63304	0.664669	0.959276
GAA	0.524935	0.20446	0.29854	-0.263643
GABBR1	0.550855	-0.17694	0.258915	-0.395995
GABBR2	0.64539	-0.154635	0.190605	-0.62416
GABRA1	0.212425	0.0313985	0.788733	1.37366
GABRA2	0.60394	0.0416855	0.218819	-0.529921
GABRA3	0.42526	-0.0564525	0.38515	0.0256462
GABRA4	0.42626	-0.299278	0.386385	0.029772
GABRA5	0.907445	-0.45904	0.0421725	-1.11994
GABRA6	0.629835	-0.010393	0.200946	-0.589621
GABRB1	0.590255	-0.28613	0.239717	-0.46012
GABRB2	0.7004	-0.447225	0.154555	-0.744573
GABRB3	0.208895	-0.54557	0.790391	1.3792
GABRD	0.398035	0.35927	0.405679	0.094216
GABRE	0.558785	-0.60006	0.253479	-0.414154
GABRG1	0.769675	0.01891	0.113808	-0.880672
GABRG2	0.36266	-0.643785	0.453772	0.254852
GABRG3	0.654265	0.18205	0.184104	-0.645876
GABRP	0.65583	-0.03857	0.184884	-0.643269
GABRQ	0.420535	0.023475	0.41321	0.11937
GABRR1	0.73948	-0.440075	0.131435	-0.821796
GABRR2	0.512835	0.173744	0.290637	-0.290041
GABRR3	0.519015	0.195898	0.289172	-0.294933
GAL	0.300425	0.45152	0.561141	0.61348
GAL3ST1	0.59527	-0.49377	0.253051	-0.415584
GAL3ST2	0.83831	-0.656135	0.0764296	-1.00552
GAL3ST3	0.53013	0.19422	0.299142	-0.261631
GAL3ST4	0.460245	0.15253	0.374868	-0.00869879
GALC	0.35796	0.56592	0.473499	0.320743
GALNS	0.393904	0.372032	0.420618	0.144112
GALNT1	0.848225	-0.62979	0.0715325	-1.02188
GALNT10	0.47989	-0.13403	0.338239	-0.131042
GALNT11	0.443045	-0.115418	0.388787	0.0377925
GALNT12	0.74297	-0.0964495	0.128775	-0.830682
GALNT13	0.535195	0.13851	0.278243	-0.331438
GALNT14	0.127141	-0.00694	0.93712	1.8693
GALNT15	0.884985	-0.411534	0.0529856	-1.08383
GALNT16	0.34674	-0.479943	0.490934	0.378978
GALNT18	0.0955995	0.748425	1.24769	2.90665
GALNT2	0.659665	-0.75752	0.181619	-0.654175
GALNT3	0.34142	-0.028565	0.48823	0.369947
GALNT5	0.491442	0.207469	0.324484	-0.176986
GALNT6	0.473555	0.21564	0.325479	-0.173664
GALNT7	0.487385	-0.001135	0.314119	-0.211606
GALNT8	0.714945	-0.058215	0.146037	-0.773023
GALNT9	0.517445	0.27612	0.299591	-0.260134
GALNTL5	0.28745	-0.26202	0.601565	0.748501
GALNTL6	0.51158	-0.154208	0.294047	-0.278652
GALR1	0.63582	0.086592	0.196594	-0.604156
GALR2	0.595295	-0.155905	0.257279	-0.401461
GALR3	0.805545	-0.05852	0.0938266	-0.947413
GANAB	0.0549735	0.06491	1.52552	3.83463
GAPDH	0.337351	0.412065	0.4987	0.404916
GAPDHS	0.383462	0.39071	0.435561	0.194026
GAPT	0.322711	0.16499	0.494341	0.390358
GAS1	0.331785	-0.429235	0.536966	0.532731
GBA	0.505451	-0.071965	0.302857	-0.249225
GBGT1	0.289205	0.625865	0.573372	0.654333
GCGR	0.38433	0.319205	0.42979	0.174749
GCLC	0.55959	-0.118495	0.271273	-0.354719
GCNT1	0.646195	-0.40165	0.207038	-0.569273
GCNT2	0.75041	-0.268193	0.124458	-0.845099
GCNT3	0.3881	-0.278565	0.454532	0.257391
GCNT4	0.69579	-0.406755	0.162939	-0.716569
GDAP1	0.71805	-0.53383	0.146071	-0.772911
GDAP1L1	0.517571	-0.158795	0.299098	-0.261779
GDE1	0.275175	-0.308775	0.615414	0.794756
GDF15	0.496045	0.109075	0.307532	-0.233609
GDF9	0.724645	-0.042835	0.139905	-0.793506
GDNF	0.59376	-0.458615	0.22644	-0.504466
GDPD1	0.720805	0.017601	0.142203	-0.785829
GDPD2	0.575075	0.026385	0.24314	-0.448688
GDPD3	0.64326	-0.241655	0.201384	-0.588158
GDPD4	0.53106	0.162032	0.278264	-0.331369
GDPD5	0.93484	-0.38478	0.0291652	-1.16339
GFPT1	0.46972	-0.141573	0.344731	-0.10936
GFPT2	0.61289	-0.181885	0.212791	-0.550056
GFRA1	0.83135	-0.16877	0.0800699	-0.993362
GFRA2	0.67847	-0.85303	0.176849	-0.670108
GFRA3	0.406085	0.4365	0.423028	0.152162
GFRA4	0.26535	0.323315	0.642293	0.884536
GFRAL	0.54101	-0.40833	0.281822	-0.319483
GGCX	0.267058	0.137165	0.59622	0.730647
GGT1	0.700575	0.0079235	0.15471	-0.744056
GGT2	0.41029	0.07916	0.411196	0.112642
GGT5	0.493675	0.083575	0.33745	-0.133679
GGT6	0.33246	-0.26547	0.503943	0.422428
GGT7	0.428345	0.150515	0.412907	0.118356
GGTA1P	0.0951115	0.130475	1.16964	2.64593
GHITM	0.640295	-0.20098	0.204346	-0.578264
GHR	0.50688	-0.28519	0.299604	-0.260091
GHRHR	0.16656	0.48056	0.992346	2.05376
GHRL	0.424982	0.490533	0.373474	-0.0133525
GHSR	0.265275	0.193879	0.642389	0.884858
GIMAP1	0.225406	-0.3789	0.683046	1.02066
GIMAP2	0.542675	-0.03361	0.266598	-0.370334
GIMAP4	0.204955	0.42386	0.778118	1.33821
GIMAP5	0.83063	-0.177355	0.0805872	-0.991635
GINM1	0.43555	0.1545	0.372926	-0.0151837
GIPR	0.51518	0.062202	0.300015	-0.258717
GJA1	0.674455	-0.499905	0.178208	-0.665567
GJA10	0.153377	0.325715	0.940395	1.88024
GJA3	0.847875	-0.110415	0.0715069	-1.02196
GJA4	0.593745	-0.205825	0.226396	-0.504613
GJA5	0.71117	-0.106585	0.148082	-0.766194
GJA8	0.90633	-0.9555	0.0428143	-1.1178
GJA9	0.69934	-0.361375	0.155191	-0.742449
GJB1	0.611245	-0.418606	0.217782	-0.533386
GJB2	0.54315	-0.397259	0.297587	-0.266827
GJB3	0.42085	0.09287	0.392357	0.049719
GJB4	0.470585	0.440685	0.362906	-0.0486533
GJB5	0.395745	-0.776985	0.436679	0.19776
GJB6	0.29289	-0.21082	0.596253	0.730759
GJB7	0.610235	0.076858	0.21559	-0.540709
GJC1	0.339774	0.404755	0.486763	0.365047
GJC2	0.538315	0.0481245	0.271228	-0.354868
GJC3	0.31718	0.03181	0.531247	0.513628
GJD2	0.544505	0.035743	0.293765	-0.279594
GJD3	0.448365	-0.15874	0.357639	-0.0662436
GJD4	0.510215	0.153184	0.29226	-0.284621
GJE1	0.4831	0.430885	0.316336	-0.204202
GK	0.59754	-0.056925	0.226696	-0.50361
GK2	0.21116	-0.224565	0.734246	1.19167
GKN1	0.232558	0.06802	0.66608	0.96399
GLA	0.443837	0.350195	0.357393	-0.0670675
GLB1	0.72662	-0.177555	0.138821	-0.797125
GLB1L2	0.539225	-0.09761	0.28159	-0.32026
GLCCI1	0.39679	0.420995	0.433079	0.185735
GLCE	0.609765	0.174352	0.216086	-0.539052
GLDN	0.280695	0.14261	0.615029	0.79347
GLG1	0.146781	-0.196815	0.908597	1.77403
GLIPR1	0.97311	-0.60766	0.0117934	-1.22141
GLIPR1L2	0.509389	0.06693	0.311069	-0.221796
GLP1R	0.5072	0.219343	0.314146	-0.211516
GLP2R	0.793205	-0.26868	0.100615	-0.92474
GLRA1	0.68201	-0.0174505	0.166273	-0.705433
GLRA2	0.511935	-0.23689	0.294213	-0.278095
GLRA3	0.23985	0.544255	0.655304	0.927996
GLRA4	0.526865	-0.15815	0.282026	-0.318802
GLRB	0.49673	0.14782	0.321163	-0.188079
GLT8D1	0.79249	-0.582675	0.100982	-0.923515
GLT8D2	0.807725	-1.5577	0.0929274	-0.950417
GLTPD2	0.679575	-0.188946	0.167852	-0.700158
GML	0.847325	-0.110406	0.0721192	-1.01992
GMPPB	0.73399	-0.896841	0.134079	-0.812964
GMPS	0.949285	-0.64814	0.0225188	-1.18559
GNE	0.490885	-0.330335	0.339694	-0.126182
GNPTAB	0.64035	0.28948	0.193532	-0.614385
GNPTG	0.203855	-0.0334229	0.849366	1.57619
GNRHR	0.445365	-0.256334	0.365936	-0.0385316
GNRHR2	0.208355	-0.0636015	0.833304	1.52254
GNS	0.6675	-0.0745415	0.175289	-0.675319
GOLGA5	0.824855	-0.34891	0.0836698	-0.981338
GOLIM4	0.69383	-0.401695	0.164433	-0.711578
GOLM1	0.45	-0.48306	0.34785	-0.0989401
GOLT1A	0.62495	-0.110749	0.219179	-0.52872
GOLT1B	0.678645	-0.23509	0.16988	-0.693385
GOSR1	0.186176	0.626395	0.757349	1.26884
GOSR2	0.510405	-0.0648095	0.30781	-0.232681
GP1BA	0.26741	0.341445	0.637075	0.867107
GP1BB	0.499408	0.11444	0.314631	-0.209896
GP2	0.80609	-0.270703	0.0935384	-0.948376
GP5	0.51487	0.44927	0.288222	-0.298106
GP6	0.789615	-0.0497695	0.10264	-0.917976
GP9	0.91138	-0.552935	0.0401314	-1.12676
[truncated: 3,747 more rows]

## Sheet: ACE2 293T Low MOI
id	p-value	logFC	negative logRRA	enrichment z-score
A2M	0.729147	-0.695053	0.13803	-1.06521
A3GALT2	0.682593	-0.103407	0.165955	-0.917258
A4GALT	0.453325	-0.100201	0.361676	0.119711
A4GNT	0.438722	-0.38367	0.367552	0.150844
AADAC	0.111453	0.834356	1.00018	3.5026
AADACL4	0.60341	-0.844963	0.224168	-0.608832
AARS	0.132695	0.493505	0.912074	3.03582
AASDH	0.405404	0.108497	0.3938	0.28991
AATK	0.767247	-0.326583	0.114897	-1.18777
ABCA1	0.357078	0.543188	0.471353	0.700798
ABCA10	0.68461	0.0540047	0.164352	-0.92575
ABCA12	0.522003	0.12239	0.287505	-0.273263
ABCA13	0.388913	-0.05538	0.434676	0.506476
ABCA2	0.71438	-0.272643	0.145876	-1.02364
ABCA3	0.444153	-0.359327	0.356176	0.0905689
ABCA4	0.280047	-0.0782888	0.553115	1.13399
ABCA5	0.460048	-0.20564	0.345076	0.0317583
ABCA6	0.703423	-0.303463	0.154133	-0.979889
ABCA7	0.667687	-0.922397	0.177374	-0.856754
ABCA8	0.837057	-0.609433	0.0770912	-1.38807
ABCA9	0.49085	-0.41606	0.324683	-0.0762832
ABCB1	0.315463	0.352688	0.50784	0.894117
ABCB10	0.197889	0.383493	0.764563	2.25428
ABCB11	0.510283	0.267004	0.295838	-0.229111
ABCB4	0.628743	-0.839204	0.201301	-0.729986
ABCB5	0.273564	-0.430944	0.584192	1.29864
ABCB6	0.587977	-0.655433	0.239258	-0.52888
ABCB7	0.576241	0.305125	0.239186	-0.529266
ABCB8	0.583229	-0.946003	0.236081	-0.545713
ABCB9	0.62337	-0.0281664	0.205122	-0.709743
ABCC1	0.606293	0.14842	0.217203	-0.645736
ABCC10	0.377227	0.880817	0.45485	0.613362
ABCC11	0.53743	-0.174347	0.269296	-0.369737
ABCC12	0.303777	0.378011	0.557233	1.15581
ABCC2	0.5916	-0.350777	0.227622	-0.590532
ABCC3	0.514027	0.821393	0.300771	-0.202974
ABCC4	0.530537	0.0265333	0.275072	-0.339135
ABCC5	0.600927	-0.514201	0.221048	-0.62536
ABCC6	0.638	-0.350448	0.197117	-0.752154
ABCC8	0.207498	0.015632	0.711506	1.97317
ABCC9	0.594747	-0.440214	0.225398	-0.602316
ABCD1	0.618747	0.0200167	0.20856	-0.691528
ABCD2	0.838863	-0.36646	0.0760517	-1.39358
ABCD3	0.532127	-0.161563	0.273879	-0.345455
ABCD4	0.40837	0.500013	0.41679	0.411714
ABCG1	0.110782	0.931123	0.983724	3.41543
ABCG2	0.91326	-1.08031	0.0392439	-1.58859
ABCG4	0.526097	0.113209	0.292989	-0.244204
ABCG8	0.339206	1.06735	0.474755	0.718823
ABHD1	0.041273	0.614695	1.45394	5.90671
ABHD12	0.550667	-1.17344	0.258893	-0.424853
ABHD13	0.585563	-0.327328	0.243204	-0.507975
ABHD14A	0.57007	0.585667	0.243886	-0.50436
ABHD15	0.397855	0.171607	0.401199	0.329111
ABHD16A	0.459315	-0.55823	0.340905	0.00966366
ABHD2	0.50049	-0.393123	0.322208	-0.0894006
ABHD3	0.643943	-0.297983	0.190773	-0.785767
ABHD6	0.554397	-0.971663	0.255869	-0.440876
ABI3BP	0.61333	-0.36985	0.21206	-0.672981
ABO	0.45071	0.375247	0.369609	0.161743
AC002365.1	0.546553	0.49032	0.262026	-0.408254
AC006547.14	0.76427	-0.0985417	0.116649	-1.17849
AC007040.11	0.55657	0.504558	0.256739	-0.436268
AC012313.1	0.566617	0.07519	0.246947	-0.488145
AC092653.5	0.629733	-0.25625	0.200625	-0.733568
AC109829.1	0.87681	-0.501335	0.0569459	-1.49481
AC244517.1	0.769277	0.0747963	0.113575	-1.19477
ACAA1	0.457693	0.0938667	0.341095	0.0106711
ACACB	0.506857	0.0349833	0.294824	-0.234486
ACBD4	0.843943	-1.36373	0.0735529	-1.40682
ACBD5	0.549193	-0.285893	0.259985	-0.419068
ACE	0.437483	0.0903793	0.371465	0.171572
ACE2	0.70058	-0.120383	0.154594	-0.977449
ACER1	0.39868	0.073437	0.401301	0.329649
ACER2	0.416127	0.181795	0.410988	0.380975
ACER3	0.606943	-0.83193	0.216647	-0.648681
ACHE	0.78986	-0.0501913	0.10234	-1.2543
ACKR2	0.602137	-0.404503	0.220033	-0.630739
ACKR3	0.497753	0.156653	0.310555	-0.151138
ACKR4	0.221075	-0.186629	0.670231	1.75449
ACMSD	0.43848	-0.174067	0.357612	0.0981786
ACP1	0.50197	0.208738	0.299045	-0.212118
ACP2	0.496883	-0.259419	0.303705	-0.187432
ACPL2	0.408425	0.313697	0.392055	0.280662
ACPP	0.692793	-0.640683	0.159256	-0.952746
ACPT	0.44073	0.362443	0.363178	0.127668
ACSL1	0.159226	0.0164987	0.848401	2.69847
ACSL3	0.67495	-0.10254	0.170546	-0.892931
ACSL4	0.500982	0.031733	0.307877	-0.165327
ACSL5	0.369857	0.0478286	0.460235	0.641896
ACSL6	0.481123	0.556418	0.325515	-0.0718747
ACTB	0.478333	-0.701633	0.322372	-0.0885306
ACTN1	0.73437	-0.348921	0.133884	-1.08717
ACTN4	0.49851	0.09984	0.304577	-0.182809
ACVR1	0.37607	0.259974	0.461912	0.650782
ACVR1B	0.34116	0.630183	0.470296	0.695199
ACVR1C	0.462003	-0.241698	0.342466	0.017933
ACVR2A	0.523223	-0.326073	0.284629	-0.288498
ACVR2B	0.401283	-0.315015	0.401561	0.331027
ACVRL1	0.768887	0.243763	0.113946	-1.19281
ADAM10	0.794447	-0.139205	0.0997476	-1.26803
ADAM11	0.638493	-0.282248	0.194692	-0.765003
ADAM12	0.63685	-0.79955	0.196106	-0.75751
ADAM15	0.343847	-0.22149	0.498297	0.843555
ADAM17	0.47636	-0.14966	0.321721	-0.0919761
ADAM18	0.668037	0.0892067	0.175879	-0.864679
ADAM19	0.594657	0.0964883	0.226226	-0.59793
ADAM2	0.210084	0.652392	0.722625	2.03209
ADAM20	0.526087	-0.117503	0.296468	-0.225774
ADAM21	0.454777	-0.364274	0.342514	0.0181861
ADAM22	0.738747	-1.10273	0.135356	-1.07937
ADAM23	0.58415	-0.674473	0.233245	-0.56074
ADAM28	0.239228	0.309563	0.634629	1.56586
ADAM29	0.36043	0.111463	0.442633	0.548637
ADAM30	0.45135	0.00939867	0.348113	0.0478511
ADAM32	0.35769	0.0910863	0.462005	0.651271
ADAM33	0.634033	0.0998433	0.19792	-0.7479
ADAM7	0.447089	-0.469383	0.371245	0.170407
ADAM8	0.506428	-0.265407	0.307449	-0.167596
ADAM9	0.366013	0.280289	0.457249	0.626075
ADAMTS1	0.451215	-0.105287	0.345913	0.0361936
ADAMTS13	0.397519	-0.599857	0.401166	0.328934
ADAMTS15	0.60324	-0.361673	0.231315	-0.570966
ADAMTS4	0.31555	0.50229	0.523684	0.978061
ADAMTSL4	0.902833	-0.3972	0.044293	-1.56184
ADCK2	0.39898	0.297807	0.40921	0.371555
ADCK5	0.577587	0.0380433	0.238105	-0.534993
ADCY1	0.37646	0.520765	0.443776	0.554693
ADCY10	0.587643	0.00380333	0.23152	-0.569881
ADCY2	0.3554	-0.128987	0.476961	0.73051
ADCY3	0.49408	-0.310657	0.313629	-0.134852
ADCY4	0.417697	-0.373043	0.385898	0.248041
ADCY5	0.326397	-0.0547767	0.513688	0.925099
ADCY6	0.569163	0.43276	0.244478	-0.501225
ADCY7	0.539353	0.136699	0.267901	-0.377126
ADCY8	0.634665	-0.552707	0.197888	-0.748069
ADCY9	0.654617	-0.196723	0.183752	-0.822963
ADCYAP1R1	0.479483	0.0382033	0.336346	-0.0144916
ADIG	0.357918	0.980543	0.446042	0.566696
ADIPOR1	0.462287	-0.041	0.335339	-0.0198266
ADIPOR2	0.303344	0.907717	0.545211	1.09211
ADORA1	0.496337	0.120819	0.327973	-0.0588543
ADORA2A	0.67557	-1.10438	0.170167	-0.894941
ADORA2B	0.391087	0.0140667	0.410192	0.376756
ADORA3	0.410357	-0.394313	0.386863	0.253157
ADPRM	0.570997	0.2357	0.247928	-0.482945
ADRA1A	0.333154	-0.363978	0.480193	0.747635
ADRA1B	0.456427	0.727113	0.347454	0.0443593
ADRA1D	0.494363	0.405953	0.319595	-0.103243
ADRA2A	0.511687	-1.10813	0.311619	-0.145502
ADRA2B	0.50838	0.308763	0.29356	-0.241183
ADRA2C	0.307363	0.412597	0.542743	1.07903
ADRB1	0.754423	-0.669853	0.122176	-1.14921
ADRB2	0.20664	0.375447	0.753216	2.19416
ADRB3	0.419673	0.424663	0.404781	0.348088
ADTRP	0.590025	0.170993	0.235155	-0.550621
AEBP1	0.509803	-0.39695	0.293186	-0.243165
AFG3L2	0.54651	-0.3949	0.26201	-0.408338
AGER	0.118682	-0.171463	0.955535	3.26609
AGL	0.543348	0.15926	0.270895	-0.361262
AGMO	0.37869	0.423797	0.440197	0.53573
AGPAT1	0.568677	0.34769	0.262611	-0.405153
AGPAT2	0.615816	0.0310182	0.215703	-0.653679
AGPAT3	0.360973	-0.08211	0.466631	0.675781
AGPAT4	0.106193	0.704951	1.09924	4.02748
AGPAT5	0.307793	-0.454487	0.528153	1.00173
AGPAT6	0.54327	-0.483501	0.266081	-0.38677
AGPAT9	0.50461	0.0425467	0.311121	-0.148141
AGPS	0.78569	-0.76325	0.104528	-1.24271
AGRN	0.49619	0.403581	0.321691	-0.092137
AGTR1	0.39476	0.36518	0.405436	0.351561
AGTR2	0.426244	0.256139	0.369901	0.163287
AGTRAP	0.472933	0.426787	0.325427	-0.0723453
AHSG	0.554795	-0.173347	0.255806	-0.441206
AIFM1	0.781847	-0.647163	0.106814	-1.2306
AIFM2	0.705047	0.0487533	0.151612	-0.993249
AIG1	0.259233	-0.163113	0.592632	1.34336
AJAP1	0.29492	0.648071	0.552589	1.1312
AKAP1	0.377313	0.338313	0.424116	0.450528
AKAP11	0.49328	-0.212323	0.306745	-0.171324
AKAP6	0.51459	-0.147784	0.290993	-0.254781
AKAP9	0.384874	-0.295913	0.419845	0.427899
ALCAM	0.50753	0.182792	0.294256	-0.237493
ALDH16A1	0.435823	-0.128254	0.364858	0.13657
ALDH3A2	0.837607	-0.256163	0.0767923	-1.38966
ALDH3B2	0.51001	-0.481167	0.297213	-0.221824
ALDH6A1	0.40741	0.218307	0.391413	0.277265
ALG1	0.518477	-0.0267737	0.287488	-0.273352
ALG10	0.302819	-0.45895	0.524675	0.98331
ALG10B	0.74067	0.544243	0.130227	-1.10655
ALG11	0.280965	0.57838	0.559972	1.17032
ALG12	0.617137	0.073754	0.209964	-0.68409
ALG14	0.820503	-0.325403	0.085745	-1.34222
ALG1L2	0.66902	0.197369	0.174896	-0.869882
ALG2	0.765367	-0.590083	0.115909	-1.18241
ALG3	0.70368	0.126273	0.152384	-0.989156
ALG5	0.62155	-0.0947467	0.20647	-0.702598
ALG6	0.800963	-1.0886	0.0961055	-1.28733
ALG8	0.31789	-0.219209	0.527517	0.998365
ALG9	0.427513	0.150504	0.372832	0.178818
ALK	0.66314	0.318993	0.17817	-0.852538
ALKBH5	0.53813	-0.455189	0.281213	-0.306596
ALOX5AP	0.4503	-0.258747	0.372573	0.177443
ALPI	0.68375	-0.18721	0.165887	-0.917617
ALPK1	0.420087	0.563227	0.376358	0.197498
ALPL	0.633043	-0.3891	0.198891	-0.742752
ALPP	0.327327	0.389619	0.513548	0.924358
ALPPL2	0.623723	-0.54452	0.204699	-0.71198
AMBP	0.78003	-0.0704009	0.107653	-1.22615
AMELX	0.449907	-0.116678	0.350905	0.0626459
AMFR	0.640333	0.108427	0.193513	-0.771251
AMHR2	0.34048	0.00098	0.474502	0.717482
AMICA1	0.406593	0.840199	0.393182	0.286634
AMIGO1	0.440913	0.0649167	0.373279	0.181187
AMIGO2	0.613553	-0.1484	0.211907	-0.673793
AMIGO3	0.532627	-0.167225	0.273243	-0.348824
AMN	0.53234	-1.15947	0.280397	-0.310921
AMOT	0.646433	-0.136533	0.189322	-0.793454
ANAPC1	0.319324	-0.76597	0.499217	0.84843
ANGPT1	0.396895	-0.233887	0.408633	0.368495
ANGPTL1	0.246909	0.92586	0.620621	1.49165
ANGPTL2	0.72165	-1.08061	0.141519	-1.04672
ANGPTL4	0.608003	0.463213	0.219611	-0.632978
ANGPTL7	0.395447	0.254607	0.402791	0.337547
ANKH	0.557827	0.490964	0.253138	-0.455346
ANKLE1	0.490939	0.770993	0.309534	-0.156548
ANKLE2	0.538833	-0.837097	0.277522	-0.326151
ANKRD22	0.547647	0.054446	0.26128	-0.412205
ANKRD29	0.237053	0.385113	0.62702	1.52555
ANKRD32	0.935893	-0.711837	0.0285943	-1.64502
ANKRD46	0.611867	0.122413	0.213201	-0.666936
ANO1	0.64126	-0.454753	0.192754	-0.775271
ANO10	0.49152	-0.0133092	0.310514	-0.151358
ANO2	0.21081	0.510523	0.70442	1.93563
ANO3	0.599283	-0.345039	0.222095	-0.619816
ANO4	0.206997	0.63561	0.722895	2.03352
ANO5	0.25165	-0.21543	0.605553	1.41181
ANO6	0.464853	-0.010577	0.332367	-0.0355766
ANO7	0.98425	-0.97416	0.00681075	-1.76043
ANO8	0.455403	-0.475122	0.341321	0.0118658
ANO9	0.4298	0.171865	0.372515	0.177136
ANPEP	0.336137	0.293337	0.487089	0.784171
ANTXR1	0.422286	0.13205	0.374278	0.186481
ANTXR2	0.247084	-0.104489	0.61029	1.43691
ANTXRL	0.344783	-0.08488	0.469292	0.689882
AOC2	0.474747	-0.476568	0.323136	-0.0844829
AOC3	0.27915	0.232489	0.565873	1.20158
AP000322.53	0.329023	0.81269	0.489151	0.795098
AP000350.10	0.586347	0.611107	0.23168	-0.569032
AP5S1	0.416042	-0.0422267	0.382983	0.232597
APCDD1	0.44512	-0.232063	0.355752	0.0883232
APCDD1L	0.44064	-0.245498	0.358153	0.101043
APH1A	0.363813	0.243933	0.4386	0.52727
APH1B	0.643747	-0.135799	0.199725	-0.738335
APLNR	0.52694	0.109287	0.28767	-0.272386
APLP1	0.327631	0.422477	0.494414	0.822979
APLP2	0.423002	0.705147	0.373289	0.181237
APMAP	0.634717	0.437333	0.197317	-0.751091
APOB	0.71779	-0.327218	0.146821	-1.01863
APOD	0.450043	-0.263445	0.368245	0.154515
APOH	0.371843	-0.537559	0.436088	0.513959
APOL1	0.656157	-0.798424	0.182785	-0.828087
APOL2	0.39147	0.17757	0.433834	0.502015
APOL4	0.627787	-0.135343	0.202193	-0.725262
APOL6	0.375851	0.499471	0.436716	0.517286
APOLD1	0.339077	-0.292333	0.504738	0.877679
APOO	0.629304	0.274191	0.204326	-0.71396
APP	0.553427	-0.104972	0.25678	-0.436046
AQP1	0.346377	-0.631318	0.484912	0.772638
AQP10	0.86973	-1.03357	0.0605357	-1.47579
AQP11	0.85004	-0.81077	0.0703546	-1.42376
AQP12A	0.542127	-0.0568067	0.265568	-0.389486
AQP12B	0.442397	-0.3162	0.370271	0.165249
AQP2	0.72325	-0.593413	0.140467	-1.05229
AQP3	0.652847	-1.54423	0.185003	-0.816338
AQP4	0.716963	-0.668651	0.144235	-1.03233
AQP5	0.50348	-0.437003	0.297779	-0.218827
AQP6	0.460733	-0.239077	0.347918	0.0468187
AQP7	0.348003	0.158483	0.465407	0.669297
AQP8	0.375103	0.0963173	0.445358	0.563074
AQP9	0.198743	0.671453	0.743609	2.14326
AQPEP	0.551877	-0.486243	0.26196	-0.408605
AQR	0.65466	-0.664807	0.183794	-0.822741
AREG	0.190937	0.00192667	0.769185	2.27877
AREL1	0.908857	-0.743847	0.0412833	-1.57779
ARHGAP1	0.551377	0.308003	0.258552	-0.426662
ARHGAP26	0.555067	-0.146797	0.255418	-0.443266
ARHGAP36	0.696273	-0.179107	0.157102	-0.964162
ARIH2OS	0.195587	0.305457	0.763925	2.2509
ARL10	0.396476	0.089333	0.41814	0.418868
ARL6IP1	0.284817	0.580287	0.549305	1.11381
ARL6IP5	0.48931	0.369426	0.320706	-0.0973546
ARL6IP6	0.759217	0.121698	0.119428	-1.16376
ARMC10	0.661573	-0.570609	0.179225	-0.846948
ARMCX1	0.493257	0.321345	0.312257	-0.14212
ARMCX2	0.399976	0.56782	0.408137	0.365869
ARMCX3	0.322733	0.961129	0.519543	0.956118
ARMCX6	0.666323	0.0733267	0.176663	-0.860524
ARSB	0.235619	0.40684	0.661418	1.7078
ARSD	0.496625	-0.68814	0.304236	-0.184616
ARSE	0.72997	0.29846	0.136471	-1.07347
ARSF	0.49311	-0.88138	0.306813	-0.170966
ARSH	0.389587	-0.12161	0.411164	0.381908
ARSK	0.386623	-0.0239667	0.432565	0.495296
ART1	0.373835	0.719283	0.435693	0.511864
ART3	0.330977	0.79694	0.48324	0.763779
ART4	0.377907	0.21855	0.427357	0.4677
ASAH1	0.60461	-0.192893	0.218278	-0.640038
ASAH2	0.46209	0.0160881	0.350879	0.0625082
ASB11	0.45292	0.276033	0.343602	0.0239485
ASB18	0.589153	-0.366237	0.229492	-0.580627
ASB5	0.62639	-0.583057	0.218335	-0.639736
ASGR1	0.298933	0.934065	0.557639	1.15796
ASGR2	0.81328	-0.94556	0.0895143	-1.32225
ASIC1	0.61028	-0.131932	0.21425	-0.661378
ASIC2	0.490566	0.0803633	0.319719	-0.102583
ASIC3	0.446166	-0.209888	0.350906	0.0626493
ASIC4	0.45201	-0.61085	0.345224	0.0325428
ASIC5	0.628337	-0.745753	0.201471	-0.729083
ASPH	0.447953	-0.318813	0.348825	0.0516257
ASPHD1	0.329714	-0.392147	0.489525	0.797077
ASPHD2	0.584063	0.199953	0.233305	-0.560425
ASPN	0.5175	-0.556333	0.286125	-0.280575
ASPRV1	0.478363	0.477677	0.332235	-0.0362722
ASTL	0.79799	-0.217117	0.0977178	-1.27879
ASTN1	0.43164	0.0824833	0.368279	0.154694
ASTN2	0.31199	-0.114433	0.518337	0.94973
ASZ1	0.646397	-0.719647	0.206524	-0.702314
ATAD1	0.30384	-0.514907	0.53431	1.03436
ATCAY	0.803547	-0.224117	0.0947512	-1.29451
ATF6	0.351253	-1.04116	0.457563	0.62774
ATF6B	0.399593	0.15524	0.403733	0.342536
ATF7	0.650137	-0.075818	0.189243	-0.793869
ATG9A	0.31709	0.720467	0.508942	0.899953
ATG9B	0.572317	-0.548034	0.257917	-0.430025
ATL1	0.547203	0.365547	0.269826	-0.366926
ATL2	0.449323	-0.099732	0.355161	0.0851934
ATL3	0.287938	0.428383	0.558177	1.16081
ATM	0.312753	0.253547	0.536092	1.0438
ATP10A	0.440503	-0.118	0.35565	0.0877839
ATP10B	0.54142	0.02252	0.27859	-0.320497
ATP10D	0.0860545	0.309267	1.07424	3.895
ATP11A	0.334407	0.871957	0.487288	0.785229
ATP11B	0.497857	-0.164433	0.309378	-0.157372
ATP11C	0.491667	0.000781	0.308509	-0.161979
ATP12A	0.709487	-0.359983	0.15031	-1.00014
ATP13A1	0.532783	-0.472387	0.293493	-0.241537
ATP13A2	0.603613	-0.210643	0.219152	-0.635406
ATP13A3	0.402505	0.483911	0.402866	0.337944
ATP13A4	0.182809	0.89752	0.756238	2.21017
ATP13A5	0.7003	-0.372867	0.154416	-0.97839
ATP1A1	0.439736	0.357723	0.366026	0.142757
ATP1A2	0.216227	0.233683	0.672751	1.76784
ATP1A3	0.410916	-0.126549	0.405316	0.350922
ATP1A4	0.423803	-0.257827	0.376014	0.195674
ATP1B1	0.338177	0.687966	0.476943	0.730418
ATP1B2	0.42773	-0.13435	0.36837	0.155178
ATP1B3	0.59261	0.007719	0.226958	-0.594053
ATP1B4	0.59088	-0.358857	0.231318	-0.570953
ATP2A1	0.68687	-0.636167	0.167544	-0.908835
ATP2A2	0.530877	0.429885	0.274807	-0.340536
ATP2A3	0.512183	-0.23882	0.290224	-0.258854
ATP2B1	0.632863	-0.240747	0.198715	-0.743686
ATP2B2	0.587047	0.278513	0.25168	-0.463068
ATP2B3	0.428555	0.309883	0.378126	0.206868
ATP2B4	0.40899	0.462203	0.397538	0.309717
ATP2C1	0.277132	0.290967	0.558037	1.16007
ATP2C2	0.4983	-0.109029	0.304752	-0.181884
ATP4A	0.335697	0.9675	0.473928	0.714442
ATP4B	0.57343	0.00402333	0.243671	-0.505503
ATP5G1	0.753503	-0.005996	0.122736	-1.14624
ATP5G2	0.0827853	0.41291	1.2798	4.9841
ATP5G3	0.53725	0.230283	0.270303	-0.364398
ATP5J2	0.63394	0.09506	0.197975	-0.747609
ATP6AP1	0.298779	0.45549	0.528546	1.00382
ATP6AP1L	0.693853	-0.78991	0.162578	-0.935149
ATP6AP2	0.538433	-0.207153	0.28186	-0.30317
ATP6V0A1	0.53803	-0.122817	0.268914	-0.371761
ATP6V0A2	0.635913	-1.18269	0.196381	-0.756051
ATP6V0A4	0.367509	0.362827	0.447914	0.576616
ATP6V0B	0.829237	-0.301192	0.0811243	-1.3667
ATP6V0C	0.218466	0.978026	0.676097	1.78557
ATP6V0E1	0.43848	-0.330973	0.358369	0.102187
ATP6V0E2	0.610073	0.257068	0.214955	-0.657644
ATP7A	0.67504	-0.684213	0.171733	-0.886641
ATP7B	0.283721	0.267604	0.557787	1.15874
ATP8A1	0.358443	0.169247	0.47547	0.722611
ATP8A2	0.304968	-0.2786	0.527106	0.996187
ATP8B1	0.67775	-0.533927	0.168826	-0.902045
ATP8B2	0.675733	-0.0204033	0.184343	-0.819835
ATP8B3	0.53041	0.397495	0.296754	-0.224256
ATP8B4	0.55991	-0.3915	0.270204	-0.364927
ATP9A	0.465243	0.09234	0.33213	-0.0368293
ATP9B	0.693623	-0.132736	0.158711	-0.955633
ATR	0.57895	0.185	0.237176	-0.539911
ATRAID	0.392523	0.810992	0.423215	0.445755
ATRIP	0.10855	0.47233	1.04763	3.75402
ATRN	0.558479	-0.1164	0.252817	-0.457042
ATRNL1	0.577303	-0.0161067	0.238353	-0.533679
ATRX	0.710043	-1.06098	0.148623	-1.00908
ATXN3	0.56173	0.279387	0.251073	-0.466283
AVL9	0.7765	-0.430187	0.109627	-1.21569
AVPR1A	0.367597	-0.357529	0.446335	0.568252
AVPR1B	0.436497	-0.46188	0.366105	0.143175
AVPR2	0.363597	0.872984	0.45147	0.595456
AWAT1	0.87087	-1.2912	0.059942	-1.47893
AWAT2	0.590134	0.220191	0.230903	-0.573149
AXL	0.580702	-0.0987833	0.235867	-0.546849
B2M	0.456463	0.592733	0.359528	0.108331
B3GALNT1	0.477913	0.011717	0.320913	-0.0962581
B3GALT1	0.574013	0.222652	0.240808	-0.520669
B3GALT2	0.464146	0.391553	0.340166	0.00574408
B3GALT4	0.441369	-0.0932117	0.355411	0.0865179
B3GALT5	0.623943	-1.18607	0.204579	-0.712619
B3GALT6	0.277632	0.41459	0.584713	1.3014
B3GALTL	0.391427	0.358715	0.434015	0.502973
B3GAT1	0.412678	-0.190797	0.392199	0.281429
B3GAT2	0.296692	0.181724	0.545157	1.09183
B3GAT3	0.417763	0.125957	0.392159	0.281216
B3GNT1	0.50997	0.79467	0.297161	-0.222099
B3GNT2	0.50602	-0.0882732	0.315116	-0.126974
B3GNT3	0.630393	0.134544	0.203649	-0.717546
B3GNT5	0.608797	0.280232	0.215442	-0.655064
B3GNT7	0.285817	-0.253523	0.558074	1.16026
B4GALNT1	0.331968	0.64499	0.489975	0.799462
B4GALNT2	0.434137	-0.181913	0.369616	0.161779
B4GALNT3	0.71003	-0.51841	0.148487	-1.00981
B4GALNT4	0.34853	-0.492102	0.460013	0.640717
B4GALT1	0.82156	-0.882393	0.085093	-1.34568
B4GALT2	0.231646	-0.0770553	0.680294	1.80781
B4GALT3	0.509328	0.316753	0.292809	-0.245158
B4GALT4	0.271155	0.181711	0.581024	1.28186
B4GALT5	0.779997	-0.535363	0.107729	-1.22575
B4GALT6	0.343212	0.397473	0.463868	0.661145
B4GALT7	0.63335	-0.337353	0.19883	-0.74308
BACE1	0.308223	0.478191	0.517355	0.944527
BACE2	0.596807	-0.797193	0.223887	-0.610319
BAI1	0.783083	-0.161093	0.10604	-1.23469
BAI2	0.611433	0.34372	0.213495	-0.665382
BAI3	0.368563	-0.36627	0.458727	0.633907
BAK1	0.35094	0.54453	0.462836	0.655673
BAMBI	0.702707	-0.283151	0.153119	-0.985264
BAX	0.0536241	0.996067	1.3586	5.4016
BCAM	0.287205	0.482747	0.541733	1.07369
BCAN	0.730003	-0.226373	0.136588	-1.07285
BCAP29	0.473416	-0.005311	0.325214	-0.0734727
BCAP31	0.32128	0.326493	0.518271	0.949379
BCHE	0.837783	-0.31644	0.0766696	-1.39031
BCL2	0.62993	-0.196576	0.200499	-0.734237
BCL2L1	0.377483	0.316187	0.438104	0.52464
BCL2L10	0.632837	-0.351077	0.198409	-0.745309
BCL2L13	0.256347	0.570977	0.624218	1.5107
BCL2L2	0.7017	-0.0677773	0.15357	-0.982873
BDKRB1	0.738967	-1.27829	0.131183	-1.10148
BDKRB2	0.54553	0.159353	0.280136	-0.312304
BDNF	0.63593	-0.26443	0.196297	-0.756497
BEAN1	0.678883	0.0117633	0.168444	-0.90407
BEST1	0.67003	-0.23442	0.173767	-0.875864
BEST2	0.732137	-0.47823	0.135111	-1.08067
BEST3	0.36973	-0.481192	0.437715	0.52258
BEST4	0.685043	0.13931	0.1641	-0.927082
BET1	0.583663	-0.43258	0.234247	-0.555432
BET1L	0.436148	0.3446	0.368106	0.153779
BFAR	0.47431	-0.43552	0.32528	-0.073124
BGN	0.810273	-0.4807	0.0912077	-1.31328
BIK	0.516407	-0.488333	0.286837	-0.276799
BIRC6	0.389279	-0.244673	0.423477	0.447142
BLCAP	0.434705	0.393415	0.368934	0.158166
BMP1	0.418073	-0.00679333	0.379736	0.215393
BMP10	0.338817	-0.21492	0.485195	0.774138
BMP2	0.61376	-0.264112	0.211872	-0.67398
BMPR1A	0.421848	0.687779	0.389009	0.264523
BMPR1B	0.647047	-0.972737	0.188814	-0.796145
BMPR2	0.303073	0.280514	0.522088	0.969603
BNIP1	0.385695	-0.329135	0.418411	0.420301
BNIP2	0.271881	-0.2377	0.579951	1.27617
BNIP3	0.630117	-0.0629833	0.201881	-0.726911
BNIP3L	0.67409	-0.300741	0.170997	-0.890544
BNIPL	0.661787	0.167307	0.179424	-0.845893
BOC	0.80885	-0.22361	0.0919262	-1.30947
BOK	0.61386	-0.061631	0.214364	-0.660775
BPI	0.112872	0.106841	0.964325	3.31266
BPIFB1	0.67347	0.164226	0.171871	-0.885912
BPIFB2	0.715773	-0.120868	0.145152	-1.02748
BRI3	0.300543	0.535396	0.540211	1.06562
BRI3BP	0.617447	0.0250203	0.211431	-0.676315
BRICD5	0.315927	0.709563	0.522317	0.970816
BRINP2	0.608037	-0.413073	0.21578	-0.653274
BRS3	0.430095	0.0638467	0.373867	0.184301
BRSK1	0.694937	-0.1601	0.163073	-0.932526
BRSK2	0.56463	0.0591067	0.247926	-0.482958
BSCL2	0.736033	-0.283059	0.133091	-1.09138
BSG	0.426283	-0.319052	0.377237	0.202155
BSND	0.251128	-0.61663	0.608012	1.42485
BST1	0.66603	-0.422047	0.176287	-0.862516
BST2	0.423947	0.815643	0.406108	0.355121
BTC	0.317331	0.622543	0.513978	0.926636
BTLA	0.505807	-0.1415	0.295715	-0.229763
BTN1A1	0.615697	-0.250499	0.210271	-0.68246
BTN2A1	0.55379	-0.0238433	0.256161	-0.439327
BTN2A2	0.456468	0.280973	0.340822	0.00922315
BTN2A3P	0.629617	-0.348377	0.200673	-0.733312
BTN3A1	0.636127	0.0560716	0.210703	-0.680171
BTN3A2	0.303454	-0.106493	0.53869	1.05756
BTN3A3	0.737637	0.242272	0.132034	-1.09698
BTNL2	0.707663	-0.219247	0.150943	-0.996791
BTNL3	0.389443	0.616283	0.433262	0.498987
BTNL8	0.48357	0.16657	0.322283	-0.0890027
BTNL9	0.358683	0.166273	0.476336	0.7272
BVES	0.427586	0.268867	0.371364	0.17104
C10orf111	0.67733	-1.11081	0.168948	-0.9014
C10orf128	0.486867	0.714357	0.313298	-0.136604
C10orf35	0.5342	0.12521	0.283752	-0.293147
C10orf54	0.842203	-0.241946	0.0743734	-1.40247
C10orf76	0.868347	-0.607757	0.0611352	-1.47261
C10orf99	0.53923	0.358473	0.272791	-0.351219
C11orf24	0.502923	-0.292183	0.298107	-0.21709
C11orf80	0.50584	-0.318044	0.295741	-0.229627
C11orf83	0.435153	-0.753737	0.361371	0.118093
C11orf87	0.556897	-0.406807	0.257418	-0.43267
C12orf23	0.84332	-0.692577	0.0738428	-1.40528
C12orf39	0.69518	-0.105598	0.157913	-0.959863
C12orf49	0.42495	0.674167	0.379222	0.212673
C12orf55	0.409961	-0.33433	0.387347	0.255721
C12orf76	0.126523	0.527682	0.958415	3.28135
C14orf1	0.42681	-0.19265	0.371046	0.169353
C14orf132	0.600153	-0.0150117	0.221586	-0.622513
C14orf180	0.2664	0.80938	0.595368	1.35785
C14orf2	0.426793	-0.26223	0.397604	0.310061
C14orf37	0.64758	0.13608	0.188526	-0.797673
C15orf27	0.73334	-0.175328	0.134495	-1.08393
C15orf48	0.70752	-0.0385933	0.149983	-1.00188
C15orf54	0.354719	-0.0635633	0.466911	0.677264
C15orf61	0.422967	0.0457603	0.398831	0.316566
C16orf52	0.500797	0.51036	0.300038	-0.206859
C16orf54	0.34596	-0.03821	0.485063	0.773437
C16orf58	0.680943	0.139157	0.166757	-0.913005
C16orf62	0.316426	0.341207	0.512336	0.917936
C16orf91	0.34541	0.0507067	0.482617	0.760477
C16orf92	0.366729	-0.0690483	0.445907	0.565983
C17orf62	0.545753	-0.0251033	0.284858	-0.287287
C17orf74	0.478567	-1.02318	0.319855	-0.101865
C17orf78	0.614977	-1.076	0.210798	-0.67967
C17orf80	0.682973	-0.11646	0.165403	-0.920178
C18orf32	0.509187	0.392963	0.293029	-0.243995
C19orf12	0.364813	0.049718	0.465872	0.671762
C19orf18	0.533945	-0.0716267	0.284505	-0.289156
C19orf24	0.286497	0.319147	0.587066	1.31387
C19orf26	0.396973	-0.0902333	0.400707	0.326502
C19orf38	0.60445	-0.0257367	0.224555	-0.606784
C19orf59	0.26389	0.523888	0.588886	1.32351
C19orf77	0.463228	-0.18763	0.338254	-0.00438212
C1GALT1C1	0.430413	0.135503	0.369609	0.161743
C1orf101	0.261792	0.0700573	0.611024	1.4408
C1orf115	0.608037	-0.677833	0.215944	-0.652404
C1orf159	0.199283	0.125347	0.76887	2.2771
C1orf162	0.681557	-0.3525	0.175221	-0.868161
C1orf185	0.760677	-1.12635	0.118657	-1.16785
C1orf186	0.526123	0.574053	0.286437	-0.27892
C1orf210	0.813683	-0.13047	0.0893276	-1.32324
C1orf233	0.661339	-0.08493	0.187203	-0.804681
C1orf27	0.416331	0.813486	0.38363	0.236028
C1orf43	0.522907	0.231283	0.294832	-0.23444
C1orf85	0.606507	-0.461937	0.220906	-0.626113
C1orf95	0.433657	1.00978	0.364365	0.13396
C1QTNF1	0.328053	-0.709925	0.488964	0.794105
C1QTNF2	0.341543	-0.297193	0.468164	0.683901
C1QTNF6	0.412317	0.494171	0.385198	0.244333
C20orf24	0.49345	0.256047	0.307044	-0.169738
C20orf26	0.549917	-0.323857	0.259737	-0.420379
C22orf24	0.651727	-0.0765533	0.186668	-0.807514
C2CD2	0.614615	-0.38079	0.211201	-0.677533
C2CD2L	0.35386	0.0340633	0.457556	0.627702
C2orf40	0.652193	0.300563	0.18536	-0.814447
C2orf43	0.54992	0.417719	0.260425	-0.416736
C2orf66	0.79018	-0.120193	0.102193	-1.25508
C2orf74	0.335188	1.14309	0.483118	0.763135
C2orf82	0.510167	0.373432	0.312319	-0.14179
C2orf83	0.889147	-0.729827	0.0508866	-1.52691
C3	0.363303	0.0741311	0.448823	0.581429
C3AR1	0.462853	0.185857	0.35977	0.109614
C3orf17	0.48861	-0.396873	0.311367	-0.146838
C3orf18	0.74617	-0.187862	0.126976	-1.12377
C3orf33	0.79976	-1.38563	0.0970711	-1.28222
C3orf52	0.266857	1.16007	0.618133	1.47847
C3orf55	0.64588	0.0480133	0.201868	-0.726985
C3orf80	0.254737	0.249653	0.605299	1.41047
C4A	0.69133	-0.805347	0.16013	-0.948116
C4BPA	0.269577	0.58039	0.606103	1.41473
C4BPB	0.83284	-0.467382	0.0793185	-1.37627
C4orf3	0.370205	0.499106	0.469881	0.693003
C4orf32	0.81208	-0.23191	0.0901481	-1.31889
C5AR1	0.457337	-0.090916	0.344001	0.0260644
C5AR2	0.68811	-0.647032	0.162212	-0.937088
C5orf15	0.569473	0.0890167	0.244072	-0.503378
C5orf28	0.225797	0.52237	0.704206	1.9345
C5orf42	0.348387	-0.324283	0.467084	0.678183
C5orf46	0.578483	0.185273	0.237506	-0.538163
C6orf10	0.5501	-0.32501	0.259503	-0.42162
C6orf120	0.509377	-0.06912	0.315568	-0.12458
C6orf136	0.54447	0.11938	0.281966	-0.302606
C6orf25	0.379877	0.640068	0.42389	0.449331
C6orf47	0.673963	0.10254	0.171112	-0.88993
C6orf89	0.418613	0.177657	0.392127	0.281045
C7orf34	0.82608	-0.480022	0.0827852	-1.3579
C7orf60	0.463283	0.0282753	0.338342	-0.00391796
C8B	0.626463	-0.37518	0.202762	-0.722243
C9orf57	0.68566	-0.329479	0.163724	-0.929074
C9orf69	0.416278	0.121303	0.38345	0.235074
C9orf84	0.390277	0.612301	0.412806	0.390604
C9orf89	0.455944	0.677545	0.349135	0.0532685
C9orf91	0.405953	0.495977	0.39202	0.280478
C9orf92	0.673567	-0.75745	0.171813	-0.886219
C9orf96	0.563153	0.10062	0.269008	-0.371262
CA12	0.541477	-0.669047	0.266182	-0.386232
CA14	0.425176	0.293335	0.373562	0.182682
CA4	0.263383	0.769052	0.613299	1.45286
CA9	0.515447	-0.0957278	0.288286	-0.269126
CABLES2	0.680927	-0.371697	0.166736	-0.913118
CABP7	0.477523	0.504283	0.320666	-0.0975681
CACFD1	0.556757	-0.326213	0.25421	-0.449665
CACHD1	0.52536	-0.55639	0.287513	-0.273219
CACNA1A	0.448493	0.33458	0.348021	0.0473656
CACNA1B	0.725303	-0.17054	0.139448	-1.05769
CACNA1C	0.464851	0.740207	0.34205	0.0157267
CACNA1D	0.632407	-0.155393	0.19998	-0.736986
CACNA1E	0.515044	0.21631	0.299679	-0.208762
CACNA1F	0.384716	0.351173	0.418686	0.421759
CACNA1G	0.482757	-0.127813	0.337428	-0.0087605
CACNA1H	0.517647	-0.051189	0.301978	-0.19658
CACNA1I	0.400633	0.416223	0.413261	0.393018
CACNA1S	0.669317	-0.581333	0.174193	-0.873608
CACNA2D1	0.90258	-0.75744	0.0443748	-1.56141
CACNA2D2	0.407435	-0.0525333	0.396206	0.302655
CACNA2D3	0.43517	-0.295533	0.38242	0.229614
CACNA2D4	0.80883	0.229371	0.0920139	-1.30901
CACNG1	0.521453	-0.241085	0.284013	-0.291761
CACNG2	0.521767	-0.0676807	0.29942	-0.210132
CACNG3	0.807403	0.023082	0.0927087	-1.30533
CACNG4	0.592023	-0.516763	0.227412	-0.591646
CACNG5	0.475304	0.06024	0.336486	-0.0137527
CACNG6	0.253318	0.453533	0.598403	1.37393
CACNG7	0.455843	-0.800881	0.340743	0.00880458
CACNG8	0.215423	0.0366867	0.700806	1.91648
CADM1	0.540787	-0.0808433	0.288837	-0.266204
CADM2	0.406	0.0781033	0.419996	0.428698
CADM3	0.640363	0.03771	0.193429	-0.771694
CADM4	0.693177	0.09612	0.158933	-0.954461
CALCR	0.278609	0.305819	0.577273	1.26198
CALCRL	0.472643	0.18029	0.325142	-0.0738538
CALHM1	0.714423	0.0229133	0.145894	-1.02354
CALHM2	0.613727	0.433867	0.223422	-0.612783
CALHM3	0.511017	-0.298185	0.310576	-0.151028
CALN1	0.135105	0.328983	0.923817	3.09804
CALR	0.75421	-0.517534	0.122467	-1.14766
CALU	0.351849	0.685667	0.474761	0.718857
CALY	0.51903	0.0719167	0.285503	-0.28387
CAMK1	0.621373	-0.55296	0.206258	-0.70372
CAMK1D	0.573207	0.31229	0.241368	-0.517703
CAMK1G	0.421913	-0.128967	0.401031	0.32822
CAMK2A	0.707633	-0.102201	0.150042	-1.00156
CAMK2B	0.43364	0.140208	0.370445	0.166172
CAMK2D	0.52582	0.89753	0.279995	-0.31305
CAMK2G	0.44206	0.59443	0.355827	0.0887235
CAMK4	0.628273	-0.720783	0.202188	-0.725287
CAMKK2	0.369033	0.604197	0.432448	0.494675
CAMLG	0.376327	0.425456	0.454606	0.612072
CAMP	0.444987	-0.204312	0.363693	0.130395
CANT1	0.37899	0.79624	0.434782	0.50704
CANX	0.452475	-0.193367	0.344353	0.0279281
CAPNS1	0.663673	0.0593003	0.177671	-0.855184
CARKD	0.6158	-0.0458233	0.210607	-0.680679
CASC4	0.681677	0.47684	0.166133	-0.916313
CASD1	0.441687	-0.29513	0.359234	0.106771
CASK	0.488423	0.106761	0.315514	-0.124866
CASP7	0.751813	0.0733637	0.123703	-1.14111
CASR	0.511787	-0.00800433	0.290628	-0.256714
CATSPER1	0.590013	-0.21371	0.229462	-0.580783
CATSPER2	0.102901	1.23064	1.00582	3.53248
CATSPER3	0.41051	0.784569	0.391278	0.276547
CATSPER4	0.39493	-0.19691	0.409989	0.375682
CATSPERB	0.223963	0.559443	0.684053	1.82773
CATSPERD	0.33315	0.21619	0.504372	0.875743
CATSPERG	0.517553	0.414297	0.304393	-0.183786
CAV1	0.71619	0.00284333	0.14477	-1.0295
CAV2	0.374329	-0.330618	0.438072	0.524472
CAV3	0.633517	0.04195	0.198114	-0.746871
CCDC107	0.531663	0.0986293	0.274039	-0.344604
CCDC108	0.511183	-0.0437233	0.309041	-0.159159
CCDC109B	0.712067	0.220128	0.147264	-1.01628
CCDC112	0.408237	-0.446623	0.412978	0.391517
CCDC126	0.286487	0.55024	0.577903	1.26532
CCDC136	0.413988	-0.06565	0.390918	0.27464
CCDC141	0.6159	0.17048	0.210323	-0.682186
CCDC144A	0.672807	-0.0892557	0.171897	-0.885775
CCDC155	0.440505	0.248123	0.363792	0.130923
CCDC167	0.497113	0.000494667	0.303274	-0.189715
CCDC168	0.498527	-0.274955	0.302053	-0.196182
CCDC180	0.447533	-0.0107467	0.349958	0.057627
CCDC47	0.609306	-0.310473	0.215072	-0.657026
CCDC51	0.862277	-0.120227	0.0642392	-1.45616
CCDC67	0.496367	-0.0757275	0.303996	-0.185888
CCDC80	0.575193	0.212478	0.239869	-0.525645
CCDC90B	0.587233	0.424183	0.231115	-0.572024
CCKAR	0.78011	0.129397	0.107662	-1.2261
CCKBR	0.11582	0.882345	1.01907	3.6027
CCL11	0.74505	-0.94282	0.127778	-1.11953
CCL15	0.572223	-0.14382	0.244547	-0.500861
CCL22	0.371689	0.038535	0.451919	0.597837
CCL24	0.343872	-0.0131367	0.480573	0.749648
CCL4	0.707537	-1.6093	0.15088	-0.997128
CCL5	0.28384	0.176322	0.577875	1.26518
CCL7	0.4163	-0.0603907	0.38106	0.22241
CCPG1	0.83939	-0.846883	0.0762398	-1.39258
CCR1	0.471207	-0.0952833	0.35002	0.0579533
CCR10	0.219381	0.7824	0.676503	1.78772
CCR2	0.470877	0.155217	0.327055	-0.0637195
CCR3	0.492027	-0.80328	0.310579	-0.151013
CCR4	0.34414	0.7664	0.488602	0.792186
CCR5	0.42231	-0.141475	0.380792	0.220992
CCR6	0.39207	0.306907	0.410456	0.378157
CCR7	0.68963	-0.410387	0.175293	-0.867782
CCR8	0.318267	0.10884	0.520099	0.959062
CCR9	0.92715	-0.971843	0.0327079	-1.62322
CCRL2	0.549192	0.697257	0.26461	-0.394566
CCRN4L	0.533993	0.408243	0.272342	-0.353597
CCT4	0.414537	-0.329873	0.404045	0.344188
CD101	0.575547	-0.672263	0.239655	-0.526777
CD109	0.5552	-0.0738787	0.255329	-0.443736
CD14	0.806393	-0.339525	0.0933274	-1.30205
CD151	0.515607	-0.1093	0.287479	-0.273397
CD160	0.306058	0.797789	0.522806	0.973409
CD163	0.422477	0.534837	0.391093	0.275567
CD163L1	0.736253	-0.0186137	0.132764	-1.09311
CD164	0.369137	0.43979	0.434313	0.504557
CD164L2	0.532087	-0.255764	0.281703	-0.304
CD177	0.536027	0.257753	0.270584	-0.362913
CD180	0.650897	-0.19972	0.186537	-0.808209
CD19	0.414478	-0.680193	0.39174	0.278993
CD1A	0.534997	0.627797	0.27448	-0.342268
CD1B	0.5717	-0.28237	0.242409	-0.512187
CD1C	0.887387	-1.11832	0.0517305	-1.52244
CD1D	0.582007	-0.205923	0.238025	-0.535418
CD1E	0.0593248	0.257193	1.26923	4.92812
CD2	0.505743	-0.316333	0.296479	-0.225713
CD200	0.643737	-0.304397	0.191065	-0.78422
CD200R1	0.269519	-0.307573	0.572209	1.23516
CD200R1L	0.50696	-0.0498407	0.311874	-0.14415
CD207	0.663137	0.485549	0.178273	-0.851995
CD209	0.530253	0.209197	0.275388	-0.337458
CD22	0.560547	0.41497	0.253381	-0.454055
CD226	0.544193	0.000316667	0.263882	-0.398418
CD24	0.485193	0.528973	0.316107	-0.121723
CD244	0.318698	-0.060676	0.503755	0.872474
CD247	0.465661	-0.118747	0.331599	-0.0396421
CD248	0.8462	-0.36084	0.0723901	-1.41298
CD27	0.590613	0.460488	0.228425	-0.586279
CD274	0.634	-0.593387	0.201952	-0.726536
CD276	0.702027	-0.292142	0.153541	-0.983026
CD28	0.213302	0.735943	0.747891	2.16595
CD300A	0.648887	-0.141538	0.187568	-0.802746
CD300C	0.141529	0.25745	0.900485	2.97442
CD300E	0.746787	-0.177987	0.126476	-1.12642
CD300LB	0.25578	-0.583187	0.634837	1.56697
CD300LD	0.640411	-0.00312033	0.201275	-0.730126
CD300LF	0.605807	-0.142166	0.218767	-0.63745
CD300LG	0.332317	0.21445	0.482861	0.761773
CD302	0.661817	-0.500697	0.183754	-0.822952
CD320	0.40461	-0.8321	0.420045	0.42896
CD33	0.556123	-0.06285	0.254407	-0.448618
CD34	0.500233	0.17715	0.302312	-0.194813
CD36	0.42296	0.179653	0.380151	0.217593
CD37	0.568543	-0.47133	0.261557	-0.410738
CD38	0.471181	-0.43446	0.327551	-0.0610909
CD3D	0.806873	-0.295573	0.0929991	-1.30379
CD3E	0.564517	-0.676917	0.260837	-0.414554
CD3G	0.664087	-0.215147	0.17749	-0.856142
CD4	0.441547	0.0537167	0.382668	0.230928
CD40	0.6641	0.247492	0.17762	-0.85545
CD40LG	0.0516187	-0.0354767	1.46537	5.96728
CD44	0.275843	0.693447	0.564644	1.19507
CD46	0.38093	-0.413482	0.4349	0.507666
CD47	0.235502	-0.417141	0.646647	1.62954
CD48	0.32491	-0.177784	0.519519	0.955991
CD5	0.285059	0.578614	0.555399	1.14609
CD52	0.56329	0.025912	0.249024	-0.477141
CD53	0.680473	-0.0290433	0.166885	-0.912329
CD55	0.433326	0.107613	0.373256	0.181062
CD58	0.332463	-0.327472	0.499283	0.84878
CD59	0.592107	0.416193	0.227407	-0.591672
CD6	0.72076	-0.806855	0.141954	-1.04442
CD63	0.3029	0.830345	0.528051	1.0012
CD68	0.801313	0.0906833	0.0961073	-1.28732
CD69	0.612313	-0.169067	0.212724	-0.669466
CD7	0.240986	0.84568	0.640364	1.59625
CD70	0.544973	0.245868	0.263441	-0.400754
CD72	0.355969	0.706853	0.465365	0.669075
CD74	0.469197	0.471283	0.329022	-0.0532982
CD79A	0.359123	0.186287	0.468558	0.685992
CD79B	0.461743	0.111851	0.336108	-0.0157558
CD80	0.503233	0.34109	0.319882	-0.101721
CD81	0.466137	-0.41747	0.355371	0.0863058
CD82	0.385397	0.237443	0.424528	0.452715
CD83	0.612962	-0.62415	0.213161	-0.667149
CD84	0.426256	-0.336217	0.382449	0.229767
CD86	0.49034	-0.47802	0.311859	-0.144229
CD8A	0.4971	0.0811533	0.30411	-0.185285
CD8B	0.78631	-0.0827733	0.10415	-1.24471
CD9	0.486957	0.139307	0.328385	-0.0566694
CD93	0.342567	0.282353	0.479004	0.741334
CD96	0.801967	-0.979773	0.0956091	-1.28996
CD97	0.58491	-0.390553	0.252089	-0.460903
CD99	0.504822	-0.39719	0.298124	-0.217001
CD99L2	0.529397	-0.42815	0.275833	-0.335099
CDAN1	0.338243	0.184883	0.503929	0.873392
CDC14B	0.646493	-0.104311	0.190097	-0.789347
CDCP1	0.487214	0.297882	0.324332	-0.0781469
CDH1	0.625293	0.46734	0.217425	-0.64456
CDH10	0.160383	0.3759	0.836948	2.63779
CDH11	0.335175	0.0349817	0.491299	0.806479
CDH12	0.59647	0.226107	0.223975	-0.609856
CDH13	0.489431	-0.153129	0.310709	-0.150321
CDH15	0.594433	-0.486367	0.225668	-0.600885
CDH16	0.71832	-0.897433	0.143483	-1.03632
CDH17	0.66312	-0.0444163	0.17839	-0.851371
CDH18	0.562282	-0.02252	0.250209	-0.470863
CDH19	0.319643	0.635043	0.524363	0.981655
CDH2	0.498103	-0.550556	0.302561	-0.19349
CDH20	0.240397	0.65523	0.666687	1.73572
CDH22	0.39936	0.136902	0.401213	0.329186
CDH23	0.529693	-0.157463	0.292294	-0.247886
CDH24	0.255205	0.569259	0.601081	1.38812
CDH26	0.588567	0.177228	0.229966	-0.578114
CDH3	0.527833	0.468576	0.285341	-0.284729
CDH4	0.63434	-0.11541	0.197429	-0.750499
CDH5	0.36307	-0.135513	0.446942	0.571467
CDH6	0.50465	0.754837	0.296646	-0.224833
CDH7	0.427413	0.82641	0.370518	0.166557
CDH8	0.63589	-0.335009	0.20881	-0.690201
CDH9	0.48396	0.469037	0.315319	-0.125897
CDHR1	0.566347	-0.361396	0.247752	-0.483881
CDHR2	0.62032	0.139053	0.207212	-0.698671
CDHR3	0.324223	0.104905	0.521049	0.964098
CDHR4	0.780237	-0.559932	0.107536	-1.22677
CDHR5	0.614023	-0.274327	0.211685	-0.674967
CDIP1	0.481764	0.649873	0.323049	-0.0849412
CDIPT	0.490613	-0.74824	0.313861	-0.13362
CDKAL1	0.528777	-0.0949417	0.283073	-0.296741
CDON	0.5489	0.323609	0.260666	-0.415461
CDRT15L2	0.401558	0.72079	0.420311	0.430368
CDS1	0.480043	0.0922845	0.318593	-0.108552
CDS2	0.28447	0.522706	0.55423	1.1399
CDSN	0.768837	-0.59045	0.11404	-1.19231
CEACAM1	0.348337	0.5476	0.457531	0.62757
CEACAM16	0.428533	-0.20461	0.367701	0.151634
CEACAM18	0.346752	-0.08001	0.462153	0.652056
CEACAM19	0.323369	-0.0391413	0.508924	0.899856
CEACAM20	0.270113	-0.311537	0.584932	1.30256
CEACAM21	0.53684	-0.155277	0.274113	-0.344215
CEACAM3	0.225221	1.24649	0.68616	1.83889
CEACAM4	0.48991	0.172172	0.309367	-0.157433
CEACAM5	0.625927	0.0833669	0.203188	-0.719991
CEACAM6	0.64698	0.296687	0.189123	-0.79451
CEACAM7	0.47394	-0.12103	0.325838	-0.070166
CEACAM8	0.148473	0.547507	0.909526	3.02232
CEBPZ-AS1	0.507243	-0.16634	0.294567	-0.235846
CECR1	0.68735	-0.269404	0.165978	-0.917134
CECR6	0.333527	0.230876	0.481583	0.754998
CELSR1	0.346786	0.462071	0.464571	0.664868
CELSR2	0.483417	-0.116455	0.319444	-0.104043
CELSR3	0.261928	0.321952	0.607803	1.42374
CEND1	0.423863	0.662743	0.39242	0.282597
CEP170	0.54662	0.255163	0.27215	-0.354616
CEP95	0.544963	-0.0844167	0.274186	-0.343826
CEPT1	0.919757	-0.839927	0.0361209	-1.60514
CERCAM	0.74295	-0.56422	0.128812	-1.11404
CERS1	0.365623	0.0731617	0.452987	0.603491
CERS2	0.652437	-0.483737	0.185178	-0.81541
CERS3	0.525187	0.05787	0.301294	-0.200207
CERS4	0.37501	0.382663	0.430123	0.482356
CERS5	0.40113	0.554073	0.41774	0.416746
CERS6	0.5792	-0.413077	0.254652	-0.447323
CES1	0.32878	0.660277	0.520075	0.958935
CES2	0.16082	-0.122663	0.831662	2.60978
CFC1	0.556283	0.154524	0.255003	-0.445461
CFH	0.816943	-0.42685	0.0875902	-1.33245
CFHR5	0.38165	0.300507	0.427554	0.468746
CFTR	0.43305	-0.35316	0.363058	0.127031
CGN	0.722193	-0.202489	0.141138	-1.04874
CGRRF1	0.62839	0.138317	0.20154	-0.728717
CH25H	0.574475	-0.649049	0.250544	-0.469087
CHEK2	0.667493	-0.58172	0.178011	-0.853382
CHGA	0.70541	-0.325233	0.15145	-0.994108
CHIC1	0.765927	-0.309157	0.115826	-1.18285
CHIC2	0.090748	0.560159	1.14435	4.26645
CHIT1	0.672843	-0.00471	0.171798	-0.886299
CHL1	0.667023	-0.0777143	0.175547	-0.866438
CHODL	0.390264	0.744587	0.416291	0.409072
CHPF2	0.50435	0.13519	0.306467	-0.1728
CHPT1	0.526217	-0.537933	0.278731	-0.319748
CHRFAM7A	0.76549	-0.0159633	0.115871	-1.18261
CHRM1	0.575647	-0.07599	0.239459	-0.527816
CHRM2	0.54576	-0.128838	0.282876	-0.297786
CHRM3	0.628423	0.204096	0.201368	-0.729632
CHRM4	0.378097	0.139173	0.452985	0.603481
CHRM5	0.6152	-1.15658	0.210843	-0.679433
CHRNA1	0.642965	-0.16883	0.200497	-0.734248
CHRNA10	0.338561	0.06837	0.475537	0.722968
CHRNA2	0.326797	0.41695	0.507347	0.891503
CHRNA3	0.675798	-0.271343	0.1702	-0.894765
CHRNA4	0.36507	0.488464	0.452767	0.602329
CHRNA5	0.378296	-0.000636667	0.432914	0.497143
CHRNA6	0.41421	0.19423	0.393775	0.289776
CHRNA7	0.351052	-0.15758	0.471432	0.701216
CHRNA9	0.684303	-0.841087	0.164574	-0.924574
CHRNB1	0.38456	-0.0879733	0.417584	0.415923
CHRNB2	0.607027	0.15421	0.216709	-0.648353
CHRNB3	0.5427	0.262107	0.268207	-0.375505
CHRNB4	0.57944	-0.12414	0.244761	-0.499729
CHRND	0.404827	-0.0520567	0.39237	0.282332
CHRNE	0.288267	0.48061	0.566264	1.20366
CHRNG	0.63433	-1.11892	0.197625	-0.74946
CHST1	0.77493	-0.46876	0.11048	-1.21117
CHST10	0.692207	-0.107039	0.159576	-0.951053
CHST11	0.627513	-0.400007	0.202165	-0.725409
CHST12	0.868177	-0.683073	0.0613235	-1.47161
CHST13	0.40356	0.84223	0.396545	0.304454
CHST14	0.299483	0.143087	0.541947	1.07482
CHST15	0.42543	0.788467	0.395361	0.298182
CHST2	0.408637	-0.194652	0.388418	0.261396
CHST3	0.502436	-0.2526	0.304778	-0.181748
CHST5	0.087328	1.08311	1.19944	4.55834
CHST6	0.547832	-0.358873	0.263979	-0.397907
CHST7	0.716363	-0.414757	0.144762	-1.02954
CHST8	0.521917	0.255341	0.282069	-0.302063
CHST9	0.72261	-1.70158	0.14093	-1.04984
CHSY1	0.406793	0.0116	0.419874	0.428053
CHSY3	0.689547	0.107437	0.161105	-0.942953
CISD1	0.257815	0.584673	0.616028	1.46731
CISD2	0.488003	-0.0194033	0.315053	-0.127307
CKAP4	0.672023	-0.519337	0.172334	-0.883461
CKLF-CMTM1	0.560707	0.0531787	0.252575	-0.458326
CLCA2	0.421447	0.241357	0.389134	0.265189
CLCA4	0.251192	0.375293	0.6081	1.42531
CLCC1	0.89371	-0.755691	0.0485232	-1.53943
CLCN1	0.76925	-0.447944	0.113771	-1.19374
CLCN2	0.58422	-0.296912	0.233097	-0.561527
CLCN3	0.40957	0.616684	0.38951	0.267181
CLCN4	0.936243	-0.57486	0.0284706	-1.64567
CLCN5	0.36078	0.700663	0.460786	0.644813
CLCN6	0.628377	-0.178624	0.201559	-0.72862
CLCN7	0.76241	0.042221	0.117654	-1.17316
CLCNKA	0.45334	-0.163013	0.348803	0.0515058
CLCNKB	0.423	-1.36621	0.398672	0.315721
CLDN1	0.530366	-0.722287	0.282237	-0.301174
CLDN10	0.659037	-0.180097	0.180829	-0.83845
CLDN11	0.683823	-1.12358	0.164995	-0.922343
CLDN12	0.325107	-0.75234	0.493558	0.818446
CLDN14	0.61114	-0.060031	0.228915	-0.583682
CLDN15	0.374077	-0.01573	0.438259	0.52546
CLDN16	0.53628	0.705472	0.270571	-0.362983
CLDN17	0.54635	-0.230933	0.262346	-0.406557
CLDN18	0.325917	0.822448	0.507256	0.891022
CLDN19	0.668123	0.276059	0.174957	-0.869561
CLDN2	0.495735	-0.95711	0.305	-0.180572
CLDN20	0.829283	-0.15892	0.0811854	-1.36638
CLDN22	0.549325	-0.15897	0.268949	-0.371576
CLDN23	0.31808	0.26474	0.536889	1.04802
CLDN24	0.50075	-0.0632473	0.303821	-0.186814
CLDN25	0.234434	1.16323	0.648498	1.63935
CLDN3	0.530317	-0.393823	0.281892	-0.303002
CLDN4	0.502679	0.197811	0.298441	-0.215319
CLDN5	0.602663	-0.97439	0.221581	-0.622539
CLDN6	0.629183	-0.26571	0.202945	-0.721276
CLDN7	0.57273	0.483057	0.242225	-0.513166
CLDN8	0.59932	-0.315925	0.22195	-0.620583
CLDN9	0.393767	-0.63075	0.40722	0.361012
CLDND1	0.381514	-0.11519	0.419593	0.426565
CLDND2	0.569157	0.455408	0.244519	-0.501009
CLEC10A	0.486217	0.388158	0.316932	-0.117352
CLEC12A	0.328659	-0.0769767	0.520058	0.958846
CLEC12B	0.637333	-0.22766	0.196142	-0.757317
CLEC14A	0.20468	0.602723	0.760177	2.23104
CLEC17A	0.654217	-0.675407	0.183973	-0.821792
CLEC1A	0.491763	0.44653	0.308921	-0.159793
CLEC1B	0.479353	0.127737	0.319223	-0.105211
CLEC2A	0.442537	-0.194408	0.356172	0.0905515
CLEC2B	0.490493	0.26538	0.314721	-0.129065
CLEC2D	0.82354	-0.0814967	0.0841501	-1.35067
CLEC2L	0.325212	0.00141667	0.487454	0.786107
CLEC4A	0.322003	0.218106	0.515313	0.933705
CLEC4C	0.155505	-0.326183	0.89815	2.96205
CLEC4D	0.454533	0.12941	0.36156	0.119098
CLEC4E	0.78792	-0.0794833	0.103294	-1.24925
CLEC4F	0.514017	0.577091	0.30112	-0.201128
CLEC4G	0.620773	-0.121354	0.206829	-0.700697
CLEC4M	0.567423	-0.091441	0.24679	-0.488978
CLEC5A	0.473583	0.681183	0.346762	0.0406921
CLEC6A	0.31242	-1.06545	0.51553	0.934859
CLEC7A	0.75173	-0.436583	0.124194	-1.13851
CLEC9A	0.537923	0.57603	0.268884	-0.371918
CLECL1	0.592767	-0.134027	0.228991	-0.583279
CLGN	0.651453	-0.413991	0.186241	-0.809776
CLIC1	0.406193	0.171163	0.397051	0.307132
CLIC4	0.476465	0.294373	0.32243	-0.0882245
CLK1	0.703497	-0.82974	0.164976	-0.922442
CLK4	0.461083	-0.19037	0.342304	0.0170758
CLMN	0.272652	0.620487	0.569982	1.22335
CLMP	0.418043	-0.33419	0.398796	0.316377
CLN3	0.70139	-0.658691	0.153799	-0.98166
CLN5	0.68838	-1.14803	0.16201	-0.938158
CLN6	0.678913	-0.529151	0.167932	-0.906781
CLN8	0.481837	0.488947	0.316791	-0.1181
CLPS	0.83845	-0.55991	0.076402	-1.39172
CLPSL1	0.53057	-0.0379967	0.274821	-0.340464
CLPSL2	0.543177	-0.199613	0.270708	-0.362253
CLPTM1	0.330642	0.184094	0.483681	0.766114
CLPTM1L	0.590037	0.277773	0.231836	-0.568208
CLRN1	0.612551	-0.55105	0.218255	-0.640158
CLRN2	0.33074	0.60917	0.486858	0.782947
CLRN3	0.74174	0.263247	0.129635	-1.10969
CLSTN1	0.44597	-0.189243	0.351507	0.0658313
CLSTN2	0.363767	0.49189	0.441411	0.542164
CLSTN3	0.492173	-0.445473	0.328553	-0.0557838
CLTC	0.423374	0.474767	0.375563	0.193286
CLU	0.298057	0.871313	0.536072	1.04369
CLYBL	0.81275	-0.025152	0.0898169	-1.32065
CMKLR1	0.742697	0.213487	0.128982	-1.11315
CMTM1	0.388103	0.01099	0.410687	0.379381
CMTM3	0.78719	0.0564643	0.103779	-1.24668
CMTM4	0.517777	-1.13281	0.286546	-0.278341
CMTM5	0.63043	-0.507491	0.200182	-0.735916
CMTM6	0.406791	-0.25353	0.407422	0.36208
CMTM7	0.354807	0.625611	0.458284	0.631555
CMTM8	0.718793	-0.257733	0.147118	-1.01706
CMTR2	0.580507	-0.299327	0.235971	-0.546298
CNGA1	0.579227	0.191168	0.255676	-0.441899
CNGA2	0.409973	0.182267	0.404378	0.345952
CNGA3	0.714713	-0.176372	0.145686	-1.02465
CNGA4	0.411766	0.814494	0.385495	0.245907
CNGB1	0.488403	0.026428	0.31094	-0.149099
CNGB3	0.537453	0.00165167	0.269301	-0.369709
CNIH1	0.669443	-0.353067	0.173968	-0.874799
CNIH2	0.236067	0.597553	0.676397	1.78716
CNIH3	0.545887	0.19408	0.271697	-0.357016
CNIH4	0.69107	-0.06793	0.160344	-0.946984
CNNM1	0.25354	0.175863	0.636157	1.57396
CNNM2	0.532623	0.542381	0.276254	-0.332869
CNNM3	0.2468	0.345703	0.614829	1.46096
CNNM4	0.446223	-0.597697	0.350185	0.0588292
CNOT1	0.506797	-0.54757	0.298939	-0.212683
CNPPD1	0.619773	-0.585857	0.207569	-0.696779
CNR1	0.68728	0.155496	0.162845	-0.933732
CNR2	0.376113	0.290427	0.443521	0.553338
CNST	0.351313	0.640803	0.480618	0.749889
CNTD1	0.309027	0.0559847	0.548541	1.10976
CNTFR	0.488118	0.0544388	0.317936	-0.11203
CNTN1	0.541593	0.0326683	0.279326	-0.316597
CNTN2	0.27959	0.746633	0.582988	1.29226
CNTN3	0.341963	-0.403077	0.466275	0.673893
CNTN4	0.601243	0.030548	0.235682	-0.547828
CNTN5	0.556767	0.498778	0.254293	-0.449225
CNTN6	0.191825	0.78109	0.731757	2.08047
CNTNAP1	0.44895	0.141113	0.371502	0.171771
CNTNAP2	0.484513	-0.515547	0.315128	-0.126911
CNTNAP3	0.415007	-0.101493	0.409835	0.374864
CNTNAP3B	0.46702	-0.337146	0.330485	-0.0455464
CNTNAP4	0.30839	0.313893	0.546851	1.1008
CNTNAP5	0.37498	0.49846	0.453498	0.606203
COA1	0.774007	-1.56576	0.111113	-1.20782
COA3	0.567277	0.218257	0.247035	-0.487681
COL11A1	0.186174	0.17704	0.771109	2.28896
COL11A2	0.551683	-0.265566	0.271922	-0.355821
COL12A1	0.616263	-0.186493	0.209914	-0.684351
COL13A1	0.416057	0.459497	0.406315	0.356218
COL14A1	0.58206	0.218387	0.234739	-0.552826
COL17A1	0.351739	-0.0466267	0.454513	0.611579
COL1A1	0.341143	0.546875	0.486729	0.782263
COL1A2	0.386337	-1.00328	0.434207	0.503995
COL24A1	0.80535	-0.66959	0.0938716	-1.29917
COL25A1	0.68813	0.143993	0.162193	-0.937189
COL26A1	0.450493	0.16055	0.351637	0.0665241
COL2A1	0.530043	0.292821	0.290855	-0.255511
COL3A1	0.220722	-0.406983	0.680936	1.81121
COL4A2	0.32175	0.325503	0.497518	0.839428
COL5A1	0.39192	0.186439	0.425922	0.4601
COL5A2	0.692787	0.631887	0.159141	-0.953355
COL5A3	0.449673	0.419216	0.371345	0.170941
COL6A1	0.794677	0.282013	0.0997166	-1.2682
COL6A2	0.354502	-0.303757	0.453962	0.608658
COL6A3	0.478123	0.615603	0.320642	-0.0976965
COL6A5	0.63503	-0.465313	0.203576	-0.717933
COL6A6	0.617793	-0.478244	0.209283	-0.687694
COL7A1	0.216563	0.39009	0.706107	1.94457
COLEC12	0.279781	0.483492	0.564505	1.19434
COLGALT1	0.439413	-0.300763	0.358761	0.104264
COLGALT2	0.347453	-0.351203	0.458808	0.634333
COLQ	0.501733	0.46294	0.31131	-0.147136
COMT	0.250599	0.0481733	0.643059	1.61053
COMTD1	0.536163	0.142687	0.270471	-0.363512
COQ2	0.471759	-0.400971	0.326535	-0.066472
CORIN	0.57403	-0.488598	0.240791	-0.520763
COX10	0.70694	0.0936297	0.150355	-0.999905
COX11	0.687687	-0.311	0.162361	-0.936297
COX14	0.597594	-0.840295	0.231525	-0.569855
COX15	0.780923	-2.20385	0.107508	-1.22692
COX16	0.63648	-0.368645	0.195986	-0.758148
COX18	0.616753	0.0816836	0.225746	-0.600472
COX4I1	0.555993	0.36164	0.256166	-0.439299
COX4I2	0.507927	0.0330433	0.310756	-0.150075
COX6A1	0.594287	-0.531543	0.23045	-0.575547
COX6C	0.708597	-0.172575	0.154867	-0.976003
COX7A1	0.366823	0.977347	0.459666	0.638877
COX7A2	0.742473	-0.04287	0.129138	-1.11232
COX8A	0.77123	-0.6705	0.112555	-1.20018
COX8C	0.47015	0.092234	0.349003	0.0525677
CP	0.45822	-0.250907	0.338973	-0.000572334
CPD	0.52502	-0.466933	0.289138	-0.264608
CPED1	0.373027	0.31302	0.429644	0.479817
CPM	0.66248	-0.121717	0.179096	-0.847632
CPOX	0.4048	0.339184	0.406227	0.355749
CPQ	0.648777	-0.07584	0.188202	-0.799389
CPT1A	0.349783	-0.841504	0.478714	0.739798
CPT1B	0.366613	0.590634	0.436088	0.513959
CPT1C	0.291667	0.266493	0.569328	1.21989
CPVL	0.62498	0.132183	0.214953	-0.657657
CPXM2	0.420067	0.30362	0.403755	0.342652
CPZ	0.338767	0.653293	0.490703	0.803319
CR1	0.589553	0.412913	0.229256	-0.581875
CR1L	0.701007	-0.312987	0.165442	-0.919976
CR2	0.453596	0.383223	0.346857	0.0411966
CRB1	0.388277	0.157108	0.414304	0.398543
CRB2	0.417183	0.215613	0.407486	0.362423
CRB3	0.62675	-0.158723	0.202656	-0.722805
CREB3	0.42672	-0.0225123	0.370421	0.166041
CREB3L1	0.500353	-0.00900667	0.300579	-0.203995
CREB3L2	0.336587	-0.09476	0.472374	0.706211
CREB3L3	0.498783	0.482713	0.301743	-0.197827
CREB3L4	0.570164	0.335737	0.249225	-0.476078
CREG1	0.365918	-0.202017	0.439237	0.530642
CRELD1	0.717883	-0.257987	0.143714	-1.03509
CRELD2	0.21467	0.946997	0.677574	1.7934
CRHR1	0.632687	0.0306567	0.200767	-0.732813
CRHR2	0.36643	0.436451	0.443444	0.552934
CRIM1	0.531157	-0.0194157	0.281227	-0.306525
CRISPLD2	0.556508	-0.153917	0.254231	-0.449554
CRLF1	0.508623	-0.11308	0.30661	-0.172038
CRLF2	0.619047	-0.00625733	0.207961	-0.6947
CRLS1	0.475678	-0.206935	0.335304	-0.0200159
CRTAM	0.700763	-0.0141367	0.154212	-0.979473
CRTAP	0.474507	-0.0563623	0.32359	-0.0820766
CRYAB	0.411987	0.630033	0.398078	0.312573
CS	0.635933	0.340058	0.19622	-0.756907
CSF1	0.44438	-0.237837	0.376275	0.19706
CSF1R	0.435113	0.427056	0.361142	0.116879
CSF2RA	0.583847	-0.909097	0.236046	-0.545901
CSF2RB	0.573553	-0.254207	0.24551	-0.49576
CSF3R	0.552681	-1.13376	0.259553	-0.421354
CSGALNACT2	0.529131	0.02691	0.276058	-0.333909
CSMD1	0.32265	0.764138	0.493788	0.819665
CSMD2	0.250577	-0.143529	0.623277	1.50572
CSMD3	0.32414	-0.18195	0.515538	0.934902
CSNK1A1	0.44335	0.0147467	0.366535	0.145454
CSPG4	0.257613	0.195874	0.595925	1.3608
CSPG5	0.639907	-0.119118	0.196142	-0.757317
CST11	0.544507	0.00365	0.263774	-0.398995
CST3	0.383617	0.269019	0.424778	0.454034
CST9	0.556057	0.414307	0.254636	-0.447406
CST9L	0.50537	-0.724327	0.306235	-0.174026
CT83	0.260381	0.09448	0.593082	1.34574
CTAGE1	0.424957	-0.449493	0.395608	0.29949
CTAGE5	0.452123	-0.155082	0.360353	0.112702
CTAGE8	0.3784	0.00424833	0.452233	0.599501
CTB-133G6.1	0.423017	-0.353503	0.387704	0.257612
CTCFL	0.172253	0.829103	0.789129	2.38443
CTD-2370N5.3	0.576634	-1.07363	0.239221	-0.529079
CTD-2521M24.10	0.644663	-0.138093	0.190629	-0.786529
CTDNEP1	0.526933	0.266167	0.300015	-0.206981
CTLA4	0.548426	0.34985	0.266985	-0.38198
CTNS	0.641204	-0.420323	0.201665	-0.728057
CTRB1	0.575517	-0.777613	0.240383	-0.522925
CTRB2	0.45324	-0.45061	0.344988	0.0312959
CTSA	0.929617	-0.665558	0.0315373	-1.62943
CTSC	0.736967	-0.739163	0.132379	-1.09515
CTSD	0.502833	-1.01719	0.299296	-0.210789
CTSK	0.723723	-0.375507	0.140393	-1.05269
CTSL	0.416957	-0.408943	0.381074	0.222483
CTSV	0.693427	0.0281777	0.158887	-0.954705
CTXN1	0.479282	0.371243	0.324719	-0.076097
CTXN2	0.381217	-0.0130833	0.436395	0.515584
CTXN3	0.382217	0.375668	0.432809	0.496586
CUTA	0.40945	0.359815	0.388365	0.261114
CUX1	0.48637	-0.63905	0.315888	-0.122883
CUX2	0.590137	-0.15311	0.228704	-0.584799
CUZD1	0.393303	0.533847	0.41879	0.422312
CWH43	0.323883	0.0862567	0.52217	0.970037
CX3CL1	0.549607	0.0276333	0.259766	-0.420226
CX3CR1	0.627837	-0.5464	0.219563	-0.633232
CXADR	0.201803	0.070668	0.726466	2.05244
CXCL10	0.29246	0.385385	0.534571	1.03574
CXCL11	0.556923	0.456967	0.253929	-0.451152
CXCL14	0.475943	-0.415812	0.344106	0.0266234
CXCL16	0.42407	-0.23698	0.372801	0.178655
CXCL9	0.363424	-0.42393	0.468508	0.685726
CXCR1	0.62321	0.164457	0.20505	-0.710124
CXCR2	0.625793	-0.0338403	0.219148	-0.635431
CXCR3	0.253042	0.766552	0.630568	1.54435
CXCR4	0.594247	-0.663437	0.225736	-0.600524
CXCR5	0.427147	0.17984	0.395864	0.300845
CXCR6	0.484383	-0.0893877	0.316875	-0.117654
CXorf66	0.474907	-0.403657	0.323297	-0.0836272
CXXC11	0.535588	-1.21515	0.271551	-0.35779
CYB561	0.721137	-0.0842533	0.141818	-1.04514
CYB561A3	0.345275	0.0898267	0.470996	0.69891
CYB561D1	0.352367	0.185816	0.453153	0.604373
CYB561D2	0.524207	-0.340485	0.301279	-0.200284
CYB5A	0.799157	-0.269223	0.097053	-1.28231
CYB5B	0.37737	0.49601	0.437434	0.521092
CYB5D2	0.646127	-0.301157	0.189449	-0.792778
CYB5R1	0.445287	0.303467	0.353671	0.0773009
CYBA	0.326177	0.873393	0.499219	0.848441
CYBB	0.864803	-0.849153	0.0629906	-1.46278
CYBRD1	0.698253	-0.433295	0.155744	-0.971353
CYHR1	0.53561	-0.292477	0.270889	-0.361295
CYP1A1	0.393902	0.060788	0.415601	0.405413
CYP1A2	0.47794	-0.130247	0.322062	-0.0901735
CYP20A1	0.419733	0.186753	0.386077	0.248992
CYP26A1	0.580317	0.237885	0.23616	-0.545295
CYP26C1	0.57141	0.204887	0.243141	-0.508311
CYP2A13	0.395853	0.697617	0.407523	0.362619
CYP2A6	0.579147	0.518118	0.236792	-0.54195
CYP2A7	0.599713	-0.056136	0.221634	-0.622258
CYP2C8	0.332239	0.07527	0.497029	0.836837
CYP2D6	0.57457	-0.00446333	0.240652	-0.521497
CYP2E1	0.553356	0.365149	0.266639	-0.383812
CYP2F1	0.30544	0.72119	0.51975	0.957215
CYP2J2	0.41547	0.191097	0.381161	0.222944
CYP2R1	0.70592	-0.386362	0.151001	-0.996487
CYP2S1	0.591545	-0.50065	0.228542	-0.585658
CYP2U1	0.674	-0.267873	0.17128	-0.889043
CYP3A4	0.5048	0.141193	0.296924	-0.223359
CYP3A43	0.467663	-0.24437	0.334929	-0.0220003
CYP3A5	0.50075	0.166323	0.309426	-0.15712
CYP3A7	0.597423	-0.480797	0.223354	-0.613142
CYP4A11	0.35152	0.71338	0.480385	0.748651
CYP4A22	0.514712	0.808019	0.293378	-0.242143
CYP4B1	0.507157	-0.06211	0.29811	-0.217075
CYP4F11	0.308944	0.552695	0.537273	1.05005
CYP4F12	0.546243	0.48948	0.266059	-0.386884
CYP4F2	0.495717	0.241263	0.304399	-0.183755
CYP4F22	0.264396	-0.2557	0.595604	1.3591
CYP4F3	0.530973	-0.186849	0.274753	-0.340825
CYP4F8	0.390223	0.661819	0.435097	0.50871
CYP4V2	0.48519	0.525387	0.336456	-0.0139091
CYP4X1	0.555283	-1.28025	0.255178	-0.444536
CYP4Z1	0.61174	-0.66902	0.213126	-0.667337
CYP51A1	0.475977	0.0678427	0.336195	-0.0152901
CYP7A1	0.360023	0.591757	0.444797	0.560099
CYP8B1	0.554237	0.316697	0.275473	-0.337009
CYSLTR1	0.512263	-0.527127	0.298602	-0.214468
CYSLTR2	0.476914	-0.178357	0.332158	-0.0366826
CYTH1	0.437433	-0.353723	0.359204	0.106613
CYYR1	0.539683	-0.49396	0.2746	-0.341633
DAD1	0.177907	-0.115071	0.814841	2.52066
DAG1	0.581213	0.456867	0.23552	-0.548687
DAGLA	0.83693	-0.930563	0.0771293	-1.38787
DAGLB	0.802917	-0.11408	0.0950429	-1.29296
DAPK1	0.74055	-0.07719	0.130387	-1.1057
DAPK2	0.539154	-0.109348	0.26827	-0.37517
DAPK3	0.287601	-0.476918	0.545271	1.09243
DAPL1	0.68617	-0.0978497	0.163539	-0.930057
DARC	0.164057	0.71769	0.833271	2.61831
DBH	0.299887	0.431827	0.532787	1.02629
DCAF17	0.62299	0.244147	0.205665	-0.706863
DCAKD	0.149747	0.293346	0.908251	3.01557
DCBLD1	0.727173	-0.141157	0.138259	-1.064
DCBLD2	0.286229	0.291283	0.55403	1.13884
DCC	0.749353	-0.243518	0.125429	-1.13197
DCHS1	0.335972	0.0688067	0.47444	0.717157
DCHS2	0.360527	-0.209853	0.473596	0.712684
DCLK1	0.615153	0.12119	0.213362	-0.666084
DCLK3	0.491983	-0.63395	0.308088	-0.164209
DCN	0.416223	-0.0388167	0.401921	0.332937
DCP1B	0.606743	0.194351	0.219006	-0.63618
DCST1	0.44068	0.743573	0.365603	0.140518
DCST2	0.588987	-0.709856	0.229688	-0.579586
DCSTAMP	0.5015	0.145653	0.299348	-0.210514
DCT	0.415522	0.336156	0.389373	0.266453
DDO	0.420543	0.746743	0.37631	0.197243
DDOST	0.42287	0.355176	0.374341	0.186813
DDR1	0.708133	-0.09489	0.149907	-1.00228
DDR2	0.564423	0.162553	0.24811	-0.481981
DDRGK1	0.392203	0.370859	0.409675	0.374016
DEAF1	0.57446	-0.445049	0.240564	-0.521964
DEFB103A	0.716743	-0.418777	0.144471	-1.03108
DEFB105B	0.27841	0.245117	0.587632	1.31687
DEFB107B	0.57456	0.0566523	0.240352	-0.523085
DEFB114	0.276384	0.630387	0.56326	1.18774
DEFB115	0.714833	-0.393527	0.145496	-1.02565
DEFB126	0.89932	-0.36742	0.0459377	-1.55313
DEFB134	0.71515	-0.0889077	0.145305	-1.02666
DEGS1	0.880863	-0.55656	0.0549255	-1.50551
DEGS2	0.627027	0.0159382	0.213521	-0.665244
DENND1A	0.53201	0.553425	0.275331	-0.337761
DENND1B	0.66127	-0.0235567	0.179512	-0.84543
DENND3	0.399883	0.351683	0.43055	0.48462
DENND4B	0.306953	0.181863	0.513725	0.925296
DENND4C	0.64258	-0.432235	0.191749	-0.780597
DENND5A	0.29727	0.51681	0.546187	1.09729
DENND5B	0.2457	0.705757	0.625234	1.51609
DERL1	0.493109	-0.705343	0.307328	-0.168233
DERL2	0.302203	0.396315	0.547723	1.10542
DERL3	0.539277	0.339714	0.271765	-0.356653
DEXI	0.7394	-0.266383	0.13087	-1.10314
DFNB31	0.39304	-0.243223	0.409047	0.37069
DGAT1	0.207972	0.261173	0.739099	2.11937
DGAT2	0.553387	-0.656317	0.260945	-0.413982
DGAT2L6	0.374703	0.23527	0.426038	0.460711
DGCR2	0.780083	-0.370657	0.10772	-1.2258
DGKE	0.879983	-1.21735	0.0556539	-1.50165
DHCR24	0.622907	0.68291	0.205479	-0.707848
DHCR7	0.294835	0.688218	0.536637	1.04668
DHODH	0.285873	-0.28729	0.563461	1.1888
DHRS11	0.36609	-0.315199	0.439519	0.53214
DHRS3	0.377823	0.324693	0.422397	0.441422
DHRS7	0.80558	-0.204063	0.0937763	-1.29967
DHRS7B	0.243463	-0.129107	0.615561	1.46484
DHRS7C	0.735527	-0.140153	0.13336	-1.08995
DHRS9	0.47626	-0.155993	0.321746	-0.0918474
DHX36	0.350867	0.0694967	0.467531	0.680552
DIABLO	0.61344	-0.605175	0.218441	-0.639176
DIO1	0.393527	-0.21624	0.411796	0.385253
DIO2	0.51415	-0.02561	0.308515	-0.161948
DIO3	0.587657	0.34615	0.230588	-0.574817
DIP2A	0.352863	0.111904	0.474178	0.715767
DIP2C	0.275267	0.49355	0.575122	1.25058
DIRC2	0.335985	0.260367	0.496745	0.835329
DISP1	0.417664	-0.357423	0.412983	0.391547
DISP2	0.421109	-0.186247	0.383	0.232691
DKFZP761J1410	0.530107	0.576643	0.27544	-0.337183
DKK3	0.546547	0.362994	0.263917	-0.398235
DKKL1	0.496017	-0.334504	0.308153	-0.163866
DLG4	0.564583	0.107599	0.252956	-0.456308
DLK1	0.57438	0.0505767	0.240529	-0.522151
DLK2	0.460065	-0.418043	0.343636	0.0241329
DLL1	0.70408	0.1763	0.152146	-0.99042
DLL3	0.39339	0.440087	0.428283	0.472609
DLL4	0.290242	0.942007	0.578975	1.271
DMPK	0.51631	0.260133	0.287948	-0.270913
DMRT2	0.648213	-0.303297	0.191906	-0.779762
DMTF1	0.78438	-0.0645067	0.10521	-1.2391
DMXL2	0.791253	-0.176797	0.101379	-1.25939
DNAH2	0.325599	0.998317	0.501958	0.862951
DNAJB11	0.40958	0.106636	0.387188	0.254877
DNAJB12	0.53163	-0.236967	0.286874	-0.276606
DNAJB14	0.446182	-0.22682	0.364819	0.136362
DNAJB9	0.576787	0.28021	0.250911	-0.467143
DNAJC1	0.67625	-0.228367	0.171531	-0.887711
DNAJC10	0.52297	0.499644	0.28144	-0.305394
DNAJC11	0.608073	-1.2039	0.223311	-0.613371
DNAJC13	0.776377	-0.45803	0.109715	-1.21523
DNAJC14	0.351339	-0.161708	0.458664	0.633571
DNAJC15	0.803457	-0.104963	0.0949583	-1.29341
DNAJC16	0.500993	-1.12603	0.309467	-0.156901
DNAJC18	0.245907	0.576671	0.61186	1.44523
DNAJC19	0.601847	-0.385523	0.22062	-0.62763
DNAJC22	0.835733	-1.24585	0.0777574	-1.38454
DNAJC25	0.389477	-0.443712	0.409147	0.371221
DNAJC30	0.240866	-0.086944	0.631791	1.55083
DNAJC4	0.430335	0.07083	0.375985	0.195521
DNAJC5	0.988687	-1.14345	0.00490325	-1.77054
DNAJC5B	0.666307	-0.121345	0.184584	-0.818556
DNAJC5G	0.25528	-0.106071	0.616103	1.46771
DNASE1	0.21684	0.777347	0.702025	1.92294
DNASE1L1	0.442223	0.246293	0.356728	0.0934968
DNASE2B	0.387099	0.0231	0.421537	0.436865
DNER	0.32579	0.418703	0.494968	0.825917
DNPEP	0.456855	0.33794	0.348022	0.047369
DOK7	0.63243	-0.380043	0.1988	-0.743237
DOLK	0.638183	-0.0303863	0.194701	-0.764955
DOLPP1	0.473483	0.407473	0.325623	-0.0713066
DONSON	0.55818	0.10161	0.252886	-0.456678
DOPEY1	0.66469	-0.184204	0.177289	-0.857204
DPAGT1	0.44407	-0.63662	0.371495	0.171735
DPCR1	0.327203	0.583813	0.497769	0.840757
DPEP1	0.827667	-0.67677	0.0819399	-1.36238
DPEP2	0.416875	0.303633	0.388749	0.263149
DPEP3	0.82308	-0.612623	0.0843399	-1.34967
DPH7	0.665767	-0.397937	0.176456	-0.861618
DPM2	0.493877	-0.524793	0.306481	-0.172722
DPM3	0.254184	0.53661	0.608241	1.42606
DPP10	0.393602	0.372248	0.4119	0.385806
DPP4	0.52528	-0.34894	0.298259	-0.216283
DPP6	0.647417	0.18964	0.189667	-0.791627
DPP7	0.798227	-0.102338	0.0975982	-1.27942
DPP8	0.199387	0.720127	0.723759	2.03809
DPY19L1	0.370683	-0.602463	0.431153	0.487813
DPY19L2	0.367497	0.253835	0.45798	0.629947
DPY19L3	0.373887	0.720277	0.456429	0.621727
DPY19L4	0.350727	0.306682	0.479997	0.746595
DRAM1	0.577343	-0.104936	0.249919	-0.472401
DRAM2	0.541333	0.33499	0.277251	-0.327589
DRAXIN	0.444775	0.539423	0.35429	0.0805781
DRD1	0.766163	-0.489557	0.11549	-1.18463
DRD2	0.34774	0.308747	0.493107	0.816055
DRD3	0.554347	-0.42029	0.256084	-0.439735
DRD4	0.579643	-0.696277	0.238027	-0.535404
DRD5	0.302223	-0.196053	0.539463	1.06166
DSC1	0.774723	-0.106963	0.110612	-1.21047
DSC2	0.361866	0.183333	0.448552	0.579998
DSC3	0.43167	0.76167	0.36944	0.160845
DSCAM	0.660377	0.16582	0.180061	-0.842517
DSCAML1	0.420337	0.119857	0.379732	0.215375
DSE	0.58534	0.400882	0.249468	-0.474786
DSEL	0.460313	-0.356317	0.338771	-0.00164347
DSG1	0.5746	-0.273371	0.245053	-0.498179
DSG2	0.700337	-0.654967	0.168943	-0.901423
DSG3	0.848857	-0.472427	0.0709252	-1.42074
DSG4	0.268639	-0.153203	0.591135	1.33543
DTNA	0.75255	-0.478277	0.123624	-1.14153
DUOX1	0.33313	0.02892	0.510853	0.910077
DUOX2	0.47595	0.502163	0.326764	-0.0652598
DUOXA1	0.53259	0.0419593	0.280325	-0.311301
DUOXA2	0.282979	-0.0662433	0.558773	1.16397
DUSP13	0.56953	-0.268063	0.246118	-0.492535
DYM	0.746837	0.249107	0.126867	-1.12435
DYNAP	0.648913	-0.06853	0.187548	-0.802852
DYNC2H1	0.446357	-0.0260367	0.365416	0.139527
DYRK2	0.389421	-0.285425	0.409964	0.37555
DYSF	0.436596	0.479707	0.361309	0.117769
DZIP3	0.318635	0.452416	0.50969	0.903915
E2F5	0.535033	-0.286533	0.271569	-0.357695
EBI3	0.57326	0.46806	0.251673	-0.463105
EBLN1	0.47643	-0.979105	0.327779	-0.0598823
EBP	0.557077	-1.02478	0.255918	-0.440613
EBPL	0.33628	0.834023	0.475457	0.722542
ECE1	0.368712	-0.40007	0.433031	0.497764
ECE2	0.520957	0.166628	0.282907	-0.297624
ECEL1	0.392147	0.2808	0.40698	0.359739
ECM1	0.302337	-0.303419	0.554069	1.13904
ECSCR	0.589997	0.196355	0.231091	-0.572155
EDA	0.22558	-0.126683	0.689773	1.85803
EDA2R	0.581748	-0.614432	0.237844	-0.536377
EDAR	0.367839	0.421713	0.436751	0.51747
EDDM3A	0.433317	-0.020718	0.390726	0.273622
EDDM3B	0.489797	0.382033	0.310093	-0.153587
EDEM1	0.475758	0.512143	0.327383	-0.0619826
EDEM3	0.560723	-0.48051	0.257835	-0.430456
EDNRA	0.26889	0.16725	0.615318	1.46355
EDNRB	0.429953	0.128295	0.38211	0.227972
EDRF1	0.588807	-0.606373	0.242733	-0.510471
EEF1A1	0.393633	0.690663	0.420464	0.431181
EEF1D	0.600292	-0.115839	0.231667	-0.569101
EEF1E1	0.744043	0.227496	0.128104	-1.1178
EFCAB14	0.609464	-0.503993	0.214886	-0.65801
EFEMP1	0.6822	-1.06595	0.178351	-0.851579
EFNA1	0.587483	-0.19526	0.230793	-0.573734
EFNA2	0.425279	-0.531356	0.371622	0.172404
EFNA4	0.557807	-0.19223	0.25327	-0.454646
EFNA5	0.306636	0.79975	0.536291	1.04485
EFNB1	0.133201	0.422287	0.922092	3.0889
EFNB2	0.710927	0.149897	0.148086	-1.01193
EFNB3	0.286974	0.122402	0.557121	1.15522
EGF	0.493333	-0.13698	0.306772	-0.171184
EGFLAM	0.513597	0.462607	0.311263	-0.147388
EGFR	0.26243	0.29221	0.589043	1.32434
EI24	0.663333	0.264438	0.180561	-0.839868
EIF2AK3	0.350417	0.0347967	0.47671	0.729183
EIF3L	0.337747	-0.0445313	0.485967	0.778227
ELANE	0.597773	-0.289947	0.223202	-0.61395
ELFN1	0.195593	-0.02288	0.726383	2.052
ELFN2	0.41703	-0.0707	0.379791	0.215687
ELMOD1	0.687733	-0.860041	0.162363	-0.936286
ELN	0.80308	-0.337851	0.0952646	-1.29179
ELOVL1	0.490287	0.157406	0.325433	-0.0723128
ELOVL2	0.54091	0.603196	0.269886	-0.366612
ELOVL3	0.440789	0.534703	0.356582	0.0927195
ELOVL4	0.55934	-1.24921	0.252288	-0.459848
ELOVL5	0.672383	-1.07531	0.172204	-0.884145
ELOVL6	0.493574	0.163411	0.308868	-0.160077
ELOVL7	0.536553	0.33398	0.270058	-0.365698
ELP6	0.663143	-0.02469	0.178172	-0.852527
ELTD1	0.487613	-0.278823	0.311868	-0.144181
EMB	0.517233	0.164816	0.288241	-0.269364
EMC1	0.74728	0.0190233	0.126654	-1.12548
EMC10	0.238803	0.166296	0.653376	1.66519
EMC3	0.529017	-0.111713	0.276115	-0.333608
EMC4	0.439583	0.76087	0.362094	0.121923
EMC6	0.363698	0.123599	0.445074	0.561568
EMC7	0.405454	0.271777	0.395369	0.298222
EMCN	0.122736	0.375103	0.964279	3.31241
EMD	0.567317	-0.25631	0.250138	-0.471241
EMID1	0.556633	0.00687833	0.259195	-0.423251
EMILIN1	0.486093	0.339493	0.326976	-0.0641364
EMILIN2	0.38545	-0.073717	0.414035	0.397117
EML2	0.911673	-0.64781	0.0399845	-1.58467
EMP1	0.345269	0.280548	0.461234	0.647185
EMP2	0.60014	0.0534	0.224215	-0.608584
EMP3	0.42115	-0.36429	0.388054	0.259465
EMR1	0.258347	-0.577618	0.624221	1.51072
EMR2	0.590703	0.41728	0.228408	-0.58637
EMR3	0.588853	0.141885	0.229691	-0.579573
ENDOD1	0.413202	0.413587	0.389567	0.267482
ENG	0.71747	-0.286023	0.144059	-1.03326
ENHO	0.54127	0.161847	0.266268	-0.385779
ENO1	0.633877	0.303567	0.197698	-0.749073
ENPEP	0.686053	-0.401265	0.163273	-0.931465
ENPP1	0.629983	-0.072805	0.215713	-0.65363
ENPP2	0.569515	-0.00345867	0.252827	-0.456993
ENPP3	0.37724	0.09186	0.441797	0.544207
ENPP4	0.752903	-0.192887	0.122984	-1.14492
ENPP5	0.413487	0.688686	0.411138	0.38177
ENPP6	0.424418	-0.0292067	0.375009	0.190354
ENPP7	0.595797	-0.55654	0.224533	-0.6069
ENTPD1	0.33934	0.739283	0.468968	0.688165
ENTPD2	0.348923	0.448718	0.468283	0.684533
ENTPD3	0.473668	-0.212607	0.327874	-0.0593781
ENTPD4	0.561243	0.25874	0.250637	-0.468593
ENTPD5	0.366573	0.250823	0.456304	0.621069
ENTPD6	0.68202	-0.274426	0.166095	-0.916516
ENTPD7	0.65876	-0.962143	0.181009	-0.837496
ENTPD8	0.43722	-0.153328	0.378035	0.206383
EOGT	0.41346	0.16336	0.386599	0.251755
EPB41L3	0.276703	-0.03172	0.570541	1.22631
EPCAM	0.604907	-0.283017	0.21857	-0.638491
EPDR1	0.163273	0.65726	0.848957	2.70142
EPGN	0.489903	0.372233	0.332251	-0.0361865
EPHA1	0.4007	0.526167	0.404493	0.346562
EPHA10	0.626033	-0.327408	0.203097	-0.720468
EPHA2	0.658299	-0.659389	0.181913	-0.832705
EPHA3	0.552437	0.157593	0.257718	-0.431081
EPHA4	0.700937	0.146723	0.154206	-0.979506
EPHA5	0.70965	-0.30286	0.159731	-0.950233
EPHA6	0.59148	-0.10898	0.227886	-0.589133
EPHA7	0.355515	0.0145986	0.463919	0.661413
EPHA8	0.43891	0.552834	0.361551	0.119047
EPHB1	0.354347	-0.03907	0.481961	0.757003
EPHB2	0.693337	-0.342973	0.167202	-0.910651
EPHB3	0.21481	0.19067	0.723255	2.03542
EPHB4	0.309595	0.661513	0.520414	0.960732
EPHB6	0.40688	0.191631	0.404089	0.344421
EPHX3	0.5869	-0.309442	0.237171	-0.539942
EPHX4	0.889187	-0.30702	0.0507613	-1.52757
EPO	0.434893	-0.074041	0.388248	0.260496
EPOR	0.51787	-0.914383	0.290761	-0.25601
EPSTI1	0.523177	-0.15469	0.29034	-0.258241
EPT1	0.489647	0.402242	0.309813	-0.15507
EPX	0.66307	-0.909987	0.181378	-0.83554
EQTN	0.432378	-0.11808	0.364523	0.134796
ERAP1	0.455928	-0.0221267	0.348318	0.048937
ERAP2	0.603637	-0.347747	0.223946	-0.61001
ERBB2	0.242307	-0.229372	0.656729	1.68296
ERBB3	0.316013	0.720398	0.516253	0.938686
ERBB4	0.536893	0.406627	0.270565	-0.363011
EREG	0.55301	-0.197895	0.256867	-0.435589
ERGIC1	0.492715	0.675553	0.313753	-0.134193
ERGIC2	0.6213	-0.232233	0.206515	-0.702363
ERGIC3	0.587637	-0.646103	0.230581	-0.574856
ERLIN1	0.348725	0.141003	0.462258	0.652611
ERMAP	0.35734	0.12696	0.480509	0.749309
ERMARD	0.35171	0.696814	0.474981	0.720022
ERMP1	0.378973	0.486857	0.42519	0.456217
ERN1	0.441417	0.378955	0.354958	0.0841164
ERN2	0.61474	-0.0632333	0.210962	-0.678798
ERO1L	0.188491	0.00907	0.783047	2.35221
ERO1LB	0.43102	0.156813	0.36639	0.144687
ERP29	0.457963	-0.0761	0.338894	-0.000990804
ERVFRD-1	0.618033	-0.653287	0.210278	-0.682423
ERVMER34-1	0.59046	-0.21654	0.228476	-0.586007
ERVV-1	0.74892	-0.35223	0.125418	-1.13203
ERVV-2	0.241572	0.21634	0.624166	1.51043
ERVW-1	0.502926	0.20521	0.303967	-0.186041
ESAM	0.7778	-0.840147	0.109106	-1.21845
ESPL1	0.538113	-0.57944	0.274709	-0.341056
ESYT1	0.5456	-0.101533	0.262863	-0.403819
ESYT2	0.528367	-0.53449	0.276777	-0.3301
ESYT3	0.3633	0.266427	0.447842	0.576233
ETFDH	0.445455	0.477354	0.358918	0.1051
ETNK1	0.6104	0.295943	0.214094	-0.662207
EVA1A	0.38624	0.640443	0.436643	0.516898
EVA1B	0.239682	0.416375	0.633733	1.56112
EVA1C	0.707193	-0.52387	0.150208	-1.00069
EVC	0.57912	-0.499832	0.237037	-0.540653
EVC2	0.346617	0.19076	0.46873	0.686901
EVI2A	0.245773	-0.199773	0.637461	1.58087
EVI2B	0.328523	-0.517513	0.487818	0.788036
EVI5	0.574947	-0.402775	0.240673	-0.521384
EVI5L	0.51293	-0.194223	0.307315	-0.168303
EXD2	0.567257	-0.18972	0.246129	-0.492481
EXOG	0.057754	1.03791	1.3475	5.34277
EXT1	0.701743	-0.57474	0.153752	-0.981912
EXT2	0.347802	0.31674	0.466208	0.673543
EXTL1	0.32427	0.442607	0.50246	0.865612
EXTL2	0.801403	-0.076152	0.0959737	-1.28803
EXTL3	0.457331	0.0365153	0.342027	0.0156067
F10	0.705613	-0.265695	0.160258	-0.947439
F11R	0.567383	-0.330317	0.245917	-0.493603
F13A1	0.299557	-0.0522433	0.561078	1.17618
F2	0.670813	-0.43295	0.188445	-0.798099
F2R	0.1513	0.256967	0.910751	3.02881
F2RL1	0.304696	-0.36118	0.524806	0.984003
F2RL2	0.461017	0.113889	0.339239	0.000834282
F2RL3	0.826957	-0.345613	0.0822845	-1.36056
F3	0.441993	-0.218813	0.356488	0.0922241
F5	0.557997	0.341382	0.257576	-0.43183
FA2H	0.668833	0.442892	0.174347	-0.872795
FAAH	0.419567	0.0603833	0.37732	0.202594
FAAH2	0.602704	-0.09672	0.220066	-0.630563
FADS1	0.543777	-0.272024	0.266896	-0.382449
FADS2	0.80303	-1.30246	0.095252	-1.29185
FADS3	0.518528	-0.260007	0.288451	-0.268251
FADS6	0.529897	0.196188	0.275492	-0.336908
FAF2	0.536763	-0.105677	0.269977	-0.366127
FAIM2	0.470313	0.1372	0.327345	-0.0621815
FAIM3	0.612287	0.326627	0.213994	-0.662734
FAM105A	0.420903	0.126977	0.400793	0.326961
FAM122C	0.2879	0.0706733	0.545801	1.09524
FAM132A	0.29849	-0.0622083	0.532974	1.02728
FAM134A	0.422383	0.281407	0.374187	0.185996
FAM134B	0.4225	0.826747	0.395883	0.300944
FAM134C	0.442594	0.477092	0.365821	0.141672
FAM151A	0.361974	-0.53333	0.456358	0.621352
FAM155A	0.31323	-0.346903	0.537228	1.04982
FAM155B	0.39792	0.308453	0.410047	0.375987
FAM159A	0.402113	0.185044	0.39786	0.311422
FAM159B	0.689233	0.64568	0.161386	-0.941463
FAM160A2	0.390573	0.339873	0.41428	0.398416
FAM162A	0.595383	0.0415789	0.236113	-0.545546
FAM162B	0.208961	0.818893	0.729635	2.06922
FAM163A	0.422087	-0.146296	0.377933	0.205844
FAM163B	0.309043	0.375969	0.53808	1.05433
FAM171A1	0.400953	-0.0218267	0.39643	0.303843
FAM171A2	0.688457	0.00302333	0.161871	-0.938893
FAM171B	0.67734	-0.04944	0.168926	-0.901514
FAM173A	0.475756	-0.0399533	0.322363	-0.0885774
FAM173B	0.647987	-0.235577	0.188128	-0.799779
FAM174A	0.778367	0.133347	0.108561	-1.22134
FAM174B	0.577894	0.480502	0.244618	-0.500482
FAM178A	0.769093	-0.594439	0.113773	-1.19373
FAM180B	0.340482	-0.0453283	0.485222	0.774281
FAM187A	0.473227	-0.215753	0.328516	-0.0559799
FAM187B	0.455514	-0.465197	0.350109	0.0584255
FAM189A1	0.434757	0.179043	0.361934	0.121075
FAM189A2	0.646276	-0.29681	0.194156	-0.767844
FAM189B	0.58295	-0.51154	0.23414	-0.555997
FAM198B	0.392486	0.10414	0.427821	0.470159
FAM19A1	0.412055	0.226318	0.397098	0.307381
FAM19A3	0.470224	0.33072	0.328216	-0.0575694
FAM19A4	0.264347	0.5893	0.617179	1.47341
FAM19A5	0.803213	-0.0773433	0.0950339	-1.29301
FAM200A	0.764007	0.339967	0.116819	-1.17758
FAM205A	0.207888	0.898202	0.722139	2.02951
FAM209A	0.246847	0.35363	0.655647	1.67722
FAM209B	0.634933	-0.204355	0.197014	-0.752698
FAM20A	0.39964	0.299006	0.423432	0.446906
FAM20B	0.54833	-0.793929	0.260686	-0.415352
FAM20C	0.339433	0.496993	0.494906	0.825588
FAM210A	0.17953	0.142243	0.796196	2.42188
FAM210B	0.50367	-0.418257	0.308568	-0.161667
FAM213A	0.147495	1.14131	0.880383	2.86792
FAM220A	0.690873	-1.52003	0.160444	-0.946452
FAM24A	0.381629	0.104417	0.426493	0.46312
FAM24B	0.949317	-1.22757	0.0224532	-1.67755
FAM26D	0.40247	-0.163327	0.412821	0.390684
FAM26E	0.518617	0.445727	0.284944	-0.286829
FAM26F	0.365373	0.367437	0.447461	0.574216
FAM35A	0.441203	-0.09188	0.375831	0.194705
FAM3A	0.393499	-0.121897	0.409162	0.371299
FAM3B	0.573153	0.18181	0.259845	-0.419807
FAM3C	0.321557	0.326557	0.515359	0.933952
FAM3D	0.677757	-0.523843	0.177113	-0.858138
FAM47E-STBD1	0.67217	0.499813	0.172275	-0.883769
FAM57A	0.513333	0.247783	0.309455	-0.156964
FAM57B	0.77068	-0.612283	0.112966	-1.198
FAM69A	0.67853	-0.119073	0.168196	-0.905381
FAM69B	0.826267	-0.479804	0.0826451	-1.35865
FAM73A	0.554393	-0.174082	0.255944	-0.440475
FAM73B	0.803887	-0.0825667	0.0945783	-1.29542
FAM76B	0.569327	0.49772	0.244346	-0.501925
FAM8A1	0.425801	0.245757	0.37948	0.21404
FAM98B	0.771417	-1.10448	0.112441	-1.20078
FAM9C	0.215211	0.737427	0.684112	1.82804
FANCA	0.418217	0.709847	0.40992	0.375317
FANCM	0.67707	-0.57185	0.169882	-0.89645
FAP	0.790267	-0.406857	0.10201	-1.25605
FAR1	0.721127	-0.072287	0.141882	-1.0448
FAR2	0.377606	-0.00918667	0.441131	0.54068
FAS	0.78846	0.222433	0.103028	-1.25066
FASLG	0.628573	0.220089	0.201253	-0.730242
FAT1	0.452937	0.0267533	0.346077	0.0370627
FAT2	0.411223	0.301699	0.385697	0.246978
FAT3	0.528925	0.151873	0.284424	-0.289582
FAT4	0.56997	-0.86613	0.246757	-0.489154
FATE1	0.566668	-0.460013	0.24648	-0.490619
FAXDC2	0.50754	-0.285607	0.295618	-0.230278
FBLN2	0.711463	0.15912	0.147603	-1.01449
FBN1	0.553263	0.281867	0.256916	-0.435325
FBN2	0.67551	-0.527027	0.181446	-0.835179
FBXL17	0.284103	0.607761	0.546655	1.09976
FBXO18	0.43685	-0.01035	0.375357	0.192195
FBXW12	0.492092	-0.26688	0.308104	-0.164121
FBXW7	0.558721	0.0139017	0.25292	-0.456497
FCAMR	0.816097	-0.119713	0.088136	-1.32955
FCAR	0.339242	-0.170196	0.512863	0.920727
FCER1A	0.694407	-0.48858	0.168536	-0.903584
FCER1G	0.525157	0.105182	0.295714	-0.229766
FCER2	0.528923	-0.19984	0.286821	-0.276887
FCGR1B	0.822177	-0.425117	0.0854524	-1.34377
FCGR2A	0.45324	-0.490613	0.343726	0.0246085
FCGR2C	0.53143	0.417497	0.274146	-0.344042
FCGR3A	0.373153	0.147053	0.449244	0.583664
FCGR3B	0.536377	-0.116787	0.292927	-0.244535
FCGRT	0.852873	-0.645593	0.0688881	-1.43153
FCN1	0.156276	0.951487	0.876538	2.84755
FCN2	0.57882	0.0799067	0.237134	-0.540136
FCRL1	0.288767	0.4257	0.540858	1.06905
FCRL2	0.31463	0.580288	0.525922	0.989915
FCRL3	0.529888	0.426933	0.282051	-0.302155
FCRL4	0.37683	0.315001	0.431296	0.488571
FCRL5	0.628537	-0.0968903	0.204173	-0.714768
FCRL6	0.587987	0.00762	0.230995	-0.572664
FCRLA	0.416747	0.57943	0.389755	0.268479
FDCSP	0.880713	-1.1556	0.0550126	-1.50505
FDFT1	0.657507	0.268359	0.183317	-0.825269
FER1L4	0.678907	-0.791111	0.167825	-0.907346
FER1L5	0.544083	0.255507	0.263925	-0.398192
FER1L6	0.503583	-0.30201	0.321005	-0.0957699
FFAR1	0.536243	-0.770167	0.271717	-0.356911
FFAR2	0.577293	0.0584933	0.238388	-0.533493
FFAR3	0.181358	0.93022	0.780754	2.34006
FFAR4	0.457967	0.0881633	0.351079	0.0635666
FGA	0.5582	0.60394	0.260837	-0.414555
FGB	0.36656	0.0766817	0.462004	0.651268
FGF10	0.711967	0.0933967	0.147398	-1.01557
FGF19	0.65476	-0.297074	0.183686	-0.823315
FGF4	0.710477	-0.250622	0.148324	-1.01067
FGF6	0.318877	-0.72432	0.505392	0.881146
FGFR1	0.350947	0.109969	0.465695	0.67082
FGFR2	0.743697	-0.671553	0.128369	-1.11639
FGFR3	0.408713	0.266718	0.414216	0.398077
FGFR4	0.44083	-0.474423	0.371223	0.170292
FGFRL1	0.348749	-0.630373	0.490995	0.804867
FGG	0.24096	0.101775	0.669385	1.75001
FGL2	0.436327	0.137327	0.362052	0.121702
FIBCD1	0.393067	0.483939	0.407475	0.362364
FICD	0.163965	0.7625	0.81004	2.49522
FIG4	0.448527	7e-05	0.370835	0.168237
FIS1	0.242935	0.000403333	0.631457	1.54906
FITM1	0.6033	-0.049039	0.22194	-0.620634
FITM2	0.68457	-0.000980667	0.175323	-0.867621
FKBP10	0.64166	0.09064	0.19237	-0.777303
FKBP11	0.280273	-0.240143	0.592439	1.34234
FKBP14	0.189	0.38059	0.731769	2.08053
FKBP1A	0.507887	-0.481457	0.299377	-0.210361
FKBP7	0.82358	-0.196063	0.0840904	-1.35099
FKBP8	0.768253	-0.788302	0.114234	-1.19128
FKBP9	0.371393	-0.129681	0.432495	0.494924
FKRP	0.5874	-0.271062	0.230761	-0.573904
FKTN	0.437678	0.41631	0.372224	0.175594
FLG2	0.490223	0.456003	0.309278	-0.157902
FLNA	0.41099	0.190533	0.391799	0.279305
FLRT1	0.410494	0.421077	0.397005	0.306893
FLRT2	0.57697	0.10842	0.238953	-0.530496
FLRT3	0.335643	0.80439	0.489477	0.796826
FLT1	0.166903	-0.545793	0.827747	2.58904
FLT3	0.474417	0.13587	0.344823	0.0304209
FLT3LG	0.287098	-0.426595	0.543577	1.08346
FLT4	0.376047	0.375257	0.426282	0.462003
FLVCR1	0.393628	0.47486	0.40991	0.375262
FLVCR2	0.357477	0.791761	0.453462	0.606009
FMNL1	0.587537	-0.292977	0.230758	-0.573917
FMO1	0.538667	-0.989103	0.286162	-0.280379
FMO3	0.204654	0.70118	0.721543	2.02635
FMO4	0.500611	0.496097	0.308194	-0.163648
FMO5	0.28006	0.44244	0.586054	1.30851
FMR1NB	0.542725	0.331257	0.271243	-0.359421
FN1	0.457079	-0.119333	0.340345	0.00669735
FNDC3A	0.46709	-0.00542467	0.331108	-0.0422444
FNDC3B	0.661063	-0.511318	0.179461	-0.845696
FNDC4	0.29509	0.483407	0.55043	1.11976
FNDC5	0.471227	-0.123133	0.346433	0.0389509
FNDC9	0.31079	0.12529	0.520386	0.960587
FOCAD	0.235234	0.350834	0.629015	1.53612
FOLH1	0.681467	0.0547933	0.166415	-0.914817
FOLR1	0.345167	0.722576	0.475059	0.720434
FOLR2	0.724697	-0.82639	0.139724	-1.05623
FOLR4	0.635833	0.01224	0.196547	-0.755171
FPR1	0.255197	0.704973	0.602767	1.39706
FPR2	0.824717	-0.161753	0.0835601	-1.3538
FPR3	0.45496	0.320706	0.342087	0.0159257
FRAS1	0.521133	-0.41319	0.282723	-0.298595
FREM1	0.680207	-0.0332599	0.169319	-0.89943
FREM2	0.596513	0.209462	0.227361	-0.591918
FRMD3	0.47866	0.31443	0.320942	-0.0961071
FRMD5	0.565696	-0.513017	0.247415	-0.485665
FRRS1	0.39746	1.04145	0.400721	0.326579
FRRS1L	0.840133	-0.654126	0.0754502	-1.39677
FSD1L	0.538847	-0.279983	0.268419	-0.374381
FSHR	0.479867	-0.01781	0.318735	-0.107801
FSTL1	0.226407	-0.0166133	0.696422	1.89326
FTHL17	0.800343	0.10023	0.0965464	-1.28499
FURIN	0.383357	0.051489	0.420823	0.43308
FUT1	0.890237	-0.320853	0.0503189	-1.52992
FUT10	0.36319	-0.05843	0.458395	0.632148
FUT11	0.34509	0.178719	0.487636	0.787069
FUT2	0.255733	0.494067	0.635049	1.56809
FUT3	0.27183	0.953273	0.602101	1.39352
FUT4	0.16221	0.51591	0.876649	2.84813
FUT5	0.425955	0.655067	0.380164	0.217661
FUT6	0.732337	-0.723022	0.135001	-1.08126
FUT7	0.72761	-0.15601	0.137889	-1.06596
FUT8	0.541187	-0.431637	0.266415	-0.385
FUT9	0.672977	-0.519986	0.172004	-0.885205
FUZ	0.41229	-0.16255	0.385492	0.24589
FXYD1	0.275361	0.5561	0.571525	1.23153
FXYD2	0.762153	-0.435469	0.120321	-1.15903
FXYD3	0.442057	-0.19866	0.36694	0.147603
FXYD4	0.787313	-0.664467	0.10365	-1.24736
FXYD5	0.545459	0.161162	0.270663	-0.362491
FXYD6-FXYD2	0.31211	0.110277	0.543007	1.08043
FXYD7	0.526983	-1.029	0.277882	-0.324247
FZD1	0.35004	0.269507	0.460205	0.641735
FZD10	0.568357	-0.626603	0.249037	-0.477073
FZD2	0.64075	-0.105947	0.192973	-0.774111
FZD3	0.444053	-0.0289736	0.378374	0.208178
FZD4	0.531141	-0.222514	0.286963	-0.276131
FZD5	0.767137	0.105605	0.11495	-1.18749
FZD6	0.291025	-0.620963	0.536849	1.04781
FZD7	0.51817	0.303995	0.29421	-0.237735
FZD8	0.755307	-1.05089	0.12167	-1.15189
FZD9	0.717513	-0.215693	0.148	-1.01238
G0S2	0.41146	-0.0727317	0.385293	0.244835
G6PC	0.4135	0.250528	0.40622	0.355713
G6PC2	0.31201	0.562307	0.510342	0.90737
G6PC3	0.232953	0.376507	0.671762	1.76261
GAA	0.46368	0.350707	0.333435	-0.0299144
GABBR1	0.854183	-0.489212	0.0683252	-1.43452
GABBR2	0.47082	-0.34445	0.343587	0.0238707
GABRA1	0.57171	0.334257	0.242774	-0.510257
GABRA2	0.227349	0.522636	0.656316	1.68077
GABRA3	0.5062	-0.109727	0.318469	-0.109206
GABRA4	0.424807	0.0163167	0.376124	0.196258
GABRA5	0.629107	-0.003881	0.209192	-0.688178
GABRA6	0.749117	-0.199626	0.12519	-1.13324
GABRB1	0.475	0.021716	0.344205	0.0271485
GABRB2	0.699367	-0.123137	0.155067	-0.97494
GABRB3	0.48024	-0.502133	0.318578	-0.108632
GABRD	0.397213	0.826467	0.402545	0.336244
GABRE	0.518987	-0.990203	0.28471	-0.28807
GABRG1	0.314312	-0.16698	0.512987	0.921385
GABRG2	0.248233	0.64338	0.613343	1.45309
GABRG3	0.516713	0.623351	0.288373	-0.268664
GABRP	0.49714	0.205959	0.303239	-0.1899
GABRQ	0.390285	-0.498537	0.418931	0.423056
GABRR1	0.0407798	0.422123	1.50622	6.18371
GABRR2	0.566377	-0.289703	0.246573	-0.490128
GABRR3	0.772613	-0.431389	0.111931	-1.20348
GAL	0.335436	0.390667	0.474252	0.716158
GAL3ST1	0.149312	0.456374	0.882886	2.88118
GAL3ST2	0.141316	0.213487	0.905339	3.00014
GAL3ST3	0.24572	-0.333333	0.656552	1.68202
GAL3ST4	0.29248	-0.15918	0.573559	1.24231
GALC	0.692377	0.1295	0.159363	-0.952182
GALNS	0.267293	0.70944	0.602061	1.39331
GALNT1	0.26217	1.11039	0.587993	1.31878
GALNT10	0.321041	0.75169	0.498482	0.844534
GALNT11	0.309516	0.608749	0.518965	0.953055
GALNT12	0.377273	0.0269567	0.442685	0.548913
GALNT13	0.70764	-0.00210333	0.150955	-0.996726
GALNT14	0.602813	-0.243812	0.235065	-0.5511
GALNT15	0.577685	0.104967	0.243617	-0.505785
GALNT16	0.285927	-0.416453	0.568246	1.21415
GALNT18	0.410203	-0.149113	0.388971	0.264323
GALNT2	0.594703	-0.170138	0.22559	-0.601298
GALNT3	0.623503	-1.01452	0.222008	-0.620276
GALNT5	0.699687	0.0222933	0.154997	-0.975313
GALNT6	0.432213	0.113254	0.378426	0.208453
GALNT7	0.7314	0.0675533	0.135625	-1.07795
GALNT8	0.641403	-0.434583	0.192742	-0.775331
GALNT9	0.416903	0.316	0.398556	0.315106
GALNTL5	0.619903	-0.0913433	0.207529	-0.696989
GALNTL6	0.489877	-0.10223	0.309653	-0.155916
GALR1	0.50397	-0.216195	0.297483	-0.220394
GALR2	0.172812	0.737283	0.828822	2.59474
GALR3	0.667227	-0.437137	0.17539	-0.867265
GANAB	0.0498787	0.532837	1.43357	5.79878
GAPDH	0.618905	-1.4423	0.208382	-0.692471
GAPDHS	0.65557	0.681126	0.183094	-0.82645
GAPT	0.526093	-0.635267	0.287182	-0.274973
GAS1	0.303812	0.392533	0.517748	0.94661
GBA	0.410914	0.284998	0.390922	0.274661
GBGT1	0.571547	-0.264027	0.244384	-0.501723
GCGR	0.45515	0.112901	0.341508	0.012859
GCLC	0.510396	-0.61273	0.293312	-0.242494
GCNT1	0.354783	0.149469	0.474464	0.717281
GCNT2	0.0927036	0.383757	1.05793	3.80861
GCNT3	0.733197	-0.080546	0.134641	-1.08316
GCNT4	0.550903	0.350463	0.259316	-0.42261
GDAP1	0.0920706	0.35321	1.25125	4.83282
GDAP1L1	0.404333	0.691503	0.409975	0.375607
GDE1	0.38769	0.233443	0.433769	0.501674
GDF15	0.774667	-0.40245	0.110652	-1.21026
GDF9	0.74349	-0.242837	0.128468	-1.11587
GDNF	0.38016	0.390434	0.431466	0.48947
GDPD1	0.69217	-0.0918207	0.159563	-0.951119
GDPD2	0.71813	0.513568	0.143575	-1.03583
GDPD3	0.5712	-0.176103	0.245216	-0.497316
GDPD4	0.549044	-0.311293	0.267384	-0.379866
GDPD5	0.448077	-0.542637	0.375257	0.191667
GFPT1	0.8111	-1.25661	0.0908221	-1.31532
GFPT2	0.52091	-0.367018	0.283521	-0.29437
GFRA1	0.247677	0.59691	0.644266	1.61692
GFRA2	0.584393	0.03763	0.233079	-0.561619
GFRA3	0.669503	-0.734383	0.174092	-0.874146
GFRA4	0.19883	-0.132329	0.74802	2.16664
GFRAL	0.616173	0.032058	0.211245	-0.677301
GGCX	0.343461	0.391027	0.479869	0.745917
GGT1	0.645547	-0.317923	0.189945	-0.790155
GGT2	0.579313	-0.858293	0.236902	-0.541367
GGT5	0.47513	0.025185	0.323078	-0.0847895
GGT6	0.46846	-0.26972	0.330448	-0.0457434
GGT7	0.391423	-0.197393	0.436562	0.516473
GGTA1P	0.20406	-0.06185	0.720538	2.02103
GHITM	0.506553	0.0182167	0.310731	-0.150208
GHR	0.443763	-0.128616	0.378723	0.21003
GHRHR	0.322667	-0.117016	0.526158	0.991166
GHRL	0.779287	-0.386241	0.107983	-1.2244
GHSR	0.578198	0.137337	0.243412	-0.506872
GIMAP1	0.39414	0.163766	0.404599	0.347126
GIMAP2	0.61569	-0.15285	0.210567	-0.680891
GIMAP4	0.56415	-0.275232	0.262457	-0.405969
GIMAP5	0.307959	0.790673	0.521826	0.968214
GINM1	0.508178	0.212703	0.294259	-0.23748
GIPR	0.481038	0.152487	0.328112	-0.0581197
GJA1	0.373182	-0.00910333	0.437813	0.523099
GJA10	0.55067	0.530077	0.258954	-0.424532
GJA3	0.716993	-1.04669	0.156996	-0.964723
GJA4	0.398097	0.390887	0.400612	0.326
GJA5	0.616437	-0.0334533	0.21411	-0.662124
GJA8	0.57261	-0.01417	0.241734	-0.515763
GJA9	0.779083	-0.516046	0.10826	-1.22293
GJB1	0.70172	-0.50401	0.153708	-0.982141
GJB2	0.877423	-0.543857	0.0565648	-1.49682
GJB3	0.617957	-0.101189	0.223723	-0.611189
GJB4	0.520027	-0.187003	0.283832	-0.292719
GJB5	0.646867	-0.917407	0.201653	-0.72812
GJB6	0.48716	-0.5873	0.312064	-0.143143
GJB7	0.66351	0.16074	0.177947	-0.853717
GJC1	0.252497	0.334903	0.635781	1.57197
GJC2	0.41916	0.239176	0.396459	0.303996
GJC3	0.663367	-0.0960833	0.178026	-0.853301
GJD2	0.56016	0.00573	0.260375	-0.417001
GJD3	0.161251	0.59804	0.802042	2.45285
GJD4	0.398945	0.161173	0.411085	0.381489
GJE1	0.577907	0.069602	0.237789	-0.536665
GK	0.636683	-0.367457	0.206705	-0.701352
GK2	0.566113	0.392991	0.252066	-0.461024
GKN1	0.64248	-0.384127	0.207536	-0.696952
GLA	0.41008	0.565653	0.387562	0.256861
GLB1	0.491684	-0.511103	0.308276	-0.163213
GLB1L2	0.363473	0.52516	0.44721	0.572886
GLCCI1	0.533047	-0.253408	0.291551	-0.251826
GLCE	0.32556	0.0211767	0.501722	0.861698
GLDN	0.362512	0.333867	0.446076	0.566876
GLG1	0.678543	0.28952	0.172183	-0.884259
GLIPR1	0.481687	-0.703574	0.317004	-0.11697
GLIPR1L2	0.878313	-0.76906	0.056222	-1.49864
GLP1R	0.41105	0.222163	0.41469	0.400587
GLP2R	0.384057	0.0343223	0.441639	0.543372
GLRA1	0.564283	-0.63462	0.265851	-0.387987
GLRA2	0.32646	0.462516	0.492239	0.811455
GLRA3	0.358022	0.0921633	0.445646	0.564598
GLRA4	0.410107	0.36296	0.388263	0.260571
GLRB	0.529473	-0.173624	0.285486	-0.283959
GLT8D1	0.5831	0.179963	0.23448	-0.554195
GLT8D2	0.546547	-0.701597	0.262262	-0.407006
GLTPD2	0.552542	-0.385932	0.257925	-0.429984
GML	0.70923	-0.445782	0.14915	-1.00629
GMPPB	0.742703	-0.383256	0.129005	-1.11302
GMPS	0.626531	-0.353847	0.204664	-0.712171
GNE	0.52847	-0.324697	0.277029	-0.328765
GNPTAB	0.523327	0.01725	0.280823	-0.308661
GNPTG	0.477513	0.646103	0.320814	-0.0967815
GNRHR	0.28894	0.680373	0.548615	1.11015
GNRHR2	0.59174	0.0298	0.232951	-0.562301
GNS	0.610873	0.293863	0.2144	-0.660587
GOLGA5	0.57678	0.135872	0.255046	-0.445238
GOLIM4	0.306382	-0.367403	0.530375	1.01351
GOLM1	0.376007	-0.24459	0.424312	0.451567
GOLT1A	0.50776	0.245573	0.294145	-0.238082
GOLT1B	0.472077	0.584409	0.325604	-0.071404
GOSR1	0.731687	-0.37779	0.135528	-1.07846
GOSR2	0.3915	0.0452982	0.426066	0.460861
GP1BA	0.509033	0.250581	0.293063	-0.243812
GP1BB	0.350771	0.500251	0.478962	0.741116
GP2	0.65344	-0.392207	0.184544	-0.818768
GP5	0.879167	-0.440647	0.0557477	-1.50115
GP6	0.350436	0.75195	0.464148	0.662628
GP9	0.63594	-0.45651	0.196324	-0.756353
[truncated: 3,742 more rows]

## Sheet: ACE2 293T High MOI
id	p-value	logFC	negative logRRA	enrichment z-score
A2M	0.6017	0.011524	0.241212	-0.563529
A3GALT2	0.79932	-0.0118683	0.0972286	-1.24892
A4GALT	0.713907	-0.226788	0.146898	-1.01248
A4GNT	0.630407	-0.173897	0.201601	-0.752084
AADAC	0.62125	-0.17339	0.207429	-0.724344
AADACL4	0.796317	-0.59087	0.0989015	-1.24096
AARS	0.389597	0.229603	0.438241	0.374375
AASDH	0.367027	0.0643315	0.494289	0.641174
AATK	0.695723	-0.00062036	0.159599	-0.952023
ABCA1	0.31225	0.184883	0.581395	1.05582
ABCA10	0.271983	-0.247236	0.639521	1.33251
ABCA12	0.64175	-0.217521	0.192715	-0.794382
ABCA13	0.41358	0.168882	0.388941	0.139696
ABCA2	0.835943	-0.061569	0.0777591	-1.3416
ABCA3	0.76738	-0.11475	0.114901	-1.1648
ABCA4	0.529846	0.0911867	0.284495	-0.35749
ABCA5	0.638817	0.0295223	0.198411	-0.767269
ABCA6	0.724283	-0.245618	0.140571	-1.0426
ABCA7	0.39549	0.104437	0.44096	0.387315
ABCA8	0.66674	-1.02994	0.186739	-0.822831
ABCA9	0.259203	0.256277	0.603686	1.16193
ABCB1	0.364057	-0.00230267	0.47601	0.554162
ABCB10	0.322378	0.495247	0.522303	0.774527
ABCB11	0.372563	0.113178	0.485984	0.60164
ABCB4	0.50491	0.258499	0.317635	-0.199736
ABCB5	0.37072	-0.353038	0.455777	0.45785
ABCB6	0.461087	-0.022895	0.357773	-0.00867204
ABCB7	0.462693	0.118368	0.352425	-0.034131
ABCB8	0.46164	-0.101269	0.34539	-0.0676161
ABCB9	0.677057	-0.0452327	0.180344	-0.853272
ABCC1	0.474607	-0.0363416	0.360231	0.0030305
ABCC10	0.286337	0.226456	0.586466	1.07996
ABCC11	0.547483	0.000593633	0.264516	-0.452598
ABCC12	0.43953	0.021743	0.377669	0.0860351
ABCC2	0.52944	-0.635933	0.290051	-0.331041
ABCC3	0.69498	0.222928	0.158599	-0.956784
ABCC4	0.356563	0.0498227	0.487582	0.609249
ABCC5	0.595733	-0.212077	0.233124	-0.602029
ABCC6	0.684863	-0.26671	0.165757	-0.922708
ABCC8	0.357471	0.128476	0.483187	0.588326
ABCC9	0.28351	0.0909103	0.619624	1.23779
ABCD1	0.63896	-0.14073	0.199647	-0.761385
ABCD2	0.579687	-0.035597	0.242708	-0.556408
ABCD3	0.353514	-0.112057	0.487654	0.60959
ABCD4	0.288052	0.0752393	0.596272	1.12663
ABCG1	0.492467	0.181576	0.326018	-0.159832
ABCG2	0.407108	0.192887	0.398806	0.186653
ABCG4	0.43771	0.244423	0.375171	0.0741455
ABCG8	0.424423	-0.03316	0.399035	0.187746
ABHD1	0.0614404	0.0580433	1.48884	5.37548
ABHD12	0.691533	-0.144165	0.160135	-0.949474
ABHD13	0.511483	0.262793	0.306785	-0.251387
ABHD14A	0.421157	-0.0692167	0.387329	0.132022
ABHD15	0.48844	0.147337	0.366114	0.0310344
ABHD16A	0.67794	-0.287382	0.172728	-0.889528
ABHD2	0.64571	-0.301087	0.198432	-0.767171
ABHD3	0.75463	-0.315973	0.123959	-1.12168
ABHD6	0.522457	-0.147497	0.30893	-0.241174
ABI3BP	0.36533	0.315393	0.474608	0.547488
ABO	0.380133	0.007669	0.453725	0.448079
AC002365.1	0.48624	-0.0612593	0.351536	-0.0383619
AC006547.14	0.850467	-0.242271	0.0701929	-1.37762
AC007040.11	0.41485	-0.311886	0.409329	0.236746
AC012313.1	0.599553	-0.174302	0.222035	-0.654816
AC092653.5	0.35881	-0.219045	0.492216	0.631306
AC109829.1	0.411849	0.04914	0.433112	0.349959
AC244517.1	0.63565	0.0674647	0.19685	-0.774699
ACAA1	0.65744	-0.123413	0.187731	-0.81811
ACACB	0.541007	0.180535	0.285698	-0.351762
ACBD4	0.7947	-0.23187	0.100344	-1.23409
ACBD5	0.62947	-0.00994233	0.201976	-0.7503
ACE	0.396707	0.148513	0.428968	0.330231
ACE2	0.6838	-0.023989	0.16484	-0.927074
ACER1	0.682883	-0.0493533	0.165611	-0.923404
ACER2	0.551317	-0.0302857	0.266854	-0.441468
ACER3	0.714563	-0.43357	0.167762	-0.913168
ACHE	0.571717	-0.238055	0.268239	-0.434871
ACKR2	0.606043	0.1284	0.220456	-0.662329
ACKR3	0.635807	-0.199103	0.196746	-0.775198
ACKR4	0.453163	-0.28144	0.348968	-0.0505874
ACMSD	0.336017	0.27017	0.541498	0.8659
ACP1	0.41973	0.07876	0.408687	0.233689
ACP2	0.60594	0.0473177	0.220704	-0.661148
ACPL2	0.645987	-0.220486	0.189967	-0.807465
ACPP	0.550447	-0.309289	0.287101	-0.345088
ACPT	0.321707	-0.0373167	0.541283	0.864874
ACSL1	0.70894	-0.0433573	0.14947	-1.00024
ACSL3	0.735857	-0.10293	0.133329	-1.07708
ACSL4	0.823207	-0.418851	0.0844894	-1.30956
ACSL5	0.273131	0.08047	0.593289	1.11244
ACSL6	0.111328	0.304882	1.09644	3.50755
ACTB	0.317304	-0.453394	0.543237	0.874176
ACTN1	0.446337	0.0967826	0.36253	0.0139738
ACTN4	0.79357	-0.057386	0.100424	-1.23371
ACVR1	0.515056	0.0591023	0.295817	-0.303598
ACVR1B	0.37075	0.0944963	0.475	0.549353
ACVR1C	0.504711	0.0622033	0.309183	-0.239971
ACVR2A	0.377812	0.348953	0.468664	0.519192
ACVR2B	0.437254	-0.425263	0.381829	0.105839
ACVRL1	0.719917	-0.0207967	0.142734	-1.03231
ADAM10	0.350639	-0.0741833	0.509599	0.714053
ADAM11	0.24307	-0.00839667	0.706504	1.65136
ADAM12	0.562711	0.08085	0.263196	-0.458878
ADAM15	0.36381	-0.000693	0.504832	0.691362
ADAM17	0.613477	-0.308203	0.226516	-0.633484
ADAM18	0.290863	0.268716	0.617353	1.22698
ADAM19	0.363487	0.138083	0.477538	0.561437
ADAM2	0.46915	0.0158633	0.336632	-0.109307
ADAM20	0.469063	0.0836163	0.359953	0.0017073
ADAM21	0.582457	0.11782	0.242409	-0.557829
ADAM22	0.604603	-0.458897	0.224256	-0.644241
ADAM23	0.722787	-0.118451	0.140744	-1.04178
ADAM28	0.366147	-0.0663333	0.47605	0.554352
ADAM29	0.684237	0.00685533	0.1761	-0.873475
ADAM30	0.43368	0.089536	0.394361	0.165495
ADAM32	0.412157	0.0620763	0.410821	0.24385
ADAM33	0.55959	-0.192138	0.26803	-0.435867
ADAM7	0.563159	0.0779583	0.258805	-0.479783
ADAM8	0.62181	-0.288998	0.210015	-0.712031
ADAM9	0.218047	0.14607	0.762576	1.91828
ADAMTS1	0.372413	0.141872	0.479381	0.570209
ADAMTS13	0.648202	-0.40755	0.196861	-0.774649
ADAMTS15	0.47728	-0.089896	0.341051	-0.0882721
ADAMTS4	0.404447	0.131682	0.453836	0.448608
ADAMTSL4	0.623793	0.155506	0.206799	-0.727342
ADCK2	0.262835	0.231043	0.640556	1.33744
ADCK5	0.79347	-0.30034	0.100612	-1.23282
ADCY1	0.221328	0.14973	0.720498	1.71798
ADCY10	0.409713	0.0840933	0.43451	0.356614
ADCY2	0.289627	0.10216	0.610803	1.19581
ADCY3	0.467007	0.128066	0.38424	0.117318
ADCY4	0.35149	0.22487	0.503214	0.683658
ADCY5	0.149117	0.253313	1.05849	3.32689
ADCY6	0.384974	0.05668	0.468188	0.516927
ADCY7	0.421412	0.391375	0.425279	0.312673
ADCY8	0.190407	0.470047	0.762417	1.91752
ADCY9	0.4754	0.0478163	0.344527	-0.0717242
ADCYAP1R1	0.50541	0.254454	0.301265	-0.277664
ADIG	0.230838	0.356489	0.75444	1.87955
ADIPOR1	0.264661	0.261573	0.627017	1.27299
ADIPOR2	0.67794	-0.278026	0.178517	-0.861969
ADORA1	0.053191	0.578943	1.61312	5.96706
ADORA2A	0.50666	-0.243538	0.319163	-0.192464
ADORA2B	0.277183	0.406483	0.63045	1.28933
ADORA3	0.686337	-0.219755	0.163311	-0.934354
ADPRM	0.0835363	0.284871	1.35933	4.75897
ADRA1A	0.7681	-0.35581	0.114546	-1.16648
ADRA1B	0.371475	0.34286	0.464346	0.498637
ADRA1D	0.306087	-0.111354	0.571466	1.00855
ADRA2A	0.251707	0.218784	0.689086	1.56845
ADRA2B	0.35208	0.239109	0.516282	0.745863
ADRA2C	0.255383	0.304777	0.673519	1.49435
ADRB1	0.82976	-0.227412	0.0810405	-1.32598
ADRB2	0.521997	0.269243	0.309553	-0.23821
ADRB3	0.670177	0.0874877	0.174377	-0.881677
ADTRP	0.84873	-0.293327	0.0711656	-1.37299
AEBP1	0.319471	0.103859	0.541077	0.863896
AFG3L2	0.647453	-0.142773	0.199165	-0.763678
AGER	0.0721307	0.14529	1.38687	4.89003
AGL	0.681303	-0.20132	0.17254	-0.89042
AGMO	0.599847	0.092597	0.245099	-0.545025
AGPAT1	0.468494	0.06504	0.334489	-0.119507
AGPAT2	0.517006	-0.0141253	0.301339	-0.277311
AGPAT3	0.377013	-0.300187	0.460018	0.478035
AGPAT4	0.331575	-0.05406	0.516069	0.744852
AGPAT5	0.223272	-0.131743	0.72117	1.72118
AGPAT6	0.486716	-0.168197	0.32763	-0.152158
AGPAT9	0.527763	-0.0446267	0.307373	-0.248585
AGPS	0.48288	-0.123364	0.35075	-0.0421051
AGRN	0.41554	0.0128387	0.395227	0.169617
AGTR1	0.467277	-0.194598	0.379208	0.0933648
AGTR2	0.45277	0.044624	0.352522	-0.0336655
AGTRAP	0.384937	-0.520897	0.440616	0.385679
AHSG	0.320244	0.343258	0.544828	0.881751
AIFM1	0.3113	0.0864933	0.569152	0.997537
AIFM2	0.358973	-0.22485	0.50591	0.696494
AIG1	0.485437	-0.0875667	0.332223	-0.130295
AJAP1	0.444521	0.09031	0.398929	0.18724
AKAP1	0.45975	0.098566	0.357364	-0.0106187
AKAP11	0.591833	0.11479	0.23913	-0.573437
AKAP6	0.388908	-0.219133	0.419689	0.28606
AKAP9	0.515736	-0.211234	0.29316	-0.316243
ALCAM	0.457963	0.28248	0.36885	0.0440566
ALDH16A1	0.63826	-0.303923	0.194912	-0.783927
ALDH3A2	0.92038	-0.0889697	0.0358504	-1.54109
ALDH3B2	0.495163	-0.308827	0.327213	-0.154144
ALDH6A1	0.361802	-0.0669167	0.479523	0.570885
ALG1	0.36496	-0.045079	0.49276	0.633896
ALG10	0.74704	-0.279466	0.129512	-1.09524
ALG10B	0.352937	-0.0155337	0.503735	0.686138
ALG11	0.545197	-3.83333e-05	0.272445	-0.414851
ALG12	0.5841	0.220593	0.236764	-0.5847
ALG14	0.642783	-0.180473	0.197959	-0.769423
ALG1L2	0.306415	0.4405	0.538134	0.849886
ALG2	0.609817	0.0843833	0.230275	-0.615588
ALG3	0.785473	-0.325491	0.10485	-1.21264
ALG5	0.715817	-0.363843	0.144919	-1.0219
ALG6	0.633693	-0.534897	0.202234	-0.749071
ALG8	0.420107	-0.449163	0.387916	0.134814
ALG9	0.750193	-0.41377	0.124593	-1.11866
ALK	0.446	-0.0857843	0.379104	0.0928682
ALKBH5	0.546987	-0.00124667	0.289829	-0.3321
ALOX5AP	0.386999	-0.123227	0.459251	0.474384
ALPI	0.664557	-0.0177866	0.177725	-0.865739
ALPK1	0.568021	0.165575	0.25147	-0.514697
ALPL	0.315908	-0.259917	0.566621	0.985488
ALPP	0.447433	0.291902	0.378927	0.0920271
ALPPL2	0.602524	-0.03088	0.22151	-0.657314
AMBP	0.568123	-0.0523637	0.258315	-0.482112
AMELX	0.272859	0.135988	0.59676	1.12896
AMFR	0.65001	0.0839	0.187479	-0.819309
AMHR2	0.413834	0.188233	0.415369	0.265497
AMICA1	0.598283	-0.373803	0.22685	-0.631893
AMIGO1	0.548667	-0.0988467	0.280387	-0.377046
AMIGO2	0.66258	-0.00264633	0.180559	-0.852248
AMIGO3	0.27326	0.053845	0.667811	1.46718
AMN	0.781173	-0.523637	0.107017	-1.20232
AMOT	0.481283	-0.1075	0.342547	-0.0811524
ANAPC1	0.107791	0.354882	1.0491	3.28218
ANGPT1	0.57696	-0.0218893	0.25685	-0.489085
ANGPTL1	0.460043	0.103458	0.348083	-0.0548001
ANGPTL2	0.652943	-0.0592853	0.209424	-0.714845
ANGPTL4	0.506121	0.205101	0.305242	-0.258732
ANGPTL7	0.5724	0.0411333	0.264563	-0.45237
ANKH	0.50962	-0.126173	0.303757	-0.265799
ANKLE1	0.70538	-0.106152	0.163345	-0.934193
ANKLE2	0.166541	0.445839	0.862413	2.39353
ANKRD22	0.297477	0.36926	0.602387	1.15574
ANKRD29	0.532186	-0.183083	0.28077	-0.375222
ANKRD32	0.68153	-0.453007	0.16656	-0.918889
ANKRD46	0.63065	-0.231872	0.220683	-0.661252
ANO1	0.72215	-0.409988	0.14122	-1.03951
ANO10	0.629713	-0.050567	0.201165	-0.754159
ANO2	0.329557	0.129343	0.54108	0.863911
ANO3	0.828787	-0.196501	0.0815031	-1.32378
ANO4	0.207157	0.182608	0.782905	2.01505
ANO5	0.521438	0.22227	0.284778	-0.356146
ANO6	0.353873	0.24666	0.487707	0.609845
ANO7	0.609643	-0.0783433	0.233	-0.602618
ANO8	0.519937	0.08954	0.30934	-0.239222
ANO9	0.7206	0.184757	0.142254	-1.03459
ANPEP	0.589163	-0.0420693	0.234627	-0.594874
ANTXR1	0.590747	-0.166487	0.240627	-0.566314
ANTXR2	0.613433	-0.241037	0.228466	-0.624199
ANTXRL	0.80577	-0.0375813	0.0936057	-1.26617
AOC2	0.508167	0.0397567	0.312517	-0.2241
AOC3	0.485103	-0.0546233	0.335656	-0.113955
AP000322.53	0.275347	0.169952	0.65051	1.38482
AP000350.10	0.457483	0.39441	0.36412	0.0215412
AP5S1	0.444563	0.0217633	0.37078	0.0532429
APCDD1	0.462673	0.203371	0.348637	-0.0521612
APCDD1L	0.400947	0.0270467	0.448507	0.423243
APH1A	0.543943	0.0390233	0.283602	-0.361743
APH1B	0.240014	0.33766	0.663975	1.44892
APLNR	0.58824	-0.162317	0.242394	-0.557901
APLP1	0.525043	0.11126	0.295921	-0.303101
APLP2	0.37298	0.28111	0.471915	0.534669
APMAP	0.531593	-0.0443267	0.279078	-0.383279
APOB	0.84444	-0.06607	0.0733215	-1.36272
APOD	0.290654	0.297097	0.543144	0.873736
APOH	0.5723	0.004243	0.259172	-0.478036
APOL1	0.642537	-0.18705	0.192028	-0.797655
APOL2	0.559947	0.0551767	0.267867	-0.436643
APOL4	0.625023	-0.14879	0.204076	-0.740303
APOL6	0.829807	-0.029298	0.0808504	-1.32688
APOLD1	0.222626	0.261412	0.732305	1.77418
APOO	0.555363	-0.15365	0.263001	-0.459808
APP	0.517723	-0.06938	0.302372	-0.272394
AQP1	0.341807	-0.602253	0.506144	0.697608
AQP10	0.372077	-0.283474	0.457303	0.465113
AQP11	0.442587	0.115003	0.397792	0.181826
AQP12A	0.671937	-0.294143	0.181594	-0.847324
AQP12B	0.90018	-0.365393	0.0455115	-1.4951
AQP2	0.453053	-0.0980007	0.364922	0.0253585
AQP3	0.58898	-0.1938	0.234776	-0.594164
AQP4	0.74363	-0.791833	0.136138	-1.0637
AQP5	0.615817	-0.0536175	0.232597	-0.604538
AQP6	0.622623	-0.271218	0.205519	-0.733434
AQP7	0.399903	0.345123	0.417929	0.277686
AQP8	0.59518	-0.08337	0.239088	-0.57364
AQP9	0.3253	0.35646	0.53137	0.817687
AQPEP	0.438078	0.12471	0.371699	0.0576203
AQR	0.585803	-0.269327	0.232253	-0.606174
AREG	0.701747	0.0978033	0.153813	-0.979564
AREL1	0.37078	0.15353	0.48525	0.598144
ARHGAP1	0.571943	-0.023337	0.246246	-0.539565
ARHGAP26	0.320563	-0.167976	0.566929	0.986957
ARHGAP36	0.56782	-0.0120477	0.258398	-0.48172
ARIH2OS	0.577197	0.214627	0.266559	-0.442869
ARL10	0.28991	-0.0463133	0.608218	1.1835
ARL6IP1	0.438913	-0.138724	0.371553	0.0569247
ARL6IP5	0.460332	0.220931	0.340133	-0.0926429
ARL6IP6	0.493627	-0.149074	0.345538	-0.0669138
ARMC10	0.89745	-0.340368	0.0468091	-1.48893
ARMCX1	0.322257	0.0103867	0.550311	0.90785
ARMCX2	0.229209	0.477107	0.703173	1.63551
ARMCX3	0.531583	0.0874163	0.276115	-0.397382
ARMCX6	0.62435	0.002104	0.22374	-0.6467
ARSB	0.413303	0.179552	0.406573	0.223626
ARSD	0.27128	-0.202752	0.633479	1.30375
ARSE	0.673267	0.007963	0.171843	-0.893739
ARSF	0.650583	-0.454749	0.190737	-0.803801
ARSH	0.123773	0.440227	1.14233	3.72599
ARSK	0.816867	-0.0987633	0.0880669	-1.29253
ART1	0.511617	0.112005	0.306126	-0.254522
ART3	0.407593	-0.0717957	0.415315	0.265238
ART4	0.474333	-0.235835	0.347525	-0.0574556
ASAH1	0.588523	-0.0661707	0.25716	-0.487613
ASAH2	0.547253	0.014414	0.26491	-0.450722
ASB11	0.658357	0.122618	0.181594	-0.847324
ASB18	0.452823	-0.00587167	0.368255	0.0412261
ASB5	0.358963	0.0339862	0.501437	0.675199
ASGR1	0.489163	0.232033	0.347493	-0.0576089
ASGR2	0.628923	0.0218067	0.204971	-0.736043
ASIC1	0.636063	0.0137433	0.200699	-0.756381
ASIC2	0.37122	-0.0985933	0.467751	0.514848
ASIC3	0.440432	0.294477	0.358061	-0.00730031
ASIC4	0.671923	-0.179803	0.185883	-0.826904
ASIC5	0.655707	-0.117015	0.201336	-0.753348
ASPH	0.546719	0.092836	0.269441	-0.429152
ASPHD1	0.10568	0.219916	1.14913	3.75837
ASPHD2	0.830103	-0.196501	0.0807406	-1.32741
ASPN	0.76902	-0.038075	0.113929	-1.16942
ASPRV1	0.366677	0.089914	0.471443	0.532423
ASTL	0.65458	-0.248142	0.184861	-0.831772
ASTN1	0.221458	0.33564	0.743926	1.8295
ASTN2	0.31398	-0.093116	0.56884	0.996053
ASZ1	0.446047	-0.237967	0.391517	0.151956
ATAD1	0.572537	-0.239422	0.244311	-0.548778
ATCAY	0.250127	0.0545423	0.723318	1.7314
ATF6	0.469923	-0.08207	0.348395	-0.0533112
ATF6B	0.639343	-0.258623	0.208943	-0.717133
ATF7	0.509743	0.166577	0.295509	-0.305064
ATG9A	0.214316	0.561114	0.694507	1.59426
ATG9B	0.446893	-0.098182	0.372034	0.0592119
ATL1	0.457947	0.224766	0.360995	0.00666656
ATL2	0.724177	0.041345	0.140421	-1.04331
ATL3	0.181414	0.193422	0.840798	2.29063
ATM	0.482473	-0.130766	0.321685	-0.180459
ATP10A	0.482577	0.0410267	0.334075	-0.121479
ATP10B	0.60421	-0.0192817	0.229917	-0.617296
ATP10D	0.21107	0.798296	0.685604	1.55188
ATP11A	0.392261	0.270043	0.430127	0.335749
ATP11B	0.653713	-0.0248412	0.184387	-0.834028
ATP11C	0.364007	0.292179	0.451422	0.437119
ATP12A	0.679423	-0.353527	0.170709	-0.899137
ATP13A1	0.248258	0.431737	0.666977	1.46321
ATP13A2	0.64132	0.0628887	0.19755	-0.771368
ATP13A3	0.290713	-0.0656447	0.595841	1.12458
ATP13A4	0.418367	-0.14166	0.403426	0.208645
ATP13A5	0.776573	-0.405212	0.11191	-1.17903
ATP1A1	0.338593	0.42437	0.507255	0.702897
ATP1A2	0.289147	0.202142	0.617977	1.22996
ATP1A3	0.319818	0.123396	0.536897	0.843996
ATP1A4	0.268494	0.334885	0.611164	1.19752
ATP1B1	0.42996	0.11634	0.386352	0.12737
ATP1B2	0.795913	-0.167183	0.0990706	-1.24015
ATP1B3	0.707353	0.0840297	0.150374	-0.995937
ATP1B4	0.435217	0.231727	0.369352	0.0464474
ATP2A1	0.516573	-0.234303	0.320775	-0.18479
ATP2A2	0.668917	-0.31344	0.174773	-0.879792
ATP2A3	0.585093	0.110281	0.249438	-0.524372
ATP2B1	0.638953	-0.116189	0.194415	-0.78629
ATP2B2	0.18211	0.02609	0.815397	2.16972
ATP2B3	0.442503	0.352584	0.377574	0.085583
ATP2B4	0.581697	0.0713353	0.250271	-0.520405
ATP2C1	0.533183	-0.0132667	0.285281	-0.353748
ATP2C2	0.355652	-0.0760893	0.460672	0.481148
ATP4A	0.49314	-0.138737	0.316768	-0.203863
ATP4B	0.221604	0.380282	0.712183	1.6784
ATP5G1	0.553053	-0.0609833	0.280282	-0.377545
ATP5G2	0.502523	0.0565631	0.312781	-0.222843
ATP5G3	0.594297	-0.0397467	0.226121	-0.635364
ATP5J2	0.84705	-0.173486	0.0721029	-1.36852
ATP6AP1	0.24141	0.443993	0.744809	1.8337
ATP6AP1L	0.566177	-0.301437	0.273243	-0.411054
ATP6AP2	0.612073	0.097469	0.222039	-0.654793
ATP6V0A1	0.55205	-0.232684	0.262842	-0.460565
ATP6V0A2	0.793813	-0.266909	0.100139	-1.23506
ATP6V0A4	0.191016	0.131183	0.833571	2.25623
ATP6V0B	0.640997	-0.280803	0.202262	-0.74894
ATP6V0C	0.661037	-0.10109	0.187473	-0.819338
ATP6V0E1	0.286091	-0.25461	0.584947	1.07273
ATP6V0E2	0.408687	0.0536633	0.408781	0.234137
ATP7A	0.566077	-0.03085	0.265542	-0.447714
ATP7B	0.471257	-0.0458433	0.381997	0.106641
ATP8A1	0.489603	0.171604	0.312542	-0.223979
ATP8A2	0.291506	-0.773091	0.556964	0.939522
ATP8B1	0.726253	-0.261123	0.138848	-1.0508
ATP8B2	0.537033	-0.0478313	0.271608	-0.418834
ATP8B3	0.63349	0.0300887	0.20527	-0.734618
ATP8B4	0.473196	0.0901767	0.336712	-0.108929
ATP9A	0.2652	0.042425	0.669193	1.47375
ATP9B	0.515047	-0.00133703	0.309391	-0.238983
ATR	0.55773	0.0431333	0.282876	-0.365197
ATRAID	0.518243	-0.333667	0.312192	-0.225649
ATRIP	0.170847	0.174664	0.986503	2.98422
ATRN	0.48334	0.33285	0.317581	-0.199997
ATRNL1	0.50857	-0.0524313	0.309916	-0.236482
ATRX	0.63263	-0.478777	0.215109	-0.687782
ATXN3	0.659593	-0.264813	0.181152	-0.849427
AVL9	0.176023	0.38883	0.823986	2.2106
AVPR1A	0.310762	-0.243295	0.554754	0.929003
AVPR1B	0.64834	-0.193137	0.210081	-0.711718
AVPR2	0.585862	0.256403	0.239127	-0.573452
AWAT1	0.456687	-0.338708	0.384413	0.11814
AWAT2	0.645057	-0.041597	0.190326	-0.805757
AXL	0.734073	-0.382643	0.134	-1.07388
B2M	0.29514	0.319293	0.609953	1.19176
B3GALNT1	0.439998	-0.151221	0.363175	0.0170417
B3GALT1	0.37458	-0.381904	0.45143	0.437156
B3GALT2	0.383058	0.0398733	0.418989	0.282729
B3GALT4	0.448478	0.0143067	0.36149	0.00902076
B3GALT5	0.26848	0.074072	0.677162	1.51169
B3GALT6	0.408637	0.10982	0.420171	0.288355
B3GALTL	0.531287	-0.272712	0.275137	-0.402039
B3GAT1	0.367414	-0.449153	0.475627	0.55234
B3GAT2	0.346447	0.54973	0.511909	0.72505
B3GAT3	0.510707	0.0150547	0.295509	-0.305061
B3GNT1	0.667747	-0.196115	0.178607	-0.861543
B3GNT2	0.192138	0.30616	0.897602	2.56103
B3GNT3	0.346087	0.048273	0.508439	0.708533
B3GNT5	0.354065	0.240597	0.473348	0.541492
B3GNT7	0.733347	-0.20525	0.134647	-1.0708
B4GALNT1	0.41872	0.0775833	0.412139	0.250124
B4GALNT2	0.679807	-0.07928	0.173871	-0.884085
B4GALNT3	0.593633	-0.319893	0.22784	-0.627183
B4GALNT4	0.652609	-0.703653	0.186689	-0.823071
B4GALT1	0.516147	-0.0220863	0.312106	-0.226059
B4GALT2	0.739793	0.0522233	0.130895	-1.08866
B4GALT3	0.43244	0.279383	0.403462	0.208816
B4GALT4	0.44493	0.12993	0.37743	0.0848976
B4GALT5	0.493718	0.064728	0.317713	-0.199368
B4GALT6	0.60088	-0.09033	0.234855	-0.59379
B4GALT7	0.929113	-0.51802	0.0317693	-1.56052
BACE1	0.384743	0.185863	0.440807	0.386586
BACE2	0.286725	0.0717	0.577653	1.038
BAI1	0.365993	0.232291	0.47667	0.557303
BAI2	0.9201	-0.564373	0.0361445	-1.53969
BAI3	0.39048	0.37279	0.414088	0.259401
BAK1	0.566653	-0.497293	0.25535	-0.496229
BAMBI	0.44231	0.165812	0.36387	0.0203511
BAX	0.280683	-0.16049	0.630215	1.28821
BCAM	0.400562	-0.15527	0.407789	0.229414
BCAN	0.677353	-0.017506	0.168967	-0.907431
BCAP29	0.742967	-0.132535	0.129865	-1.09356
BCAP31	0.260858	0.586981	0.639676	1.33325
BCHE	0.320267	0.11057	0.552889	0.92012
BCL2	0.435383	-0.0243133	0.383262	0.112661
BCL2L1	0.508846	0.133067	0.302557	-0.27151
BCL2L10	0.576268	-0.333355	0.244622	-0.547293
BCL2L13	0.288044	0.418907	0.573484	1.01816
BCL2L2	0.588913	-0.0166543	0.244358	-0.548552
BDKRB1	0.68628	0.036377	0.163492	-0.93349
BDKRB2	0.355714	0.304773	0.500224	0.669428
BDNF	0.499903	0.06078	0.302701	-0.270827
BEAN1	0.687093	-0.19636	0.175842	-0.874705
BEST1	0.426347	0.0985817	0.426877	0.320278
BEST2	0.426433	-0.146057	0.387188	0.131349
BEST3	0.176253	0.314597	0.835422	2.26504
BEST4	0.61178	-0.257537	0.228611	-0.623511
BET1	0.551397	0.0630733	0.279918	-0.379279
BET1L	0.254615	0.313247	0.610924	1.19638
BFAR	0.567117	0.13287	0.249625	-0.523478
BGN	0.590413	-0.268483	0.256909	-0.488809
BIK	0.874943	-0.661025	0.0578943	-1.43616
BIRC6	0.460567	0.07975	0.37557	0.076046
BLCAP	0.5319	0.201537	0.274557	-0.4048
BMP1	0.184147	0.396953	0.826807	2.22403
BMP10	0.41739	0.256107	0.432751	0.348239
BMP2	0.64899	-0.03467	0.187713	-0.818195
BMPR1A	0.571753	-0.0927667	0.25491	-0.498324
BMPR1B	0.676267	-0.415177	0.184705	-0.832515
BMPR2	0.299858	0.256887	0.575525	1.02788
BNIP1	0.329983	-0.265837	0.534052	0.830456
BNIP2	0.578168	-0.150977	0.245122	-0.544916
BNIP3	0.339553	0.005305	0.539167	0.854804
BNIP3L	0.591543	-0.202955	0.237659	-0.58044
BNIPL	0.519827	-0.10232	0.311509	-0.228899
BOC	0.589173	0.0203383	0.231133	-0.611508
BOK	0.36991	0.107107	0.443892	0.401274
BPI	0.234547	0.102384	0.686167	1.55455
BPIFB1	0.765087	-0.299289	0.116526	-1.15706
BPIFB2	0.396186	0.298454	0.422228	0.298148
BRI3	0.587957	0.0597797	0.232428	-0.605341
BRI3BP	0.173211	0.176437	0.931128	2.72062
BRICD5	0.592803	-0.156877	0.233726	-0.599163
BRINP2	0.457757	-0.369433	0.380621	0.100091
BRS3	0.417513	-1.04376	0.39717	0.178866
BRSK1	0.55814	0.191257	0.269419	-0.429259
BRSK2	0.652063	-0.60438	0.185564	-0.828426
BSCL2	0.43002	0.0534533	0.402038	0.202039
BSG	0.73977	-0.279133	0.13165	-1.08507
BSND	0.415332	0.0936367	0.422539	0.299628
BST1	0.660909	-0.627697	0.191642	-0.79949
BST2	0.255623	0.20624	0.673647	1.49496
BTC	0.574023	-0.0169467	0.2654	-0.448387
BTLA	0.264043	0.12613	0.670691	1.48089
BTN1A1	0.444277	0.00971533	0.385662	0.124085
BTN2A1	0.62724	-0.174237	0.218597	-0.671182
BTN2A2	0.70009	-0.269233	0.166339	-0.919941
BTN2A3P	0.472107	0.10928	0.370095	0.0499813
BTN3A1	0.166563	0.158897	0.953535	2.82728
BTN3A2	0.67875	0.0904373	0.18012	-0.854337
BTN3A3	0.559623	0.250823	0.2546	-0.499798
BTNL2	0.751143	-0.062753	0.124318	-1.11997
BTNL3	0.590447	0.00727167	0.256545	-0.490539
BTNL8	0.329235	0.09012	0.525711	0.790751
BTNL9	0.6206	-0.123933	0.21612	-0.68297
BVES	0.397077	0.330543	0.419322	0.284315
C10orf111	0.427177	-0.446773	0.388721	0.138646
C10orf128	0.428183	-0.32502	0.385567	0.123633
C10orf35	0.305747	0.399013	0.530184	0.812041
C10orf54	0.485923	-0.385438	0.338709	-0.0994208
C10orf76	0.674347	-0.378397	0.174072	-0.883128
C10orf99	0.56461	-0.0545933	0.26497	-0.450436
C11orf24	0.576133	0.0562967	0.255582	-0.495124
C11orf80	0.668653	-0.0679757	0.175722	-0.875273
C11orf83	0.692667	-0.235782	0.165141	-0.925643
C11orf87	0.605306	0.160248	0.227138	-0.630522
C12orf23	0.727093	-0.289817	0.140185	-1.04444
C12orf39	0.602033	0.00283467	0.231878	-0.607961
C12orf49	0.66686	-0.112899	0.176215	-0.872927
C12orf55	0.349326	0.0187833	0.496924	0.653716
C12orf76	0.646843	0.0712633	0.193219	-0.791986
C14orf1	0.59681	0.0762533	0.237294	-0.582179
C14orf132	0.35693	0.133374	0.501266	0.674388
C14orf180	0.64319	-0.054456	0.202259	-0.748951
C14orf2	0.626603	-0.0658887	0.204208	-0.739675
C14orf37	0.818587	-0.240278	0.086877	-1.2982
C15orf27	0.50747	-0.138117	0.297966	-0.293366
C15orf48	0.650613	-0.195935	0.20071	-0.756326
C15orf54	0.596547	0.0807263	0.23995	-0.569537
C15orf61	0.458957	0.117001	0.361075	0.00704634
C16orf52	0.140342	0.42178	0.984562	2.97498
C16orf54	0.519998	-0.56675	0.292979	-0.317105
C16orf58	0.342463	0.00177667	0.491787	0.629265
C16orf62	0.69375	-0.0573343	0.165991	-0.921598
C16orf91	0.578653	0.0705	0.254292	-0.501266
C16orf92	0.578203	0.0155947	0.263112	-0.459277
C17orf62	0.265623	0.119893	0.657065	1.41602
C17orf74	0.83244	-0.178691	0.079501	-1.33331
C17orf78	0.304093	0.338967	0.588796	1.09105
C17orf80	0.43346	-0.0428563	0.3733	0.0652421
C18orf32	0.567823	0.0391167	0.268202	-0.43505
C19orf12	0.221222	0.402495	0.743693	1.82839
C19orf18	0.370421	0.349177	0.47085	0.529601
C19orf24	0.396843	-0.209656	0.446878	0.415487
C19orf26	0.356635	0.244661	0.467101	0.511755
C19orf38	0.592953	-0.0332071	0.226918	-0.631568
C19orf59	0.532117	0.0952137	0.286237	-0.349197
C19orf77	0.241419	0.21358	0.679127	1.52104
C1GALT1C1	0.440807	-0.247929	0.402326	0.203412
C1orf101	0.725093	-0.859512	0.139584	-1.0473
C1orf115	0.418707	-0.164924	0.420095	0.287992
C1orf159	0.338574	-0.0696627	0.491533	0.628053
C1orf162	0.409493	0.223642	0.435288	0.360315
C1orf185	0.701507	0.0194502	0.156533	-0.96662
C1orf186	0.8808	-0.364082	0.0549912	-1.44998
C1orf210	0.508	0.0796867	0.297745	-0.29442
C1orf233	0.404909	0.144031	0.421764	0.295941
C1orf27	0.468157	0.12243	0.336981	-0.107646
C1orf43	0.793463	-0.0483027	0.100502	-1.23334
C1orf85	0.434163	-0.269644	0.385085	0.12134
C1orf95	0.469297	0.00973067	0.355292	-0.0204805
C1QTNF1	0.75599	0.0516697	0.121277	-1.13444
C1QTNF2	0.421397	-0.113313	0.402629	0.204852
C1QTNF6	0.175845	-0.15738	0.964844	2.88112
C20orf24	0.51078	-0.0398573	0.320396	-0.186592
C20orf26	0.32268	0.165762	0.542239	0.869427
C22orf24	0.443224	-0.11047	0.370958	0.0540895
C2CD2	0.592603	-0.09525	0.244666	-0.547084
C2CD2L	0.481667	-0.286063	0.343397	-0.077104
C2orf40	0.614757	0.0649461	0.214402	-0.691149
C2orf43	0.489257	0.0122647	0.33331	-0.125119
C2orf66	0.356649	0.157493	0.470047	0.525778
C2orf74	0.243678	-0.0161737	0.716367	1.69831
C2orf82	0.380093	-0.193532	0.454455	0.451555
C2orf83	0.553157	-0.176336	0.26405	-0.454814
C3	0.327757	0.06498	0.544642	0.880867
C3AR1	0.177174	0.1912	0.896549	2.55602
C3orf17	0.466197	-0.0958367	0.352457	-0.0339758
C3orf18	0.574773	-0.0312967	0.249008	-0.526415
C3orf33	0.290927	-0.00315333	0.617903	1.2296
C3orf52	0.137874	0.441437	1.00057	3.05118
C3orf55	0.69249	-0.1105	0.159449	-0.95274
C3orf80	0.322169	0.159803	0.551003	0.911144
C4A	0.40143	-0.360623	0.432511	0.347097
C4BPA	0.146703	0.391373	1.06932	3.37846
C4BPB	0.7302	-0.259231	0.138203	-1.05387
C4orf3	0.231657	0.229973	0.740818	1.81471
C4orf32	0.257307	-0.124527	0.660774	1.43368
C5AR1	0.531477	0.118242	0.291926	-0.322119
C5AR2	0.385615	0.257937	0.453625	0.447603
C5orf15	0.560033	-0.513837	0.252671	-0.50898
C5orf28	0.352577	0.129628	0.496575	0.652055
C5orf42	0.679513	-0.266017	0.174842	-0.879462
C5orf46	0.320505	0.0758567	0.528789	0.805404
C6orf10	0.653007	-0.15969	0.208419	-0.719628
C6orf120	0.708673	-0.234347	0.162729	-0.937122
C6orf136	0.170936	0.428504	0.931097	2.72048
C6orf25	0.61404	0.031938	0.212806	-0.698744
C6orf47	0.622707	-0.458387	0.213656	-0.694702
C6orf89	0.490793	-0.014218	0.342345	-0.0821121
C7orf34	0.899313	-0.461647	0.0459457	-1.49304
C7orf60	0.47081	-0.06093	0.359807	0.00100972
C8B	0.447915	0.00512	0.353452	-0.0292432
C9orf57	0.633457	-0.163347	0.214314	-0.691566
C9orf69	0.652257	-0.0775967	0.203606	-0.74254
C9orf84	0.278378	0.46405	0.560474	0.956228
C9orf89	0.53305	0.20562	0.277336	-0.39157
C9orf91	0.762923	0.0306077	0.1174	-1.1529
C9orf92	0.497547	-0.15124	0.346302	-0.0632764
C9orf96	0.64767	-0.01923	0.200131	-0.759084
CA12	0.62606	-0.00872133	0.205956	-0.731354
CA14	0.338578	0.153633	0.51666	0.747667
CA4	0.329844	0.062709	0.525273	0.788662
CA9	0.594197	-0.412047	0.227111	-0.63065
CABLES2	0.491647	-0.096663	0.329308	-0.144173
CABP7	0.767057	-0.109649	0.115112	-1.16379
CACFD1	0.625747	-0.0949847	0.203514	-0.74298
CACHD1	0.266867	-0.312973	0.67976	1.52406
CACNA1A	0.781327	-0.0276067	0.107167	-1.20161
CACNA1B	0.35367	-0.151679	0.49313	0.635656
CACNA1C	0.55973	-0.07558	0.256817	-0.489244
CACNA1D	0.361107	0.12693	0.464943	0.501481
CACNA1E	0.47705	-0.110265	0.343607	-0.0761055
CACNA1F	0.69402	-0.496254	0.172941	-0.888512
CACNA1G	0.54082	0.205813	0.282225	-0.368298
CACNA1H	0.227978	0.415617	0.710726	1.67146
CACNA1I	0.417123	0.031602	0.403163	0.207396
CACNA1S	0.206291	0.310833	0.769844	1.95288
CACNA2D1	0.400323	-0.214253	0.399125	0.188172
CACNA2D2	0.427807	-0.37181	0.41189	0.248935
CACNA2D3	0.443701	0.117053	0.360452	0.00408272
CACNA2D4	0.662697	0.302924	0.178596	-0.861595
CACNG1	0.668927	-0.769813	0.189266	-0.810803
CACNG2	0.434037	-0.0172647	0.381757	0.105495
CACNG3	0.83271	-0.033718	0.0793863	-1.33385
CACNG4	0.367207	-0.285101	0.454331	0.450965
CACNG5	0.706403	-0.227397	0.15097	-0.9931
CACNG6	0.351588	0.132655	0.468314	0.517526
CACNG7	0.466013	0.35905	0.355545	-0.0192777
CACNG8	0.243317	0.123968	0.698546	1.61348
CADM1	0.75358	-0.0859503	0.133421	-1.07664
CADM2	0.519977	-0.0214927	0.28576	-0.351471
CADM3	0.353198	-0.077102	0.505459	0.694344
CADM4	0.806427	0.0411853	0.0932359	-1.26793
CALCR	0.49864	0.00605	0.353462	-0.0291917
CALCRL	0.181314	0.250897	0.809612	2.14218
CALHM1	0.504693	-0.193683	0.338442	-0.100691
CALHM2	0.67968	0.0843723	0.181886	-0.845931
CALHM3	0.709493	0.039013	0.149033	-1.00232
CALN1	0.320623	-0.0407507	0.534074	0.83056
CALR	0.488693	0.300393	0.334172	-0.121017
CALU	0.502594	0.0161273	0.306394	-0.253246
CALY	0.575307	-0.0137333	0.267971	-0.436149
CAMK1	0.209326	0.374868	0.783586	2.01829
CAMK1D	0.487417	0.0739807	0.367398	0.0371434
CAMK1G	0.620597	-0.10042	0.221171	-0.658926
CAMK2A	0.550927	-0.367702	0.282388	-0.367522
CAMK2B	0.64337	-0.111704	0.194887	-0.784046
CAMK2D	0.254206	0.043881	0.67459	1.49944
CAMK2G	0.290503	0.0916467	0.598008	1.1349
CAMK4	0.695673	-0.277165	0.16924	-0.906129
CAMKK2	0.423287	0.290097	0.415273	0.265041
CAMLG	0.236992	0.530825	0.650858	1.38647
CAMP	0.48202	0.137859	0.33642	-0.110317
CANT1	0.554877	-0.00509	0.27189	-0.417496
CANX	0.411633	0.309245	0.414329	0.260546
CAPNS1	0.57325	-0.166287	0.245968	-0.540889
CARKD	0.95287	-0.492123	0.0207431	-1.61301
CASC4	0.435837	0.0779033	0.424585	0.309368
CASD1	0.325386	-0.0759737	0.526967	0.796727
CASK	0.511753	-0.035593	0.295492	-0.305143
CASP7	0.845097	-0.302171	0.0730148	-1.36418
CASR	0.70826	-0.272331	0.149713	-0.999082
CATSPER1	0.46622	-0.0576233	0.334397	-0.119946
CATSPER2	0.231747	-0.172564	0.724554	1.73729
CATSPER3	0.61399	0.168498	0.229678	-0.618431
CATSPER4	0.633243	-0.300011	0.209332	-0.715284
CATSPERB	0.570727	0.0567553	0.26744	-0.438676
CATSPERD	0.377257	-0.0175588	0.447213	0.417084
CATSPERG	0.46224	-0.156513	0.377427	0.0848845
CAV1	0.68732	-0.453807	0.177161	-0.868425
CAV2	0.13882	0.427583	0.993781	3.01886
CAV3	0.295332	0.40551	0.584142	1.06889
CCDC107	0.776353	-0.08186	0.110004	-1.18811
CCDC108	0.30678	-0.0266287	0.548542	0.899431
CCDC109B	0.683457	-0.305751	0.172508	-0.890574
CCDC112	0.407004	-0.242927	0.408435	0.232488
CCDC126	0.528333	0.0869833	0.283251	-0.363412
CCDC136	0.5807	0.00510733	0.23653	-0.585817
CCDC141	0.566357	-0.478954	0.2629	-0.460287
CCDC144A	0.354441	0.33424	0.460547	0.480557
CCDC155	0.713753	-0.180063	0.14657	-1.01405
CCDC167	0.456873	-0.204179	0.390029	0.144872
CCDC168	0.227547	0.220888	0.743245	1.82626
CCDC180	0.67471	-0.176337	0.170756	-0.898912
CCDC47	0.70109	-0.364281	0.154158	-0.977923
CCDC51	0.383683	-0.104573	0.46509	0.502181
CCDC67	0.621012	0.133884	0.215508	-0.685883
CCDC80	0.485777	0.198393	0.324806	-0.165603
CCDC90B	0.572517	-0.0299277	0.243085	-0.554611
CCKAR	0.38861	0.0932567	0.454281	0.450725
CCKBR	0.139197	0.27213	1.01591	3.12422
CCL11	0.649847	-0.161957	0.187243	-0.820434
CCL15	0.672322	-0.297307	0.179918	-0.855299
CCL22	0.717037	-0.261253	0.1444	-1.02437
CCL24	0.554453	-0.466898	0.271855	-0.417662
CCL4	0.346953	0.193849	0.489031	0.616146
CCL5	0.436723	-0.125333	0.380031	0.0972792
CCL7	0.554527	-0.233334	0.25988	-0.474666
CCPG1	0.668527	-0.154957	0.184167	-0.835076
CCR1	0.58424	0.25425	0.238749	-0.575252
CCR10	0.126803	0.367593	1.14897	3.75762
CCR2	0.163365	0.41317	0.89995	2.57221
CCR3	0.466237	0.3277	0.372791	0.0628181
CCR4	0.431848	0.36369	0.370088	0.0499523
CCR5	0.380291	0.0818167	0.466505	0.508918
CCR6	0.192343	0.171119	0.808823	2.13842
CCR7	0.601777	-0.312344	0.228775	-0.62273
CCR8	0.497307	-0.156887	0.322175	-0.178126
CCR9	0.494737	-0.101274	0.331164	-0.135337
CCRL2	0.80784	-0.139444	0.0925851	-1.27102
CCRN4L	0.41917	0.256902	0.40675	0.22447
CCT4	0.681557	0.03748	0.172019	-0.8929
CD101	0.648087	-0.1037	0.203007	-0.74539
CD109	0.238339	0.45436	0.664819	1.45293
CD14	0.583993	-0.05501	0.245282	-0.544152
CD151	0.527543	-0.220758	0.288108	-0.34029
CD160	0.449959	-0.0270333	0.368782	0.0437312
CD163	0.362297	0.039263	0.506973	0.70155
CD163L1	0.711487	0.074381	0.147587	-1.0092
CD164	0.723317	-0.00253267	0.140748	-1.04176
CD164L2	0.312217	-0.0229193	0.56097	0.958588
CD177	0.727247	-0.1565	0.140545	-1.04272
CD180	0.80156	-0.294023	0.0960459	-1.25455
CD19	0.630007	-0.1594	0.211792	-0.703575
CD1A	0.62694	-0.287484	0.210346	-0.710454
CD1B	0.342703	0.120607	0.49565	0.647651
CD1C	0.628923	-0.296747	0.201257	-0.753721
CD1D	0.534193	-0.341147	0.273191	-0.411299
CD1E	0.095496	0.163765	1.14742	3.75021
CD2	0.682113	-0.111148	0.166672	-0.918353
CD200	0.839703	-0.05909	0.0758655	-1.35061
CD200R1	0.88592	-0.375512	0.0524144	-1.46225
CD200R1L	0.621617	0.0407127	0.206941	-0.726665
CD207	0.544877	-0.177703	0.281883	-0.369924
CD209	0.507883	-0.250319	0.300168	-0.282884
CD22	0.52935	0.164771	0.277868	-0.389037
CD226	0.374273	0.0346433	0.471463	0.532517
CD24	0.620583	-0.00261	0.213533	-0.695288
CD244	0.472933	0.025729	0.367334	0.0368383
CD247	0.432233	0.00260033	0.386053	0.125945
CD248	0.38144	0.14483	0.466817	0.510402
CD27	0.65599	-0.143125	0.183701	-0.837291
CD274	0.34522	0.386107	0.49496	0.644368
CD276	0.551197	-0.03566	0.285385	-0.353253
CD28	0.641907	0.0330567	0.192287	-0.796422
CD300A	0.521026	0.143078	0.293378	-0.315207
CD300C	0.597813	0.0340303	0.241035	-0.56437
CD300E	0.861517	-0.42744	0.0646489	-1.40401
CD300LB	0.49934	-0.14007	0.315893	-0.208032
CD300LD	0.566317	0.0714163	0.264742	-0.451519
CD300LF	0.755573	-0.34572	0.121612	-1.13285
CD300LG	0.49271	0.0583973	0.324998	-0.164688
CD302	0.938153	-0.30162	0.0275302	-1.5807
CD320	0.452643	0.180747	0.38258	0.109416
CD33	0.251583	0.180527	0.69261	1.58522
CD34	0.678897	-0.048379	0.191852	-0.798492
CD36	0.32991	0.233417	0.517417	0.751268
CD37	0.51752	-0.171753	0.300469	-0.281453
CD38	0.466483	-0.19251	0.368702	0.0433511
CD3D	0.71152	-0.298987	0.152088	-0.987776
CD3E	0.143883	0.0496867	1.03944	3.23622
CD3G	0.212813	0.180082	0.825156	2.21617
CD4	0.0642353	0.35516	1.48306	5.34794
CD40	0.63086	0.00322667	0.206575	-0.728407
CD40LG	0.160855	0.320057	0.982679	2.96601
CD44	0.624877	-0.153505	0.213607	-0.694932
CD46	0.371623	-0.158983	0.470289	0.526927
CD47	0.299887	0.148818	0.605245	1.16935
CD48	0.265742	0.16376	0.649017	1.37771
CD5	0.656077	-0.071754	0.19313	-0.792406
CD52	0.349452	0.03989	0.501562	0.675794
CD53	0.625517	-0.286983	0.228832	-0.622461
CD55	0.395983	0.193473	0.463787	0.495979
CD58	0.541843	0.0660553	0.280567	-0.376192
CD59	0.344038	0.523771	0.498857	0.662917
CD6	0.49656	0.178961	0.338052	-0.10255
CD63	0.329993	0.194868	0.530276	0.812481
CD68	0.336709	0.529533	0.496729	0.652787
CD69	0.618037	-0.14969	0.209659	-0.713729
CD7	0.0816333	0.35748	1.36512	4.78653
CD70	0.361883	0.259233	0.487476	0.608741
CD72	0.590393	0.168198	0.242832	-0.555817
CD74	0.39191	0.210572	0.42807	0.325957
CD79A	0.496943	0.14798	0.308612	-0.242689
CD79B	0.52743	0.0164133	0.307517	-0.2479
CD80	0.686183	-0.188473	0.165181	-0.925452
CD81	0.310546	0.32365	0.525772	0.791042
CD82	0.377903	0.175627	0.471146	0.531007
CD83	0.707657	-0.275317	0.172991	-0.888276
CD84	0.550594	0.04295	0.265451	-0.448144
CD86	0.653103	-0.304873	0.185606	-0.828225
CD8A	0.404497	0.0811793	0.4171	0.273737
CD8B	0.423953	-0.0975433	0.411336	0.246301
CD9	0.295933	0.31898	0.575648	1.02846
CD93	0.591831	-0.10839	0.2348	-0.59405
CD96	0.41652	-0.31161	0.39873	0.186294
CD97	0.218102	0.566746	0.712834	1.6815
CD99	0.348134	-0.559263	0.480215	0.574178
CD99L2	0.47221	-0.247181	0.359472	-0.000583409
CDAN1	0.47533	0.160477	0.339012	-0.0979773
CDC14B	0.507657	-0.210363	0.31365	-0.218708
CDCP1	0.401737	0.0167193	0.422183	0.297933
CDH1	0.68721	-0.185319	0.162727	-0.937132
CDH10	0.479254	-0.013943	0.325659	-0.161539
CDH11	0.169413	0.187888	0.852288	2.34533
CDH12	0.231451	0.418963	0.70536	1.64592
CDH13	0.35645	0.214303	0.500276	0.669675
CDH15	0.37126	0.0236743	0.496718	0.652736
CDH16	0.506467	-0.0539883	0.315002	-0.212271
CDH17	0.831447	-0.119425	0.0801012	-1.33045
CDH18	0.482993	-0.387593	0.341775	-0.0848236
CDH19	0.378387	0.0471867	0.443977	0.40168
CDH2	0.183571	0.43365	0.873233	2.44503
CDH20	0.62198	-0.200752	0.206342	-0.729515
CDH22	0.473618	0.0514033	0.331376	-0.134328
CDH23	0.602243	-0.13486	0.231152	-0.611414
CDH24	0.446733	0.07025	0.394315	0.165276
CDH26	0.622573	-0.0208137	0.215989	-0.683593
CDH3	0.616163	0.0692833	0.210911	-0.707768
CDH4	0.333573	0.370506	0.498678	0.662068
CDH5	0.39651	0.188823	0.461039	0.482895
CDH6	0.306223	0.294966	0.607925	1.1821
CDH7	0.285826	0.50401	0.61366	1.2094
CDH8	0.204357	0.0558353	0.764754	1.92865
CDH9	0.695387	-0.170307	0.178355	-0.862738
CDHR1	0.63	-0.863719	0.204667	-0.73749
CDHR2	0.346737	-0.130165	0.503619	0.685588
CDHR3	0.71223	0.167354	0.14742	-1.01
CDHR4	0.700357	-0.0925043	0.154398	-0.976783
CDHR5	0.45301	0.287853	0.376899	0.0823718
CDIP1	0.345453	0.229459	0.494394	0.641673
CDIPT	0.640955	-0.20303	0.202193	-0.749269
CDKAL1	0.344747	0.0333653	0.515243	0.740921
CDON	0.451453	0.123879	0.370271	0.0508217
CDRT15L2	0.49615	0.0403553	0.310437	-0.234003
CDS1	0.706117	-0.10953	0.160285	-0.948756
CDS2	0.456063	0.21061	0.375364	0.0750645
CDSN	0.73521	-0.303407	0.14093	-1.04089
CEACAM1	0.32113	-0.504147	0.526267	0.793398
CEACAM16	0.604223	-0.188066	0.218865	-0.669905
CEACAM18	0.424012	-0.09933	0.417894	0.277516
CEACAM19	0.414367	-0.120849	0.425417	0.313328
CEACAM20	0.338111	0.603033	0.484809	0.596049
CEACAM21	0.322117	0.0839957	0.554702	0.928753
CEACAM3	0.549073	-0.118811	0.270857	-0.422412
CEACAM4	0.616683	-0.115593	0.221301	-0.65831
CEACAM5	0.79938	-0.260527	0.0969498	-1.25025
CEACAM6	0.536333	0.154246	0.295252	-0.306286
CEACAM7	0.687527	0.03318	0.178144	-0.863746
CEACAM8	0.33218	-0.02781	0.530016	0.81124
CEBPZ-AS1	0.385157	-0.30189	0.450937	0.434809
CECR1	0.696123	0.014508	0.157707	-0.96103
CECR6	0.59817	0.003435	0.237111	-0.583047
CELSR1	0.38832	0.0634633	0.423644	0.30489
CELSR2	0.365262	0.0131977	0.479488	0.570716
CELSR3	0.371257	0.0722262	0.463227	0.493312
CEND1	0.464157	0.0995817	0.351998	-0.0361623
CEP170	0.249842	0.31561	0.703824	1.63861
CEP95	0.311505	-0.24227	0.539335	0.855603
CEPT1	0.34136	-0.401873	0.532397	0.822576
CERCAM	0.453277	-0.126057	0.368881	0.0442049
CERS1	0.0703257	0.225148	1.4174	5.03538
CERS2	0.545983	0.0808157	0.282403	-0.367448
CERS3	0.491	-0.181841	0.356156	-0.0163693
CERS4	0.591737	-0.140207	0.24347	-0.552777
CERS5	0.575157	-0.131828	0.251567	-0.514236
CERS6	0.400057	0.32922	0.443006	0.397058
CES1	0.37603	0.322723	0.451652	0.43821
CES2	0.672877	-0.0806323	0.171778	-0.894046
CFC1	0.316687	0.303697	0.577167	1.03569
CFH	0.436353	-0.315663	0.407565	0.22835
CFHR5	0.63328	-0.0631233	0.200602	-0.75684
CFTR	0.708833	-0.435589	0.154739	-0.97516
CGN	0.730693	-0.0667087	0.136118	-1.0638
CGRRF1	0.531097	-0.00498967	0.28097	-0.374271
CH25H	0.65561	-0.306053	0.183328	-0.839068
CHEK2	0.606343	0.0207473	0.244267	-0.548983
CHGA	0.442046	0.38193	0.368309	0.041482
CHIC1	0.619363	0.0621323	0.207975	-0.721743
CHIC2	0.44253	-0.108937	0.369425	0.0467926
CHIT1	0.594267	0.0588967	0.226111	-0.635411
CHL1	0.703087	-0.226461	0.153719	-0.980015
CHODL	0.66097	-0.251503	0.193789	-0.789272
CHPF2	0.41675	0.0809293	0.403341	0.20824
CHPT1	0.442463	-0.312167	0.38502	0.121029
CHRFAM7A	0.66048	-0.168857	0.186368	-0.824598
CHRM1	0.518963	-0.0854667	0.301323	-0.277388
CHRM2	0.885793	-0.155023	0.052563	-1.46154
CHRM3	0.515353	0.195627	0.308266	-0.244335
CHRM4	0.51015	-0.364259	0.295792	-0.303714
CHRM5	0.726753	-0.55889	0.141006	-1.04053
CHRNA1	0.504227	-0.781843	0.321303	-0.182279
CHRNA10	0.642547	0.0274567	0.192181	-0.796926
CHRNA2	0.590783	-0.0246633	0.233612	-0.599706
CHRNA3	0.55899	-0.257147	0.261309	-0.46786
CHRNA4	0.588613	0.190044	0.229895	-0.617401
CHRNA5	0.663747	-0.15789	0.185202	-0.830147
CHRNA6	0.543728	0.0806067	0.269277	-0.42993
CHRNA7	0.610173	0.284883	0.219755	-0.665668
CHRNA9	0.512773	0.1214	0.322031	-0.17881
CHRNB1	0.299679	0.370793	0.574483	1.02292
CHRNB2	0.68695	-0.242332	0.168634	-0.909016
CHRNB3	0.54285	0.00929733	0.284275	-0.358538
CHRNB4	0.58419	-0.118987	0.242323	-0.558238
CHRND	0.664757	0.0890471	0.186757	-0.822745
CHRNE	0.538397	-0.137737	0.282185	-0.368486
CHRNG	0.73066	0.00475333	0.137001	-1.0596
CHST1	0.533723	0.0793797	0.281227	-0.373047
CHST10	0.505707	0.192127	0.318171	-0.197186
CHST11	0.685207	0.060364	0.165524	-0.923818
CHST12	0.425231	-0.287873	0.406179	0.221752
CHST13	0.451957	0.296607	0.358946	-0.00308892
CHST14	0.43414	0.29366	0.397119	0.178625
CHST15	0.450983	-0.201787	0.392499	0.156629
CHST2	0.413531	0.11573	0.396912	0.17764
CHST3	0.306835	-0.140163	0.584767	1.07187
CHST5	0.368777	-0.113927	0.488231	0.612337
CHST6	0.355343	0.232063	0.480737	0.576664
CHST7	0.60796	0.00912667	0.219318	-0.667748
CHST8	0.538696	0.205678	0.283125	-0.364011
CHST9	0.594254	-0.0905937	0.238842	-0.574811
CHSY1	0.517147	-0.613825	0.306625	-0.252148
CHSY3	0.444823	-0.089487	0.405721	0.219571
CISD1	0.418433	0.131924	0.399536	0.190128
CISD2	0.664187	-0.483174	0.183675	-0.837418
CKAP4	0.356341	0.140691	0.475772	0.553028
CKLF-CMTM1	0.31159	0.429813	0.568558	0.99471
CLCA2	0.58957	-0.353517	0.239864	-0.569944
CLCA4	0.553763	-0.10199	0.284573	-0.357118
CLCC1	0.79755	-0.321639	0.0980824	-1.24486
CLCN1	0.322573	0.269193	0.553996	0.925394
CLCN2	0.378172	-0.240817	0.453614	0.447554
CLCN3	0.642483	-0.24323	0.191956	-0.797999
CLCN4	0.79336	0.009256	0.100449	-1.23359
CLCN5	0.53004	-0.117444	0.302068	-0.273841
CLCN6	0.737687	-0.132313	0.147976	-1.00735
CLCN7	0.473863	-0.117777	0.3656	0.0285863
CLCNKA	0.22757	-0.0528693	0.777561	1.98961
CLCNKB	0.227229	0.46127	0.679672	1.52364
CLDN1	0.214541	0.402014	0.758792	1.90027
CLDN10	0.409723	0.2155	0.425024	0.311457
CLDN11	0.53314	0.103914	0.287477	-0.343298
CLDN12	0.6153	-0.262787	0.219373	-0.667486
CLDN14	0.403828	-0.00326333	0.404695	0.214689
CLDN15	0.317729	0.247632	0.540076	0.859128
CLDN16	0.758693	-0.123733	0.120083	-1.14013
CLDN17	0.591087	-0.0214233	0.24809	-0.530787
CLDN18	0.327714	0.364028	0.519986	0.763499
CLDN19	0.47958	0.00915467	0.346479	-0.0624349
CLDN2	0.64496	-0.0220218	0.19237	-0.796025
CLDN20	0.389293	0.00395333	0.445479	0.408826
CLDN22	0.371337	-0.0659053	0.472675	0.538288
CLDN23	0.301999	0.360067	0.545452	0.88472
CLDN24	0.200866	-0.0758963	0.799832	2.09562
CLDN25	0.357311	-0.0389517	0.45295	0.444394
CLDN3	0.295407	0.263657	0.608712	1.18585
CLDN4	0.6	-0.292543	0.249142	-0.525779
CLDN5	0.712237	-0.453823	0.147317	-1.01049
CLDN6	0.716213	-0.30143	0.155995	-0.969178
CLDN7	0.489411	0.255015	0.312173	-0.225737
CLDN8	0.661473	-0.365971	0.181779	-0.846444
CLDN9	0.23359	0.234745	0.72001	1.71566
CLDND1	0.405947	-0.199744	0.437296	0.369875
CLDND2	0.447177	0.137158	0.374979	0.0732335
CLEC10A	0.5063	0.162704	0.29815	-0.29249
CLEC12A	0.61914	0.0211533	0.216447	-0.681417
CLEC12B	0.56052	-0.10439	0.262712	-0.461185
CLEC14A	0.734263	-0.002782	0.135879	-1.06494
CLEC17A	0.570923	-0.04368	0.271376	-0.419942
CLEC1A	0.40715	-0.172015	0.42159	0.295111
CLEC1B	0.385845	0.404655	0.453136	0.445276
CLEC2A	0.493628	0.188946	0.313588	-0.219
CLEC2B	0.320507	0.243647	0.568934	0.996503
CLEC2D	0.772653	-0.183783	0.111907	-1.17905
CLEC2L	0.565577	0.169501	0.264553	-0.45242
CLEC4A	0.59255	0.06905	0.228741	-0.622893
CLEC4C	0.391425	0.200842	0.427062	0.321158
CLEC4D	0.405417	0.216993	0.407412	0.227623
CLEC4E	0.382215	0.00324833	0.451313	0.436597
CLEC4F	0.36134	0.164017	0.466905	0.510822
CLEC4G	0.442414	0.101533	0.359215	-0.00180708
CLEC4M	0.588783	0.03522	0.229998	-0.61691
CLEC5A	0.38809	-0.148997	0.458358	0.470136
CLEC6A	0.502063	0.03414	0.323203	-0.173234
CLEC7A	0.517327	-0.086515	0.305883	-0.25568
CLEC9A	0.67915	-0.483167	0.173722	-0.884794
CLECL1	0.70089	-0.59705	0.154387	-0.976832
CLGN	0.530702	0.165749	0.285942	-0.350603
CLIC1	0.549477	0.232335	0.275309	-0.401218
CLIC4	0.54761	0.0601733	0.270144	-0.425803
CLK1	0.339267	-0.116434	0.515197	0.740702
CLK4	0.542023	0.146211	0.281818	-0.370232
CLMN	0.53649	-0.00243233	0.286692	-0.347035
CLMP	0.418458	0.216294	0.384448	0.118307
CLN3	0.558073	-0.11246	0.27861	-0.385506
CLN5	0.63422	-0.437493	0.201713	-0.751551
CLN6	0.497063	-0.0418967	0.325799	-0.160874
CLN8	0.269053	0.0845967	0.649545	1.38023
CLPS	0.497287	-0.300997	0.326764	-0.15628
CLPSL1	0.56993	-0.255561	0.256895	-0.488871
CLPSL2	0.446455	0.12451	0.363944	0.0207015
CLPTM1	0.56994	-0.143027	0.244041	-0.550059
CLPTM1L	0.700357	-0.208788	0.15857	-0.956923
CLRN1	0.75534	-0.338783	0.124285	-1.12013
CLRN2	0.484527	0.130718	0.347731	-0.0564736
CLRN3	0.524843	-0.140987	0.289908	-0.331724
CLSTN1	0.590157	-0.0234867	0.244575	-0.547519
CLSTN2	0.563823	-0.0437217	0.262223	-0.463511
CLSTN3	0.620753	0.10529	0.233627	-0.599635
CLTC	0.34594	0.140317	0.511818	0.724618
CLU	0.474237	0.290539	0.32677	-0.156252
CLYBL	0.57842	-0.147215	0.255673	-0.49469
CMKLR1	0.28617	0.11373	0.580367	1.05092
CMTM1	0.310185	0.415217	0.545755	0.886161
CMTM3	0.503993	-0.28355	0.306086	-0.254715
CMTM4	0.147987	-0.15057	0.931436	2.72209
CMTM5	0.521224	-0.146798	0.295862	-0.303383
CMTM6	0.490947	-0.20655	0.320496	-0.186117
CMTM7	0.521923	0.136793	0.301378	-0.277126
CMTM8	0.95952	-0.79149	0.0178012	-1.62701
CMTR2	0.744253	-0.175231	0.12819	-1.10154
CNGA1	0.318256	0.165337	0.524721	0.786038
CNGA2	0.569987	-0.246313	0.259595	-0.47602
CNGA3	0.399957	0.34761	0.438291	0.374611
CNGA4	0.342728	0.298988	0.506161	0.69769
CNGB1	0.620643	-0.18191	0.214186	-0.692176
CNGB3	0.788517	-0.41013	0.103134	-1.22081
CNIH1	0.497327	0.00518167	0.340391	-0.0914132
CNIH2	0.639777	-0.0376163	0.202649	-0.747094
CNIH3	0.457713	0.0673693	0.399753	0.191164
CNIH4	0.158299	0.30113	0.858354	2.3742
CNNM1	0.73373	-0.0128477	0.134408	-1.07194
CNNM2	0.80267	-0.280505	0.0952574	-1.2583
CNNM3	0.328879	0.109823	0.495365	0.646295
CNNM4	0.657507	-0.123553	0.18516	-0.830347
CNOT1	0.450278	0.13134	0.355995	-0.0171359
CNPPD1	0.79993	-0.426783	0.0969064	-1.25045
CNR1	0.557291	0.250839	0.257351	-0.486704
CNR2	0.273653	0.296557	0.67796	1.51549
CNST	0.383251	0.182338	0.429278	0.33171
CNTD1	0.788613	-0.394857	0.102886	-1.22199
CNTFR	0.189939	-0.106513	0.804633	2.11848
CNTN1	0.78219	-0.2996	0.110284	-1.18677
CNTN2	0.193026	0.341093	0.776491	1.98452
CNTN3	0.62409	-0.0826	0.207345	-0.724744
CNTN4	0.659807	-0.215583	0.180504	-0.852509
CNTN5	0.430447	0.153863	0.400641	0.195389
CNTN6	0.547077	0.01867	0.27608	-0.397549
CNTNAP1	0.46007	0.0999259	0.350088	-0.0452553
CNTNAP2	0.624773	-0.158899	0.215188	-0.687408
CNTNAP3	0.619047	-0.246365	0.213069	-0.697495
CNTNAP3B	0.50955	0.0730873	0.310733	-0.232595
CNTNAP4	0.510513	0.0016987	0.306751	-0.251548
CNTNAP5	0.276587	0.218339	0.623204	1.25484
COA1	0.600543	-0.34648	0.221415	-0.657767
COA3	0.388499	0.102827	0.456136	0.459559
COL11A1	0.393824	0.0936833	0.416055	0.268763
COL11A2	0.60307	-0.220475	0.244412	-0.548294
COL12A1	0.759207	-0.394677	0.133616	-1.07571
COL13A1	0.28604	0.108576	0.595866	1.1247
COL14A1	0.275677	0.00597	0.632382	1.29853
COL17A1	0.767957	-0.335573	0.116666	-1.15639
COL1A1	0.539943	-0.184203	0.286728	-0.346862
COL1A2	0.72955	-0.285116	0.136943	-1.05987
COL24A1	0.830817	-0.326106	0.0803572	-1.32923
COL25A1	0.28878	-0.0773707	0.625955	1.26793
COL26A1	0.241747	0.166829	0.734884	1.78646
COL2A1	0.605873	-0.412195	0.217671	-0.675589
COL3A1	0.34153	-0.064139	0.540381	0.860584
COL4A2	0.591053	-0.197887	0.244089	-0.549833
COL5A1	0.607567	-0.2011	0.220103	-0.664011
COL5A2	0.7911	-0.30066	0.101752	-1.22739
COL5A3	0.554773	-0.05866	0.260293	-0.472697
COL6A1	0.839657	-0.397653	0.0757776	-1.35103
COL6A2	0.849537	-0.185011	0.0707003	-1.3752
COL6A3	0.466717	0.014558	0.357991	-0.00763205
COL6A5	0.482927	0.107337	0.35356	-0.0287251
COL6A6	0.642977	-0.340717	0.197194	-0.773061
COL7A1	0.656827	-0.1867	0.189743	-0.808532
COLEC12	0.205375	0.254707	0.745882	1.83881
COLGALT1	0.875987	-0.152781	0.0572811	-1.43908
COLGALT2	0.59392	-0.142489	0.242685	-0.556516
COLQ	0.687333	0.211664	0.162799	-0.936791
COMT	0.44377	-0.253408	0.363892	0.0204562
COMTD1	0.350203	-0.038914	0.502094	0.678328
COQ2	0.13587	0.252947	1.09068	3.48014
CORIN	0.52994	-0.153484	0.287177	-0.344723
COX10	0.439833	0.272766	0.381634	0.104911
COX11	0.451473	0.123424	0.356768	-0.0134568
COX14	0.31452	0.0453433	0.533228	0.826531
COX15	0.525585	0.0303672	0.290052	-0.33104
COX16	0.595223	-0.127422	0.234053	-0.597604
COX18	0.217396	0.434721	0.694285	1.5932
COX4I1	0.536099	0.0523367	0.278933	-0.383966
COX4I2	0.334455	0.258257	0.52776	0.800501
COX6A1	0.265403	0.140439	0.658378	1.42227
COX6C	0.503213	-0.367342	0.328022	-0.150292
COX7A1	0.693487	-0.199918	0.17334	-0.886613
COX7A2	0.68416	-0.0511733	0.164959	-0.92651
COX8A	0.521775	-0.256685	0.288654	-0.337693
COX8C	0.494903	0.119737	0.334175	-0.121003
CP	0.41808	0.19856	0.412484	0.251764
CPD	0.62911	-0.18505	0.211502	-0.704955
CPED1	0.68728	0.040559	0.166764	-0.917918
CPM	0.368313	0.080652	0.438573	0.375952
CPOX	0.627507	-0.0264197	0.202813	-0.746314
CPQ	0.745593	-0.09772	0.127362	-1.10548
CPT1A	0.44982	0.0922433	0.377423	0.084868
CPT1B	0.503431	0.247257	0.313243	-0.220644
CPT1C	0.675273	-0.161853	0.170448	-0.900382
CPVL	0.46271	0.226085	0.370793	0.053306
CPXM2	0.574043	0.0981033	0.265115	-0.449745
CPZ	0.40747	-0.106583	0.413157	0.25497
CR1	0.58326	-0.0124101	0.234818	-0.593963
CR1L	0.61982	-0.0601803	0.20783	-0.722432
CR2	0.452533	-0.298077	0.372997	0.0637987
CRB1	0.780547	-0.0976457	0.107475	-1.20014
CRB2	0.292683	0.172273	0.591763	1.10517
CRB3	0.484013	-0.04025	0.340762	-0.0896469
CREB3	0.495603	0.280775	0.310447	-0.233953
CREB3L1	0.364653	0.03719	0.48203	0.58282
CREB3L2	0.727767	-0.35914	0.138073	-1.05449
CREB3L3	0.668997	-0.254163	0.184963	-0.831283
CREB3L4	0.64452	-0.256588	0.196873	-0.774591
CREG1	0.224151	0.32243	0.716486	1.69888
CRELD1	0.85175	-0.225187	0.0696505	-1.3802
CRELD2	0.635873	-0.538613	0.202792	-0.746413
CRHR1	0.74879	-0.0676033	0.12563	-1.11372
CRHR2	0.455405	0.0605233	0.35492	-0.0222507
CRIM1	0.498937	0.00860333	0.328109	-0.149881
CRISPLD2	0.481162	-0.141926	0.341923	-0.084121
CRLF1	0.64884	0.134897	0.188112	-0.816294
CRLF2	0.340904	0.296935	0.50871	0.709822
CRLS1	0.4164	0.27155	0.407605	0.228539
CRTAM	0.77188	-0.263796	0.11246	-1.17642
CRTAP	0.42073	-0.206637	0.426506	0.318511
CRYAB	0.522133	0.229687	0.315298	-0.210861
CS	0.69245	-0.00334333	0.159743	-0.951336
CSF1	0.843643	-0.366263	0.0736678	-1.36107
CSF1R	0.547403	0.00307953	0.273724	-0.408764
CSF2RA	0.634177	-0.600857	0.222361	-0.653265
CSF2RB	0.587143	-0.236227	0.245009	-0.545454
CSF3R	0.390355	0.00998	0.443051	0.397268
CSGALNACT2	0.582973	-0.338723	0.24713	-0.535357
CSMD1	0.484347	-0.308607	0.344804	-0.0704076
CSMD2	0.3317	-0.0148567	0.540341	0.860392
CSMD3	0.63333	-0.254483	0.198116	-0.768673
CSNK1A1	0.395593	-0.154551	0.425402	0.313255
CSPG4	0.48145	-0.481059	0.335458	-0.114895
CSPG5	0.433237	-0.122227	0.364667	0.0241454
CST11	0.670637	-0.02148	0.18093	-0.850483
CST3	0.49136	-0.04415	0.334841	-0.117832
CST9	0.462403	-0.01839	0.36446	0.0231595
CST9L	0.208172	0.182093	0.77606	1.98247
CT83	0.325852	-0.215353	0.514551	0.737625
CTAGE1	0.551313	-0.28627	0.276971	-0.393309
CTAGE5	0.38736	-0.0265703	0.455636	0.457179
CTAGE8	0.079708	0.00015	1.26847	4.32646
CTB-133G6.1	0.589863	-0.144803	0.243417	-0.55303
CTCFL	0.201407	-0.198944	0.842192	2.29727
CTD-2370N5.3	0.185686	0.287757	0.847436	2.32223
CTD-2521M24.10	0.60503	-0.224139	0.230687	-0.61363
CTDNEP1	0.496397	0.092974	0.322733	-0.175472
CTLA4	0.521623	-0.511563	0.312995	-0.221827
CTNS	0.535032	0.185186	0.271922	-0.417343
CTRB1	0.39012	-0.461357	0.438092	0.373664
CTRB2	0.320833	-0.0745267	0.560022	0.954079
CTSA	0.734583	0.00435533	0.13391	-1.07431
CTSC	0.82662	-0.31326	0.082498	-1.31904
CTSD	0.627203	-0.0190963	0.220577	-0.661756
CTSK	0.649857	-0.165448	0.187519	-0.819118
CTSL	0.2881	0.215423	0.628403	1.27958
CTSV	0.632803	0.006405	0.203819	-0.741527
CTXN1	0.543533	0.0834833	0.287022	-0.345461
CTXN2	0.222273	0.166812	0.743176	1.82593
CTXN3	0.54676	-0.0693533	0.288471	-0.338564
CUTA	0.197105	0.254773	0.88448	2.49857
CUX1	0.788033	0.0319107	0.10336	-1.21973
CUX2	0.814617	-0.266171	0.0890165	-1.28801
CUZD1	0.451933	0.07955	0.381481	0.104184
CWH43	0.217373	0.036897	0.749945	1.85815
CX3CL1	0.569293	-0.001161	0.263747	-0.456256
CX3CR1	0.44352	0.00870667	0.382182	0.107521
CXADR	0.630713	0.0203837	0.199978	-0.759813
CXCL10	0.601623	0.0873033	0.224472	-0.643213
CXCL11	0.630647	-0.114783	0.200056	-0.759441
CXCL14	0.593163	-0.280083	0.227084	-0.630778
CXCL16	0.579913	-0.0871452	0.239258	-0.572827
CXCL9	0.46071	-0.32189	0.384322	0.117706
CXCR1	0.621173	0.122533	0.233211	-0.601616
CXCR2	0.60426	-0.0847487	0.235137	-0.592447
CXCR3	0.314534	0.055922	0.544	0.87781
CXCR4	0.633173	-0.0347633	0.20848	-0.719339
CXCR5	0.330945	0.162694	0.515496	0.742124
CXCR6	0.307137	0.109739	0.589538	1.09458
CXorf66	0.69845	-0.577067	0.161684	-0.942098
CXXC11	0.274168	-0.165231	0.625465	1.2656
CYB561	0.513327	0.0613653	0.315864	-0.208167
CYB561A3	0.411152	-0.11159	0.422639	0.300105
CYB561D1	0.585547	-0.217432	0.235124	-0.592507
CYB561D2	0.316217	0.0576627	0.541341	0.865152
CYB5A	0.490287	0.08808	0.335653	-0.11397
CYB5B	0.50837	-0.0465657	0.311356	-0.229629
CYB5D2	0.394253	0.153283	0.461808	0.486556
CYB5R1	0.879943	-0.318774	0.0555124	-1.4475
CYBA	0.610523	-0.0177997	0.214336	-0.691465
CYBB	0.643767	-0.41672	0.191179	-0.801694
CYBRD1	0.64618	-0.162067	0.213419	-0.695829
CYHR1	0.587427	-0.0492673	0.234779	-0.594152
CYP1A1	0.470893	0.117783	0.346062	-0.0644172
CYP1A2	0.47202	-0.256918	0.338093	-0.102354
CYP20A1	0.487797	-0.12904	0.319798	-0.189442
CYP26A1	0.461437	0.142708	0.362857	0.0155305
CYP26C1	0.51437	-0.01748	0.296462	-0.300525
CYP2A13	0.32769	0.169407	0.552869	0.920027
CYP2A6	0.307567	0.31566	0.579096	1.04488
CYP2A7	0.372313	-0.156895	0.48124	0.57906
CYP2C8	0.195	0.0715707	0.805488	2.12255
CYP2D6	0.725853	-0.113571	0.14444	-1.02418
CYP2E1	0.239153	0.368782	0.692049	1.58256
CYP2F1	0.447286	0.321684	0.35771	-0.00896981
CYP2J2	0.520247	-0.367221	0.299727	-0.284983
CYP2R1	0.202062	0.421427	0.790305	2.05027
CYP2S1	0.434251	-0.127409	0.36762	0.0382043
CYP2U1	0.64131	-0.277061	0.214635	-0.690042
CYP3A4	0.383537	0.230787	0.440282	0.384087
CYP3A43	0.259582	0.247373	0.646479	1.36563
CYP3A5	0.66575	-0.381683	0.184958	-0.831308
CYP3A7	0.490347	0.0764833	0.326109	-0.1594
CYP4A11	0.36065	0.371071	0.491	0.625516
CYP4A22	0.520087	0.097391	0.295412	-0.305524
CYP4B1	0.63356	0.07961	0.200841	-0.755702
CYP4F11	0.268515	0.532517	0.605568	1.17089
CYP4F12	0.37325	0.115978	0.483735	0.590936
CYP4F2	0.272377	-0.103491	0.678519	1.51815
CYP4F22	0.60067	-0.530927	0.222163	-0.654207
CYP4F3	0.63792	0.0516867	0.195717	-0.780092
CYP4F8	0.505433	0.21501	0.317026	-0.202637
CYP4V2	0.482873	-0.0181317	0.335194	-0.116155
CYP4X1	0.55618	-0.307884	0.255908	-0.493572
CYP4Z1	0.43146	0.19511	0.387226	0.131529
CYP51A1	0.441143	0.128493	0.373444	0.0659258
CYP7A1	0.176613	0.280914	0.960258	2.85929
CYP8B1	0.63456	0.201923	0.202513	-0.747742
CYSLTR1	0.381047	-0.0611567	0.445503	0.408941
CYSLTR2	0.441663	0.148275	0.374413	0.0705358
CYTH1	0.487981	-0.109622	0.329369	-0.143882
CYYR1	0.35779	0.185913	0.491043	0.625723
DAD1	0.60836	-0.58996	0.21975	-0.665689
DAG1	0.591137	-0.07353	0.238002	-0.578808
DAGLA	0.639173	-0.192917	0.197416	-0.772008
DAGLB	0.689697	0.0695423	0.161134	-0.944716
DAPK1	0.71005	-0.090197	0.169388	-0.905426
DAPK2	0.488235	-0.0400357	0.335964	-0.11249
DAPK3	0.553655	-0.091392	0.266707	-0.442167
DAPL1	0.90175	-0.434766	0.044641	-1.49925
DARC	0.317553	0.0400667	0.553173	0.921475
DBH	0.597523	-0.358753	0.22748	-0.628894
DCAF17	0.697427	-0.296207	0.163212	-0.934825
DCAKD	0.450657	0.16958	0.380045	0.0973453
DCBLD1	0.638997	-0.157109	0.195141	-0.782837
DCBLD2	0.356947	0.262663	0.494996	0.64454
DCC	0.597516	0.0373867	0.228852	-0.622365
DCHS1	0.793163	-0.130291	0.100508	-1.23331
DCHS2	0.66013	-0.108993	0.181737	-0.846643
DCLK1	0.586647	0.0303177	0.239874	-0.569896
DCLK3	0.52337	0.00435133	0.296332	-0.301144
DCN	0.489347	-0.493927	0.331298	-0.134697
DCP1B	0.62152	0.10522	0.218309	-0.67255
DCST1	0.301123	0.172713	0.597195	1.13103
DCST2	0.66852	-0.2494	0.1966	-0.775891
DCSTAMP	0.355857	0.328767	0.495602	0.647422
DCT	0.8869	-0.53251	0.052047	-1.46399
DDO	0.407136	0.116623	0.413876	0.258391
DDOST	0.275134	0.420023	0.59793	1.13453
DDR1	0.714313	-0.0353367	0.146355	-1.01507
DDR2	0.254327	0.221467	0.676085	1.50656
DDRGK1	0.832383	-0.36968	0.0795566	-1.33304
DEAF1	0.42534	-0.22912	0.408349	0.232081
DEFB103A	0.580833	-0.19788	0.248867	-0.527087
DEFB105B	0.356415	0.0903563	0.478632	0.566644
DEFB107B	0.375608	0.09585	0.467975	0.515914
DEFB114	0.394367	-0.0246473	0.447565	0.418758
DEFB115	0.675153	-0.155953	0.187087	-0.821176
DEFB126	0.779677	0.024808	0.108052	-1.1974
DEFB134	0.453969	0.138603	0.361134	0.00732806
DEGS1	0.70224	-0.0668967	0.176115	-0.873403
DEGS2	0.42726	0.284495	0.391168	0.150298
DENND1A	0.36885	-0.201047	0.47922	0.56944
DENND1B	0.511587	0.0281633	0.301073	-0.278574
DENND3	0.514433	-0.301967	0.307233	-0.249252
DENND4B	0.48549	-0.238464	0.345044	-0.069264
DENND4C	0.52819	-0.302437	0.288359	-0.339099
DENND5A	0.473983	0.051202	0.33361	-0.123693
DENND5B	0.206011	0.395654	0.767265	1.9406
DERL1	0.514103	-0.02864	0.2983	-0.291778
DERL2	0.379184	0.260477	0.449338	0.427199
DERL3	0.48727	0.16618	0.332577	-0.128609
DEXI	0.799223	-0.0975533	0.0973409	-1.24839
DFNB31	0.54775	-0.10324	0.276919	-0.393553
DGAT1	0.876463	-0.118236	0.0571804	-1.43956
DGAT2	0.472007	-0.0265167	0.342443	-0.0816482
DGAT2L6	0.603067	0.16397	0.228878	-0.622239
DGCR2	0.611743	-0.224333	0.226641	-0.632889
DGKE	0.554929	-0.135793	0.263625	-0.456837
DHCR24	0.583897	0.0738073	0.2479	-0.53169
DHCR7	0.131771	0.40621	1.09436	3.49766
DHODH	0.755597	-0.062267	0.121559	-1.1331
DHRS11	0.55014	0.00907453	0.267821	-0.436864
DHRS3	0.221693	0.339128	0.708515	1.66093
DHRS7	0.745367	-0.034538	0.127599	-1.10435
DHRS7B	0.132131	0.447013	1.08837	3.46912
DHRS7C	0.127793	0.182627	1.09135	3.48333
DHRS9	0.437367	-0.0998697	0.383913	0.115761
DHX36	0.668143	0.0644167	0.176139	-0.873289
DIABLO	0.31423	0.248402	0.581141	1.05461
DIO1	0.422243	0.135784	0.38764	0.133502
DIO2	0.384334	0.284098	0.429066	0.330699
DIO3	0.657227	-0.167779	0.182217	-0.844359
DIP2A	0.453687	0.378734	0.352993	-0.0314252
DIP2C	0.50915	-0.0572133	0.324463	-0.167235
DIRC2	0.197	0.188656	0.763832	1.92426
DISP1	0.589227	-0.180627	0.236807	-0.584498
DISP2	0.280004	0.20033	0.575472	1.02762
DKFZP761J1410	0.610793	-0.16962	0.221865	-0.655623
DKK3	0.56873	-0.0590877	0.262081	-0.464184
DKKL1	0.426069	0.323637	0.389011	0.14003
DLG4	0.61145	-0.0549313	0.229945	-0.61716
DLK1	0.495913	-0.135167	0.305731	-0.256402
DLK2	0.376945	-0.0372778	0.456402	0.460824
DLL1	0.78754	-0.223784	0.103577	-1.2187
DLL3	0.461601	0.207572	0.346774	-0.0610297
DLL4	0.504997	0.178036	0.315768	-0.208624
DMPK	0.380267	0.0346233	0.454893	0.453642
DMRT2	0.22929	0.25264	0.700414	1.62238
DMTF1	0.388854	-0.181827	0.44097	0.387366
DMXL2	0.444489	0.31404	0.361243	0.0078457
DNAH2	0.24047	-0.0465977	0.724549	1.73726
DNAJB11	0.64381	-0.515573	0.198249	-0.768042
DNAJB12	0.65512	-0.04504	0.19837	-0.767463
DNAJB14	0.775617	-0.434096	0.111123	-1.18278
DNAJB9	0.353753	0.0994267	0.487505	0.608881
DNAJC1	0.606187	-0.218683	0.2321	-0.606903
DNAJC10	0.521107	-0.0133133	0.294837	-0.30826
DNAJC11	0.77547	-0.324911	0.110472	-1.18588
DNAJC13	0.655683	0.11124	0.183215	-0.839604
DNAJC14	0.469433	-0.0286457	0.333719	-0.123173
DNAJC15	0.378392	0.0903833	0.455319	0.455668
DNAJC16	0.705853	-0.421284	0.151353	-0.991275
DNAJC18	0.373807	0.269517	0.461857	0.486789
DNAJC19	0.6015	-0.336775	0.241416	-0.562556
DNAJC22	0.282468	-0.223483	0.599719	1.14305
DNAJC25	0.543977	-0.102181	0.265491	-0.447955
DNAJC30	0.331	0.0706753	0.5487	0.900181
DNAJC4	0.303067	0.26005	0.538027	0.849374
DNAJC5	0.554673	-0.0025	0.25583	-0.493945
DNAJC5B	0.61616	0.0840733	0.210375	-0.71032
DNAJC5G	0.290483	0.19729	0.600849	1.14842
DNASE1	0.473027	0.0175167	0.339921	-0.0936498
DNASE1L1	0.546373	-0.11781	0.285662	-0.351937
DNASE2B	0.769643	-0.134795	0.11347	-1.17161
DNER	0.176383	-0.002995	0.88916	2.52085
DNPEP	0.67086	-0.39219	0.186214	-0.825328
DOK7	0.493713	0.148951	0.31015	-0.235369
DOLK	0.83492	-0.251527	0.0781748	-1.33962
DOLPP1	0.576394	-0.090298	0.245009	-0.545451
DONSON	0.209163	0.387686	0.809829	2.14321
DOPEY1	0.586323	0.140457	0.245038	-0.545316
DPAGT1	0.508857	-0.429997	0.303206	-0.268424
DPCR1	0.0960573	0.482243	1.27271	4.34664
DPEP1	0.417999	0.192205	0.393419	0.161011
DPEP2	0.43724	0.06795	0.377051	0.0830941
DPEP3	0.61103	0.0472567	0.21731	-0.677306
DPH7	0.683727	-0.258696	0.171286	-0.896389
DPM2	0.694497	-0.100813	0.162298	-0.939176
DPM3	0.255363	0.0494593	0.7061	1.64944
DPP10	0.079736	0.08362	1.2695	4.33133
DPP4	0.458417	-0.485663	0.389294	0.141374
DPP6	0.410783	0.131543	0.413083	0.254615
DPP7	0.842747	-0.234463	0.0742085	-1.3585
DPP8	0.314683	0.179944	0.570917	1.00594
DPY19L1	0.795853	-0.24383	0.0989433	-1.24076
DPY19L2	0.411273	0.254782	0.409198	0.236122
DPY19L3	0.472415	0.380907	0.330234	-0.139766
DPY19L4	0.243184	0.405913	0.667323	1.46485
DRAM1	0.306082	0.45296	0.520363	0.76529
DRAM2	0.368426	0.198093	0.449736	0.429091
DRAXIN	0.9434	-0.189066	0.0251875	-1.59185
DRD1	0.78424	-0.23651	0.105344	-1.21029
DRD2	0.411167	-0.0570573	0.389013	0.140037
DRD3	0.40273	0.28044	0.443217	0.398061
DRD4	0.785587	-0.154715	0.104636	-1.21366
DRD5	0.46046	0.289113	0.356292	-0.0157198
DSC1	0.71275	-0.177149	0.147829	-1.00805
DSC2	0.50701	0.00589	0.315113	-0.211744
DSC3	0.60901	-0.00731333	0.225014	-0.640635
DSCAM	0.45945	-0.22416	0.372034	0.0592119
DSCAML1	0.454644	0.0486883	0.369207	0.0457571
DSE	0.438657	0.227382	0.377859	0.0869429
DSEL	0.70199	-0.354217	0.161075	-0.944995
DSG1	0.723147	0.000384333	0.14195	-1.03603
DSG2	0.323963	0.262758	0.524366	0.784345
DSG3	0.591963	-0.484093	0.234242	-0.596706
DSG4	0.160227	0.0950947	1.02072	3.14712
DTNA	0.50202	0.106655	0.33497	-0.117221
DUOX1	0.573347	0.099811	0.243204	-0.554044
DUOX2	0.686127	0.04311	0.164726	-0.927618
DUOXA1	0.751067	-0.133777	0.126524	-1.10947
DUOXA2	0.596293	-0.24035	0.238418	-0.576828
DUSP13	0.64517	-0.113744	0.190342	-0.805682
DYM	0.560343	-0.0267823	0.264265	-0.453788
DYNAP	0.742893	-0.266327	0.148566	-1.00454
DYNC2H1	0.648527	0.103771	0.189579	-0.809311
DYRK2	0.630166	-0.318115	0.205568	-0.733199
DYSF	0.42139	-0.019302	0.392142	0.154934
DZIP3	0.526711	-0.151821	0.292522	-0.319279
E2F5	0.200257	0.01551	0.814015	2.16314
EBI3	0.229238	0.506763	0.673146	1.49257
EBLN1	0.289047	-0.110872	0.613263	1.20751
EBP	0.478997	-0.218874	0.338061	-0.102504
EBPL	0.443125	0.0272267	0.374699	0.0718991
ECE1	0.40362	0.323153	0.457444	0.465785
ECE2	0.622677	-0.420145	0.211535	-0.704798
ECEL1	0.57054	-0.000945667	0.248095	-0.530763
ECM1	0.835277	-0.356817	0.0779946	-1.34048
ECSCR	0.671787	0.166337	0.178639	-0.861387
EDA	0.169564	0.142972	0.978167	2.94454
EDA2R	0.675193	-0.586623	0.174918	-0.879101
EDAR	0.528563	-0.121043	0.302103	-0.273675
EDDM3A	0.566393	-0.064971	0.246726	-0.53728
EDDM3B	0.547369	0.092577	0.265811	-0.446433
EDEM1	0.65307	-0.32305	0.209215	-0.715839
EDEM3	0.88714	-0.0451093	0.0519099	-1.46465
EDNRA	0.530883	0.162758	0.277572	-0.390447
EDNRB	0.317321	0.285423	0.518471	0.756285
EDRF1	0.404817	-0.467098	0.436912	0.368048
EEF1A1	0.371007	-0.0665477	0.468858	0.520119
EEF1D	0.172195	0.373793	0.766126	1.93518
EEF1E1	0.643757	-0.270837	0.193099	-0.792556
EFCAB14	0.48225	0.0649207	0.334091	-0.121404
EFEMP1	0.442536	-0.015897	0.381082	0.102284
EFNA1	0.276142	-0.223382	0.623455	1.25603
EFNA2	0.250407	0.137778	0.688	1.56328
EFNA4	0.491527	-0.131788	0.317512	-0.200323
EFNA5	0.61071	-0.302446	0.214298	-0.691645
EFNB1	0.79449	-0.227527	0.0996493	-1.2374
EFNB2	0.51991	0.175767	0.2883	-0.33938
EFNB3	0.456243	0.306398	0.367684	0.0385088
EGF	0.492733	0.0419637	0.339093	-0.0975907
EGFLAM	0.324737	0.15908	0.523331	0.779418
EGFR	0.273217	0.42736	0.615804	1.21961
EI24	0.428237	-0.100766	0.409515	0.237631
EIF2AK3	0.898173	-0.691973	0.046585	-1.48999
EIF3L	0.367563	0.247094	0.483306	0.588893
ELANE	0.588977	-0.383247	0.249867	-0.522327
ELFN1	0.284076	0.245226	0.581956	1.05849
ELFN2	0.620363	-0.10203	0.219937	-0.664802
ELMOD1	0.44379	-0.230056	0.369731	0.0482531
ELN	0.712587	-0.572003	0.148312	-1.00575
ELOVL1	0.741573	-0.0362363	0.134876	-1.06971
ELOVL2	0.634377	-0.28124	0.2056	-0.733047
ELOVL3	0.744967	-0.0818633	0.127851	-1.10315
ELOVL4	0.48359	-0.1027	0.33376	-0.12298
ELOVL5	0.338859	-0.00075	0.513617	0.733178
ELOVL6	0.642167	-0.155254	0.214212	-0.692052
ELOVL7	0.569343	0.230746	0.249001	-0.526451
ELP6	0.678113	-0.140873	0.168847	-0.908
ELTD1	0.188126	0.25769	0.817177	2.17819
EMB	0.636593	-0.12936	0.196117	-0.778188
EMC1	0.61658	0.141091	0.210144	-0.711416
EMC10	0.131542	0.67747	1.08918	3.47299
EMC3	0.37548	0.0326794	0.45403	0.449533
EMC4	0.563977	0.218334	0.254899	-0.498374
EMC6	0.644857	0.0172503	0.19164	-0.799499
EMC7	0.369244	0.182157	0.45213	0.440489
EMCN	0.49674	0.0454167	0.315155	-0.211545
EMD	0.560647	-0.424743	0.262651	-0.461474
EMID1	0.500483	-0.552754	0.332597	-0.128516
EMILIN1	0.435147	-0.0980997	0.391164	0.150276
EMILIN2	0.521373	0.0607513	0.29001	-0.33124
EML2	0.49596	-0.06575	0.321536	-0.181168
EMP1	0.435468	-0.0528603	0.377501	0.0852395
EMP2	0.45559	0.168333	0.375209	0.0743286
EMP3	0.525007	-0.00234067	0.293504	-0.314606
EMR1	0.55206	-0.199113	0.2656	-0.447434
EMR2	0.463207	-0.0581213	0.378938	0.0920782
EMR3	0.451143	-0.02003	0.37597	0.0779515
ENDOD1	0.797457	0.00152867	0.0982276	-1.24416
ENG	0.368096	-0.0728467	0.451308	0.436577
ENHO	0.424735	0.258333	0.386095	0.126146
ENO1	0.338873	-0.317351	0.526017	0.792206
ENPEP	0.5044	0.0612533	0.320306	-0.187025
ENPP1	0.289788	0.2577	0.552389	0.917744
ENPP2	0.598273	0.296396	0.236927	-0.583925
ENPP3	0.513603	0.0830227	0.308	-0.245604
ENPP4	0.548403	0.05055	0.264814	-0.451178
ENPP5	0.541917	-0.192537	0.272157	-0.416221
ENPP6	0.445563	-0.18448	0.376172	0.0789115
ENPP7	0.529363	0.038659	0.308167	-0.244806
ENTPD1	0.64437	0.0282267	0.191213	-0.801534
ENTPD2	0.491013	-0.0434133	0.336707	-0.108948
ENTPD3	0.471287	0.106074	0.348569	-0.0524841
ENTPD4	0.595093	0.204057	0.225911	-0.636362
ENTPD5	0.474673	0.0829343	0.358139	-0.00692795
ENTPD6	0.624843	-0.385313	0.209893	-0.712612
ENTPD7	0.33121	0.120147	0.50706	0.701969
ENTPD8	0.321624	0.347095	0.517294	0.750685
EOGT	0.582595	-0.469543	0.24406	-0.549971
EPB41L3	0.619427	-0.184463	0.214134	-0.692424
EPCAM	0.651253	-0.134624	0.199464	-0.762258
EPDR1	0.27354	0.361596	0.618562	1.23274
EPGN	0.399291	-0.07687	0.399609	0.190478
EPHA1	0.494793	-0.468713	0.310191	-0.235172
EPHA10	0.5902	-0.163077	0.242642	-0.556721
EPHA2	0.251687	0.325087	0.666371	1.46032
EPHA3	0.459217	0.0562603	0.356871	-0.0129679
EPHA4	0.684797	-0.0758797	0.179411	-0.857714
EPHA5	0.331085	0.0967333	0.533911	0.829783
EPHA6	0.224067	0.291234	0.804432	2.11752
EPHA7	0.374518	0.0818543	0.455423	0.456162
EPHA8	0.35422	0.162274	0.488598	0.614083
EPHB1	0.546863	-0.267317	0.271322	-0.420199
EPHB2	0.41314	0.27056	0.438732	0.376709
EPHB3	0.673993	-0.0505113	0.184281	-0.834533
EPHB4	0.61177	-8.73333e-05	0.21353	-0.695299
EPHB6	0.395347	0.239764	0.45248	0.442152
EPHX3	0.571563	0.0372233	0.255283	-0.496546
EPHX4	0.60585	0.0814067	0.225946	-0.636199
EPO	0.61475	-0.0253463	0.214177	-0.692221
EPOR	0.522933	-0.510708	0.318714	-0.194604
EPSTI1	0.460527	-0.0674564	0.372709	0.062428
EPT1	0.389603	0.290623	0.438724	0.376671
EPX	0.63334	0.205393	0.198121	-0.768651
EQTN	0.316055	0.023835	0.50968	0.714438
ERAP1	0.537432	-0.0725267	0.280946	-0.374386
ERAP2	0.592303	-0.184143	0.232725	-0.603926
ERBB2	0.466047	-0.099745	0.345483	-0.0671733
ERBB3	0.585837	0.07309	0.240375	-0.567512
ERBB4	0.5978	0.0127847	0.223701	-0.646885
EREG	0.415217	0.154841	0.416456	0.270671
ERGIC1	0.494517	0.201674	0.321207	-0.182732
ERGIC2	0.679277	-0.235877	0.16809	-0.911606
ERGIC3	0.5434	-0.107482	0.291556	-0.323877
ERLIN1	0.334684	0.0840507	0.514237	0.736133
ERMAP	0.440897	0.096023	0.397177	0.1789
ERMARD	0.490753	0.0491033	0.324344	-0.167802
ERMP1	0.416574	0.054273	0.383939	0.115884
ERN1	0.41604	0.307926	0.417898	0.277534
ERN2	0.385517	0.024405	0.481352	0.57959
ERO1L	0.31997	0.33637	0.567081	0.987679
ERO1LB	0.415323	-0.09516	0.405765	0.219781
ERP29	0.618997	-0.022876	0.209992	-0.712143
ERVFRD-1	0.742977	-0.146393	0.128853	-1.09838
ERVMER34-1	0.501893	0.351213	0.312697	-0.223243
ERVV-1	0.75223	-0.106547	0.123542	-1.12366
ERVV-2	0.49118	0.21077	0.310901	-0.231791
ERVW-1	0.179114	0.533147	0.830972	2.24386
ESAM	0.574853	0.125655	0.262511	-0.462142
ESPL1	0.66181	-0.158133	0.180607	-0.852019
ESYT1	0.51052	0.119634	0.293055	-0.316745
ESYT2	0.152409	0.13447	0.95779	2.84754
ESYT3	0.489873	0.132902	0.33797	-0.10294
ETFDH	0.294227	0.19732	0.580395	1.05106
ETNK1	0.651333	-0.39345	0.204041	-0.740469
EVA1A	0.415533	-0.0901733	0.408241	0.231567
EVA1B	0.41604	0.169427	0.424308	0.30805
EVA1C	0.687733	-0.343073	0.163066	-0.935518
EVC	0.311567	-0.384333	0.545378	0.884367
EVC2	0.34412	0.0516767	0.489242	0.617149
EVI2A	0.424338	0.270867	0.40144	0.199191
EVI2B	0.58453	-0.0494513	0.235331	-0.591523
EVI5	0.161311	0.34095	1.01108	3.1012
EVI5L	0.45357	-0.123727	0.379354	0.094058
EXD2	0.413272	-0.546474	0.417683	0.276514
EXOG	0.189951	0.32312	0.780051	2.00146
EXT1	0.912113	-0.761457	0.0399417	-1.52162
EXT2	0.277113	0.202333	0.590916	1.10114
EXTL1	0.48904	0.157276	0.315229	-0.211189
EXTL2	0.400367	0.033356	0.443207	0.398011
EXTL3	0.496073	0.177967	0.348344	-0.0535556
F10	0.746147	0.0151533	0.127352	-1.10552
F11R	0.65248	-0.39577	0.208071	-0.721287
F13A1	0.593063	0.261444	0.227928	-0.626763
F2	0.53836	-0.13967	0.290154	-0.330555
F2R	0.449093	-0.147101	0.376213	0.0791081
F2RL1	0.250637	0.260637	0.688686	1.56655
F2RL2	0.377743	0.0283903	0.459284	0.47454
F2RL3	0.6649	-0.224669	0.177163	-0.868414
F3	0.598817	0.132063	0.22615	-0.635225
F5	0.433507	0.000884333	0.406327	0.222458
FA2H	0.651477	0.0309267	0.186989	-0.821643
FAAH	0.42158	-0.313123	0.437263	0.369719
FAAH2	0.41529	-0.139453	0.411627	0.247687
FADS1	0.33518	0.169963	0.531688	0.8192
FADS2	0.558757	-0.177675	0.259038	-0.478674
FADS3	0.485387	0.110474	0.31827	-0.196713
FADS6	0.46024	-0.0890447	0.352088	-0.035736
FAF2	0.55227	-0.0895967	0.260272	-0.472797
FAIM2	0.505477	-0.107247	0.304591	-0.261828
FAIM3	0.460827	-0.286594	0.342558	-0.0810963
FAM105A	0.346097	0.0147533	0.538196	0.850183
FAM122C	0.373308	-0.039718	0.450623	0.433315
FAM132A	0.61202	-0.25287	0.23956	-0.571392
FAM134A	0.452909	0.266452	0.353197	-0.0304541
FAM134B	0.753077	-0.131663	0.122951	-1.12647
FAM134C	0.461911	-0.252347	0.355117	-0.0213174
FAM151A	0.83584	-0.595607	0.0778734	-1.34106
FAM155A	0.126718	0.34838	1.06768	3.37064
FAM155B	0.358323	-0.085675	0.494552	0.642424
FAM159A	0.47803	-0.216329	0.342635	-0.0807338
FAM159B	0.65912	-0.065453	0.19592	-0.779129
FAM160A2	0.882483	-0.146243	0.0542033	-1.45373
FAM162A	0.318493	-0.00905333	0.530615	0.814093
FAM162B	0.608117	0.0982683	0.224108	-0.644946
FAM163A	0.357341	-0.106713	0.486577	0.604465
FAM163B	0.36722	0.00326667	0.484201	0.593154
FAM171A1	0.600763	-0.10093	0.240423	-0.567284
FAM171A2	0.27939	-0.00806933	0.631592	1.29476
FAM171B	0.382193	0.368877	0.463015	0.492305
FAM173A	0.686103	0.0615631	0.163347	-0.934183
FAM173B	0.742767	-0.183987	0.129033	-1.09753
FAM174A	0.630693	-0.248026	0.213048	-0.697597
FAM174B	0.81489	-0.192206	0.0888388	-1.28886
FAM178A	0.611557	-0.238673	0.229634	-0.618641
FAM180B	0.411853	-0.03627	0.405675	0.219351
FAM187A	0.370375	0.606736	0.441896	0.391772
FAM187B	0.336244	0.040577	0.506675	0.700133
FAM189A1	0.44026	0.088515	0.383658	0.114544
FAM189A2	0.249534	0.24611	0.647288	1.36948
FAM189B	0.697703	-0.34544	0.15625	-0.967964
FAM198B	0.185527	0.755447	0.876332	2.45978
FAM19A1	0.456423	0.206487	0.364198	0.0219126
FAM19A3	0.401859	-0.203359	0.436608	0.366601
FAM19A4	0.102007	0.481243	1.24339	4.20707
FAM19A5	0.366584	0.102713	0.458732	0.471917
FAM200A	0.515053	-0.226977	0.302706	-0.270805
FAM205A	0.121056	0.52407	1.12748	3.6553
FAM209A	0.427157	-0.02854	0.395517	0.170997
FAM209B	0.372473	0.146383	0.478271	0.564925
FAM20A	0.11701	0.324793	1.08665	3.46093
FAM20B	0.334094	-0.03478	0.503472	0.684888
FAM20C	0.430537	0.243892	0.387895	0.134713
FAM210A	0.239549	0.118634	0.667327	1.46487
FAM210B	0.657033	-0.22024	0.192596	-0.794951
FAM213A	0.38265	-0.000898	0.450588	0.433148
FAM220A	0.54804	0.199932	0.263385	-0.457978
FAM24A	0.765883	0.149458	0.115752	-1.16074
FAM24B	0.642443	-0.42297	0.19672	-0.775317
FAM26D	0.667983	-0.175671	0.175308	-0.877245
FAM26E	0.242304	-0.06776	0.667045	1.46353
FAM26F	0.510311	0.0238533	0.299141	-0.287775
FAM35A	0.407321	0.159142	0.402355	0.203546
FAM3A	0.288956	-0.123229	0.593418	1.11305
FAM3B	0.504043	-0.231658	0.313176	-0.220963
FAM3C	0.324807	0.195497	0.550839	0.910362
FAM3D	0.491917	-0.274463	0.330435	-0.138806
FAM47E-STBD1	0.627793	-0.20881	0.224482	-0.643167
FAM57A	0.264463	0.0642223	0.684274	1.54555
FAM57B	0.248083	0.384613	0.688559	1.56594
FAM69A	0.469126	0.0384687	0.341059	-0.0882343
FAM69B	0.585673	-0.18202	0.233374	-0.600838
FAM73A	0.612493	-0.149683	0.218798	-0.670225
FAM73B	0.84733	-0.487157	0.0718398	-1.36978
FAM76B	0.456563	0.298691	0.353428	-0.0293534
FAM8A1	0.449837	-0.00268233	0.37733	0.0844244
FAM98B	0.764417	-0.336294	0.117529	-1.15229
FAM9C	0.336069	0.501653	0.488953	0.615775
FANCA	0.69251	-0.09109	0.17898	-0.859764
FANCM	0.2894	0.228143	0.60677	1.17661
FAP	0.213815	0.49352	0.724004	1.73467
FAR1	0.581103	-0.0761833	0.26104	-0.469143
FAR2	0.396943	0.149743	0.445527	0.409056
FAS	0.666003	-0.338823	0.176434	-0.871883
FASLG	0.7227	-0.180192	0.146057	-1.01649
FAT1	0.326604	0.398123	0.505334	0.693748
FAT2	0.680463	-0.222752	0.190261	-0.806067
FAT3	0.485158	0.21147	0.325225	-0.163608
FAT4	0.479253	-0.35083	0.346807	-0.0608735
FATE1	0.531992	0.239278	0.281814	-0.370255
FAXDC2	0.487583	0.0410247	0.321658	-0.180589
FBLN2	0.840497	-0.352083	0.075464	-1.35252
FBN1	0.578007	-0.277165	0.259574	-0.47612
FBN2	0.5015	-0.106899	0.303411	-0.267449
FBXL17	0.300963	0.0600767	0.599151	1.14034
FBXO18	0.364404	0.28715	0.488935	0.615689
FBXW12	0.511985	-0.0724623	0.302277	-0.272845
FBXW7	0.533231	0.016289	0.273204	-0.41124
FCAMR	0.174365	0.0709723	0.83622	2.26884
FCAR	0.639087	0.0483723	0.210398	-0.710208
FCER1A	0.555165	-0.177577	0.261685	-0.466072
FCER1G	0.72295	-0.101479	0.140872	-1.04117
FCER2	0.549373	0.0862327	0.261642	-0.466275
FCGR1B	0.683667	0.114653	0.165306	-0.924857
FCGR2A	0.306548	-0.1083	0.568543	0.994639
FCGR2C	0.464213	0.130677	0.34799	-0.0552424
FCGR3A	0.486293	-0.12847	0.33634	-0.110698
FCGR3B	0.440143	0.0642467	0.383854	0.115478
FCGRT	0.611233	-0.222973	0.222771	-0.651309
FCN1	0.659957	0.120118	0.180414	-0.852938
FCN2	0.53238	0.181147	0.279422	-0.381641
FCRL1	0.15984	0.0142063	1.01258	3.10836
FCRL2	0.58512	-0.11707	0.236882	-0.584141
FCRL3	0.852747	-0.17374	0.0691206	-1.38272
FCRL4	0.569357	-0.212904	0.253003	-0.507401
FCRL5	0.661423	-0.32982	0.183896	-0.836365
FCRL6	0.772793	-0.15992	0.112128	-1.178
FCRLA	0.336617	0.059345	0.518548	0.756651
FDCSP	0.66915	-0.485515	0.18412	-0.835297
FDFT1	0.269503	0.184208	0.630148	1.28789
FER1L4	0.540623	-0.131665	0.289544	-0.333456
FER1L5	0.613663	-0.314773	0.220161	-0.663736
FER1L6	0.55945	0.103657	0.25518	-0.497035
FFAR1	0.718783	0.149263	0.145216	-1.02049
FFAR2	0.4476	-0.12856	0.359737	0.000678374
FFAR3	0.190386	0.374413	0.92403	2.68683
FFAR4	0.357629	-0.0371267	0.481073	0.578265
FGA	0.700813	-0.160012	0.159497	-0.952511
FGB	0.202833	0.10544	0.81987	2.19101
FGF10	0.56121	0.09671	0.250836	-0.517716
FGF19	0.51351	-0.0802067	0.322566	-0.176266
FGF4	0.46261	0.200899	0.360714	0.00532838
FGF6	0.600161	-0.12358	0.22536	-0.638987
FGFR1	0.140483	0.221674	0.966584	2.8894
FGFR2	0.83749	-0.262027	0.0773576	-1.34351
FGFR3	0.661647	-0.0270027	0.17988	-0.855483
FGFR4	0.424473	0.149283	0.387555	0.133098
FGFRL1	0.77458	-0.27598	0.110866	-1.184
FGG	0.269047	0.19039	0.616496	1.22291
FGL2	0.59511	0.106867	0.225719	-0.637277
FIBCD1	0.377617	-0.292891	0.462811	0.491331
FICD	0.373009	0.115518	0.467962	0.51585
FIG4	0.25643	0.422128	0.715829	1.69575
FIS1	0.765337	-0.198197	0.116397	-1.15767
FITM1	0.473913	0.143981	0.344938	-0.0697703
FITM2	0.830903	-0.553577	0.080453	-1.32878
FKBP10	0.731973	-0.0568687	0.135625	-1.06614
FKBP11	0.663057	0.102107	0.189579	-0.809311
FKBP14	0.589377	0.00839	0.236163	-0.587561
FKBP1A	0.492823	-0.154874	0.339346	-0.0963868
FKBP7	0.669283	-0.339743	0.174745	-0.879926
FKBP8	0.810403	-0.172338	0.0912059	-1.27759
FKBP9	0.661733	0.0210267	0.18595	-0.826587
FKRP	0.679193	-0.364206	0.168013	-0.911971
FKTN	0.431566	0.307974	0.372812	0.0629191
FLG2	0.720353	-0.25878	0.144321	-1.02475
FLNA	0.3193	0.2754	0.548081	0.897236
FLRT1	0.410853	0.121236	0.442545	0.394861
FLRT2	0.35277	0.115177	0.525915	0.791723
FLRT3	0.653163	0.034599	0.185029	-0.83097
FLT1	0.664147	-0.248597	0.18086	-0.850817
FLT3	0.444557	0.328516	0.374129	0.0691866
FLT3LG	0.48578	0.0997433	0.342508	-0.0813389
FLT4	0.276928	0.555296	0.568605	0.994934
FLVCR1	0.818547	-0.319967	0.0868505	-1.29832
FLVCR2	0.648653	-0.175334	0.201419	-0.752952
FMNL1	0.507747	-0.192369	0.313349	-0.220139
FMO1	0.55912	-0.193823	0.263596	-0.456977
FMO3	0.39034	-0.07932	0.450682	0.433595
FMO4	0.630207	0.0567433	0.214156	-0.69232
FMO5	0.393833	0.156473	0.425084	0.311743
FMR1NB	0.811653	-0.472757	0.0905777	-1.28058
FN1	0.444335	0.167283	0.389665	0.143142
FNDC3A	0.599497	-0.09822	0.239354	-0.572371
FNDC3B	0.602903	-0.276201	0.229175	-0.620826
FNDC4	0.33521	0.276523	0.486475	0.603977
FNDC5	0.47691	-0.190897	0.337409	-0.105609
FNDC9	0.132572	0.18887	1.1163	3.6021
FOCAD	0.325502	-0.102053	0.519849	0.762846
FOLH1	0.737767	-0.250897	0.131928	-1.08374
FOLR1	0.513703	0.211233	0.322159	-0.178203
FOLR2	0.506181	0.109523	0.306209	-0.25413
FOLR4	0.366726	-0.082173	0.469368	0.522546
FPR1	0.33866	0.151722	0.507086	0.702093
FPR2	0.557937	-0.114777	0.253955	-0.502868
FPR3	0.644893	-0.229469	0.190633	-0.804293
FRAS1	0.718353	-0.264727	0.144824	-1.02235
FREM1	0.767493	-0.360506	0.114803	-1.16526
FREM2	0.474412	0.0152683	0.337202	-0.106596
FRMD3	0.536267	0.211103	0.289962	-0.331469
FRMD5	0.411657	0.253385	0.416476	0.270769
FRRS1	0.595327	0.000343333	0.229332	-0.620079
FRRS1L	0.416227	-0.332393	0.405677	0.219364
FSD1L	0.389663	0.389957	0.433948	0.353936
FSHR	0.32988	0.25354	0.553934	0.925098
FSTL1	0.404462	0.388827	0.441808	0.391353
FTHL17	0.291493	0.292031	0.597962	1.13468
FURIN	0.327267	0.156437	0.55268	0.919126
FUT1	0.717317	-0.125786	0.144988	-1.02158
FUT10	0.37441	-0.20334	0.456866	0.463033
FUT11	0.59935	-0.182654	0.237361	-0.581857
FUT2	0.451099	0.06526	0.349928	-0.0460139
FUT3	0.281573	0.146836	0.634443	1.30834
FUT4	0.406313	0.12347	0.438907	0.377542
FUT5	0.19893	0.142663	0.883094	2.49197
FUT6	0.265113	0.45979	0.673854	1.49594
FUT7	0.595657	-0.339417	0.239696	-0.570746
FUT8	0.71031	-0.392403	0.16198	-0.940687
FUT9	0.43646	-0.147336	0.376961	0.0826672
FUZ	0.502405	0.140653	0.299285	-0.287089
FXYD1	0.38729	-0.0283833	0.442826	0.396198
FXYD2	0.804063	-0.151813	0.0944614	-1.26209
FXYD3	0.27849	0.339063	0.601977	1.15379
FXYD4	0.75029	-0.125978	0.124512	-1.11904
FXYD5	0.390105	-0.216471	0.420134	0.288181
FXYD6-FXYD2	0.52469	-0.276513	0.292155	-0.321029
FXYD7	0.776863	-0.31915	0.109434	-1.19082
FZD1	0.310633	0.063996	0.572701	1.01443
FZD10	0.60389	-0.31445	0.232827	-0.603443
FZD2	0.736013	-0.347224	0.133014	-1.07857
FZD3	0.480316	0.137993	0.328224	-0.149332
FZD4	0.254049	0.195661	0.656538	1.41351
FZD5	0.47199	0.19919	0.345161	-0.0687057
FZD6	0.347206	-0.351415	0.473359	0.541541
FZD7	0.666783	-0.206417	0.177128	-0.86858
FZD8	0.60832	-0.242713	0.222402	-0.653069
FZD9	0.45705	0.185005	0.382443	0.108764
G0S2	0.821693	-0.317177	0.0851299	-1.30651
G6PC	0.69714	-0.360315	0.158555	-0.956993
G6PC2	0.63236	0.020957	0.216075	-0.683185
G6PC3	0.497063	-0.201157	0.329714	-0.142239
GAA	0.774013	0.0189103	0.111087	-1.18295
GABBR1	0.366673	-0.0220067	0.449475	0.427851
GABBR2	0.363823	0.149843	0.474502	0.546982
GABRA1	0.424679	0.279487	0.387989	0.135163
GABRA2	0.4696	-0.03758	0.360261	0.00317266
GABRA3	0.459483	0.00647333	0.350964	-0.0410849
GABRA4	0.46867	0.116339	0.355053	-0.0216202
GABRA5	0.823567	-0.22289	0.0842274	-1.31081
GABRA6	0.618152	-0.334787	0.217567	-0.676083
GABRB1	0.388127	0.3253	0.428453	0.327779
GABRB2	0.188816	0.043147	0.86853	2.42264
GABRB3	0.44426	-0.246022	0.360952	0.00646087
GABRD	0.438	0.323837	0.372231	0.0601534
GABRE	0.814343	-0.438313	0.0891142	-1.28755
GABRG1	0.333486	0.183297	0.517161	0.750048
GABRG2	0.443711	0.47382	0.369293	0.0461666
GABRG3	0.699943	-0.36452	0.154788	-0.974924
GABRP	0.562927	0.237517	0.266303	-0.444088
GABRQ	0.405907	0.111152	0.409758	0.23879
GABRR1	0.343988	-0.165218	0.494275	0.641107
GABRR2	0.669183	-0.290487	0.183233	-0.83952
GABRR3	0.630427	0.200441	0.200232	-0.7586
GAL	0.288469	0.20708	0.582474	1.06095
GAL3ST1	0.3855	0.060579	0.436135	0.36435
GAL3ST2	0.434744	0.312178	0.381582	0.104662
GAL3ST3	0.343157	-0.160589	0.533233	0.826557
GAL3ST4	0.587257	-0.0446533	0.258085	-0.483211
GALC	0.519293	0.205017	0.2883	-0.33938
GALNS	0.32952	0.349864	0.508187	0.707332
GALNT1	0.0609673	0.5552	1.56002	5.71429
GALNT10	0.706417	-0.0970313	0.151388	-0.991109
GALNT11	0.30065	0.176271	0.579969	1.04903
GALNT12	0.526126	-0.219179	0.288821	-0.336898
GALNT13	0.544183	-0.157967	0.266276	-0.444218
GALNT14	0.455107	-0.425443	0.396358	0.175001
GALNT15	0.644257	0.144748	0.196374	-0.776964
GALNT16	0.312427	0.18337	0.570657	1.0047
GALNT18	0.480033	-0.050504	0.344519	-0.0717638
GALNT2	0.34718	0.116797	0.492315	0.631777
GALNT3	0.415824	-0.0105967	0.424799	0.310387
GALNT5	0.259546	0.127851	0.63079	1.29095
GALNT6	0.34955	0.0365	0.490105	0.621258
GALNT7	0.694527	-0.164629	0.168237	-0.910905
GALNT8	0.61721	-0.0297153	0.209616	-0.71393
GALNT9	0.472894	-0.020569	0.32946	-0.143449
GALNTL5	0.767563	-0.156387	0.114846	-1.16506
GALNTL6	0.612767	-0.204961	0.222617	-0.652045
GALR1	0.374353	-0.0984133	0.47605	0.554354
GALR2	0.385669	0.107417	0.42548	0.31363
GALR3	0.549077	0.0397193	0.271224	-0.420663
GANAB	0.331331	0.365707	0.48741	0.608429
GAPDH	0.467157	-0.432497	0.359091	-0.00239587
GAPDHS	0.39564	0.12826	0.42628	0.317434
GAPT	0.482773	0.0495187	0.347967	-0.055353
GAS1	0.704867	-0.43313	0.152876	-0.984027
GBA	0.78849	-0.211695	0.103149	-1.22074
GBGT1	0.512333	0.0327	0.314877	-0.212868
GCGR	0.435543	0.00308133	0.39743	0.180104
GCLC	0.68474	-0.120607	0.168777	-0.908335
GCNT1	0.250141	0.213259	0.639747	1.33359
GCNT2	0.278717	0.006165	0.596343	1.12697
GCNT3	0.616647	-0.10296	0.211782	-0.70362
GCNT4	0.6217	0.0124126	0.206463	-0.728939
GDAP1	0.42253	-0.0166463	0.392556	0.156903
GDAP1L1	0.304868	0.10883	0.571066	1.00665
GDE1	0.544393	0.140547	0.285254	-0.353878
GDF15	0.749437	-0.223514	0.126007	-1.11193
GDF9	0.477907	-0.0673067	0.324539	-0.166871
GDNF	0.40505	0.341243	0.421538	0.294862
GDPD1	0.78524	-0.125147	0.104749	-1.21312
GDPD2	0.701223	-0.293493	0.156549	-0.966541
GDPD3	0.68218	-0.255746	0.169343	-0.90564
GDPD4	0.67766	-0.115593	0.183993	-0.835902
GDPD5	0.25642	0.417195	0.664329	1.4506
GFPT1	0.350477	-0.00486333	0.502407	0.679817
GFPT2	0.547893	-0.11544	0.270576	-0.423749
GFRA1	0.633123	0.111926	0.20083	-0.755757
GFRA2	0.374909	0.249995	0.471999	0.535067
GFRA3	0.570883	-0.161658	0.255415	-0.495917
GFRA4	0.33721	0.325872	0.530129	0.81178
GFRAL	0.418238	0.128447	0.391599	0.15235
GGCX	0.387386	-0.0761533	0.419636	0.285809
GGT1	0.37159	-0.091061	0.44384	0.401027
GGT2	0.782347	-0.229293	0.106712	-1.20378
GGT5	0.759657	0.00953667	0.119371	-1.14352
GGT6	0.291563	0.0604347	0.618319	1.23159
GGT7	0.62706	0.0141233	0.203585	-0.742639
GGTA1P	0.201846	0.510687	0.786184	2.03066
GHITM	0.535692	-0.0325557	0.276824	-0.394005
GHR	0.490093	-0.226963	0.33602	-0.112222
GHRHR	0.43213	0.154457	0.388265	0.136475
GHRL	0.374483	0.156085	0.488342	0.612865
GHSR	0.755243	-0.132104	0.121942	-1.13128
GIMAP1	0.43473	0.27518	0.386839	0.129686
GIMAP2	0.319004	0.0664898	0.517165	0.750066
GIMAP4	0.69085	0.0713267	0.162067	-0.940277
GIMAP5	0.26577	0.259717	0.657516	1.41817
GINM1	0.698333	-0.149631	0.160824	-0.946193
GIPR	0.26709	0.0186347	0.655922	1.41058
GJA1	0.775833	-0.04482	0.110067	-1.1878
GJA10	0.524493	-0.160668	0.29741	-0.296014
GJA3	0.889113	-0.061504	0.0509582	-1.46918
GJA4	0.444007	-0.0307833	0.373922	0.0681986
GJA5	0.323172	0.32547	0.522323	0.774621
GJA8	0.500328	-0.227643	0.307203	-0.249396
GJA9	0.780623	-0.363636	0.112799	-1.1748
GJB1	0.770927	-0.00522667	0.118594	-1.14721
GJB2	0.849847	-0.498193	0.0705078	-1.37612
GJB3	0.554537	0.00422833	0.26591	-0.44596
GJB4	0.592957	-0.126333	0.243532	-0.552484
GJB5	0.663693	-0.243073	0.187441	-0.81949
GJB6	0.481644	-0.304526	0.327368	-0.153407
GJB7	0.331275	-0.000217333	0.545973	0.887202
GJC1	0.253327	0.445849	0.65316	1.39743
GJC2	0.298947	0.203739	0.578158	1.04041
GJC3	0.628223	0.042235	0.203745	-0.741879
GJD2	0.51704	-0.0206833	0.304723	-0.261203
GJD3	0.337414	0.0895767	0.509044	0.711412
GJD4	0.687623	-0.0743407	0.164517	-0.928615
GJE1	0.688717	0.0943903	0.164364	-0.929339
GK	0.775503	-0.208464	0.110461	-1.18593
GK2	0.230961	0.230691	0.682952	1.53925
GKN1	0.496097	-0.0832573	0.312584	-0.223781
GLA	0.603037	-0.359646	0.238636	-0.57579
GLB1	0.746297	-0.239187	0.131499	-1.08579
GLB1L2	0.405443	0.0886723	0.424708	0.309954
GLCCI1	0.284484	0.292051	0.589055	1.09228
GLCE	0.662417	-0.135126	0.190869	-0.80317
GLDN	0.905533	-0.392443	0.0431899	-1.50616
GLG1	0.487467	-0.05072	0.330604	-0.138003
GLIPR1	0.64389	-0.158944	0.196773	-0.775068
GLIPR1L2	0.707943	-0.165565	0.16806	-0.911748
GLP1R	0.556697	0.12387	0.262696	-0.461259
GLP2R	0.25071	0.16529	0.725664	1.74257
GLRA1	0.218287	-0.213353	0.771745	1.96193
GLRA2	0.584947	0.07645	0.245122	-0.544916
GLRA3	0.533719	0.004476	0.282128	-0.368756
GLRA4	0.51606	0.085418	0.296147	-0.302024
GLRB	0.411577	-0.217682	0.414693	0.262282
GLT8D1	0.129244	0.513407	1.06807	3.37248
GLT8D2	0.449898	-0.252333	0.368193	0.0409301
GLTPD2	0.383869	0.397453	0.428563	0.328302
GML	0.482343	0.20397	0.322579	-0.176205
GMPPB	0.552114	0.134433	0.26923	-0.430154
GMPS	0.271775	0.085294	0.605959	1.17275
GNE	0.882157	-0.0767577	0.0542262	-1.45362
GNPTAB	0.858007	-0.144048	0.0662698	-1.39629
GNPTG	0.832853	-0.0742487	0.0792838	-1.33434
GNRHR	0.5081	-0.004781	0.30845	-0.24346
GNRHR2	0.41381	0.112842	0.401187	0.197988
GNS	0.573977	0.024169	0.246721	-0.537304
GOLGA5	0.443084	0.501107	0.375602	0.0761981
GOLIM4	0.181567	0.0155068	0.848743	2.32845
GOLM1	0.50094	0.15935	0.306053	-0.254869
GOLT1A	0.397323	0.46408	0.440253	0.38395
GOLT1B	0.44675	0.117573	0.360719	0.00535368
GOSR1	0.68786	-0.207383	0.172551	-0.890369
GOSR2	0.554273	-0.0508947	0.264446	-0.452927
GP1BA	0.474507	0.0844663	0.335107	-0.116566
GP1BB	0.577823	-0.259503	0.254881	-0.49846
GP2	0.570253	0.146756	0.249669	-0.52327
GP5	0.34184	-0.01477	0.49555	0.647177
GP6	0.569203	-0.0106333	0.251913	-0.51259
GP9	0.48254	0.0768333	0.32825	-0.149206
[truncated: 3,747 more rows]

## Sheet: Wildtype 293T VSVG
id	p-value	logFC	negative logRRA	enrichment z-score
SYNE4	0.150264	0.725587	0.86681	3.26157
TMEM30A	0.07588	0.720045	1.17465	5.15991
OPN1SW	0.077563	0.690022	1.1765	5.17137
F2RL1	0.296106	0.665368	0.556526	1.34813
EGF	0.137556	0.651494	0.917293	3.57289
CNPPD1	0.304492	0.6367	0.529108	1.17905
SEMA5A	0.324211	0.634127	0.489841	0.936906
PCDH12	0.358077	0.629768	0.469799	0.813307
CD3E	0.238274	0.621935	0.635429	1.8347
SCAMP2	0.224541	0.613651	0.650295	1.92638
KCNU1	0.143783	0.588947	0.868187	3.27006
CACNA1E	0.239797	0.576868	0.662093	1.99913
TMEM238	0.356768	0.569647	0.460119	0.753619
SMPD2	0.25635	0.568118	0.59278	1.5717
CMTM5	0.232516	0.56315	0.639413	1.85927
FXYD6-FXYD2	0.254539	0.561087	0.643324	1.88339
SLC9A8	0.305372	0.560407	0.551482	1.31702
RP11-77K12.1	0.316922	0.556902	0.524347	1.14969
NAALADL1	0.273585	0.544655	0.576865	1.47356
NOP56	0.128301	0.538112	0.998663	4.07468
RP11-166B2.1	0.250016	0.537888	0.619302	1.73525
TECTB	0.262787	0.535455	0.631215	1.80872
GIMAP4	0.278812	0.533502	0.574379	1.45823
PLA2G6	0.250679	0.51836	0.606736	1.65777
TSPAN17	0.355128	0.518328	0.45833	0.742585
GPR180	0.217425	0.517975	0.682584	2.1255
FOLH1	0.270557	0.517967	0.593283	1.5748
SLC5A11	0.28921	0.51399	0.585424	1.52634
CLGN	0.125972	0.510012	0.952728	3.79141
MED23	0.316689	0.504698	0.505799	1.03532
MAPKAPK2	0.30533	0.501219	0.543428	1.26736
SLC27A5	0.42406	0.501182	0.376643	0.238844
RHBDF1	0.0702263	0.500734	1.25121	5.63208
LMF1	0.260622	0.499928	0.602073	1.62901
CCR5	0.0820178	0.499058	1.25136	5.63301
MRRF	0.155935	0.497475	0.925881	3.62584
LIPA	0.448752	0.496707	0.351532	0.0839868
KIR2DL4	0.261421	0.496253	0.59191	1.56634
CGN	0.286895	0.495698	0.560234	1.371
ANAPC1	0.108444	0.494045	0.988839	4.01409
INHBE	0.257636	0.490598	0.626181	1.77768
LRP8	0.219015	0.487502	0.695623	2.20591
LTK	0.271578	0.481895	0.58644	1.53261
TMC8	0.144883	0.481527	0.899716	3.4645
SIGLEC15	0.23309	0.477692	0.668765	2.04028
PTPRB	0.29798	0.477221	0.558621	1.36105
SEZ6L2	0.319449	0.477194	0.517385	1.10676
HSD11B1L	0.316995	0.474938	0.513591	1.08337
KCNH1	0.402482	0.473125	0.425992	0.543163
CD81	0.358868	0.472112	0.458136	0.741385
PARVB	0.257868	0.46785	0.606706	1.65758
PIRT	0.338668	0.465957	0.503669	1.02218
IGDCC4	0.261803	0.465573	0.619254	1.73496
LPAR3	0.261682	0.46293	0.614218	1.7039
KDSR	0.381584	0.460734	0.424502	0.533973
VSIG10L	0.168366	0.460223	0.80533	2.88244
TMEM39A	0.339548	0.459847	0.506312	1.03848
CXCL11	0.387705	0.45872	0.442228	0.643288
ATP6AP2	0.253769	0.45808	0.614653	1.70659
SH3TC1	0.277281	0.457958	0.579739	1.49128
TRPV2	0.176543	0.457383	0.848382	3.14793
SMIM5	0.448087	0.456891	0.358742	0.128449
KIAA0319	0.330558	0.456088	0.482567	0.892048
C1orf27	0.23749	0.455945	0.655013	1.95547
EPHA8	0.277172	0.455782	0.568633	1.42279
IL31	0.242548	0.45552	0.640323	1.86489
ITGA9	0.432706	0.45359	0.365962	0.172976
CNTN5	0.371119	0.448122	0.469027	0.808549
TAS2R50	0.240024	0.447652	0.623897	1.76359
BTN2A2	0.339729	0.445228	0.474337	0.841295
CHSY3	0.503265	0.444954	0.325343	-0.0775105
TMEM194B	0.390586	0.443743	0.411185	0.451854
GPRC5D	0.276612	0.442422	0.564429	1.39687
ATL1	0.409376	0.44198	0.398919	0.376214
HRASLS2	0.232057	0.439695	0.676871	2.09027
CYB561D1	0.440915	0.439364	0.385514	0.293547
DOK7	0.29657	0.439306	0.533365	1.20531
P2RY14	0.271249	0.438925	0.623303	1.75993
FAM159A	0.272505	0.438475	0.585048	1.52402
ZNRF3	0.32362	0.436377	0.529801	1.18332
PLA2G2F	0.260972	0.435268	0.631999	1.81356
CACNG6	0.103639	0.433218	1.06059	4.45659
EPHX4	0.29318	0.43047	0.566136	1.4074
LITAF	0.332542	0.429595	0.497505	0.984163
OMG	0.253114	0.429444	0.643941	1.8872
SLC35C1	0.264635	0.429116	0.589544	1.55174
CDH26	0.276042	0.428945	0.569218	1.4264
NKAIN2	0.199944	0.427733	0.726164	2.39424
PTPN2	0.381296	0.427372	0.432114	0.580917
MICAL2	0.345317	0.42629	0.497628	0.984922
ZDHHC9	0.259791	0.425872	0.62871	1.79327
COL25A1	0.235753	0.425173	0.689785	2.16991
FGB	0.35742	0.424442	0.45899	0.746654
SYBU	0.470405	0.423667	0.339468	0.00959164
KCNB2	0.309613	0.422886	0.511232	1.06882
ALDH3B2	0.420505	0.422828	0.380797	0.264459
SLC2A7	0.133651	0.420183	0.938603	3.7043
PIGU	0.353888	0.419878	0.47895	0.869739
TNFRSF12A	0.309252	0.417872	0.522777	1.14001
MSMP	0.408176	0.416945	0.405168	0.414745
DPM3	0.365136	0.416438	0.44743	0.675366
NNT	0.394041	0.416307	0.409182	0.439504
GDF15	0.297281	0.41585	0.535755	1.22005
MRAP2	0.238751	0.415612	0.678834	2.10237
UNC5B	0.371113	0.413229	0.463192	0.772568
PDGFRB	0.257869	0.413226	0.633564	1.8232
PTPRF	0.080336	0.412277	1.19919	5.31125
DENND5A	0.238337	0.409937	0.677404	2.09356
CD74	0.275782	0.408767	0.561851	1.38097
DPEP1	0.25834	0.408611	0.630366	1.80348
LINGO2	0.361949	0.408469	0.480895	0.881737
CLRN2	0.295438	0.407604	0.541096	1.25298
LAT	0.293739	0.40547	0.549863	1.30704
CCL5	0.358625	0.40516	0.481239	0.88386
HMOX1	0.376161	0.405159	0.435044	0.598982
NSG1	0.36364	0.404917	0.468221	0.803579
CLEC4F	0.239701	0.403615	0.657956	1.97363
MMD2	0.262145	0.402763	0.613741	1.70096
AKAP6	0.234531	0.401656	0.670004	2.04792
GAL	0.332397	0.400332	0.500911	1.00517
MS4A6A	0.296246	0.400262	0.565725	1.40486
LRRC53	0.140828	0.399916	0.872074	3.29403
CNTN6	0.12155	0.399471	1.01212	4.15763
NPBWR2	0.315473	0.399047	0.502173	1.01295
TRHDE	0.457703	0.39719	0.340655	0.0169152
VMP1	0.482871	0.39628	0.337881	-0.000191758
TMEM143	0.380935	0.395671	0.449063	0.685435
PDLIM5	0.439445	0.395139	0.360065	0.136608
XPO7	0.393234	0.395108	0.405419	0.416295
FAM76B	0.155457	0.394685	0.836139	3.07243
VRK1	0.342968	0.393907	0.478073	0.864333
UCN2	0.215573	0.392923	0.688603	2.16261
EEF1D	0.40783	0.392355	0.391239	0.328849
HLA-DMA	0.345672	0.391813	0.490718	0.942311
CADM2	0.207323	0.391597	0.739526	2.47664
TAAR8	0.323689	0.3906	0.49546	0.971556
LRP4	0.17625	0.390464	0.786189	2.7644
LCT	0.32421	0.389645	0.507944	1.04854
AIG1	0.404723	0.38898	0.39279	0.338413
DERL3	0.36717	0.388962	0.443822	0.653119
RNF148	0.105689	0.388115	1.01508	4.17593
CYP4F22	0.341647	0.38682	0.478068	0.8643
SDF4	0.455591	0.386336	0.360679	0.140398
SPCS3	0.189263	0.385135	0.815312	2.944
CAMK2B	0.221701	0.384563	0.679934	2.10916
ALPPL2	0.277016	0.384362	0.589732	1.55291
PTGIS	0.444663	0.383501	0.354669	0.103332
SPATA31E1	0.268665	0.383193	0.58518	1.52483
CACNG1	0.315823	0.382644	0.546913	1.28885
LRRTM4	0.209186	0.381988	0.725779	2.39187
VAMP2	0.483395	0.381846	0.329073	-0.0545108
TMBIM4	0.549888	0.381416	0.282294	-0.342983
TAAR9	0.196595	0.380495	0.727219	2.40075
PLXNA1	0.315785	0.379521	0.540758	1.2509
PEX10	0.312438	0.37938	0.529219	1.17974
CHST13	0.25249	0.379268	0.640397	1.86534
OPN1MW2	0.431187	0.378116	0.395283	0.353791
SLC6A14	0.50336	0.378059	0.299828	-0.234853
SLC15A3	0.363585	0.377308	0.462608	0.768964
PRSS8	0.246058	0.376912	0.628435	1.79157
ELOVL7	0.478021	0.376672	0.328891	-0.0556318
CLPTM1L	0.44596	0.375933	0.376547	0.238247
CHRM5	0.252699	0.375588	0.664513	2.01406
NEU1	0.25992	0.375031	0.628373	1.7912
GPR31	0.280055	0.374762	0.601961	1.62832
RNF26	0.302324	0.3743	0.577302	1.47625
TMEM207	0.198153	0.37379	0.75684	2.58342
TRPV4	0.2941	0.373606	0.541572	1.25591
CYB561D2	0.17323	0.373528	0.842072	3.10902
CLDN1	0.418091	0.373286	0.381397	0.268156
LRFN5	0.322855	0.373192	0.522451	1.138
GJD4	0.358265	0.37313	0.471049	0.82102
CERS6	0.423466	0.372823	0.386414	0.2991
DBH	0.219895	0.37257	0.689249	2.1666
LGR6	0.354247	0.372525	0.461716	0.763464
MYEOV	0.315218	0.372123	0.517803	1.10934
IFNLR1	0.289382	0.371926	0.545162	1.27805
ARMCX6	0.467807	0.371243	0.35194	0.0865061
FAM19A5	0.354297	0.371113	0.483802	0.899662
GXYLT2	0.363768	0.370891	0.470701	0.818874
EPGN	0.411488	0.370729	0.399026	0.376872
ABCG1	0.393615	0.370573	0.440123	0.630308
LCN10	0.443196	0.369912	0.354071	0.0996437
C16orf91	0.39075	0.369831	0.441468	0.638603
GJB1	0.405721	0.369641	0.414726	0.473688
SLC12A4	0.296265	0.368708	0.564137	1.39507
SLC10A4	0.357302	0.368705	0.458405	0.743043
IL1R1	0.381721	0.368666	0.421489	0.515392
TTI2	0.305046	0.368315	0.530978	1.19058
DNASE2B	0.193411	0.368157	0.771682	2.67494
UNC5A	0.24295	0.365961	0.641206	1.87033
FGFR4	0.45013	0.364393	0.352395	0.089308
HIGD1A	0.281629	0.364187	0.586017	1.53
JPH3	0.542922	0.363833	0.277936	-0.369857
ADCY6	0.37384	0.363575	0.428181	0.556665
CCL22	0.25558	0.362717	0.602105	1.6292
SIDT2	0.313388	0.361911	0.51848	1.11351
SLC8B1	0.334604	0.360895	0.500764	1.00426
ASIC3	0.34618	0.360598	0.480615	0.88001
IL3RA	0.428515	0.360494	0.372012	0.210286
P2RY12	0.480758	0.359096	0.328337	-0.0590478
ASPHD1	0.16648	0.358205	0.869951	3.28094
NTNG1	0.233267	0.358034	0.660782	1.99105
DSG1	0.347915	0.357839	0.474626	0.843077
TNFSF13B	0.260139	0.357575	0.593431	1.57571
KLHDC7A	0.268435	0.35666	0.607358	1.6616
LYSMD4	0.425539	0.356505	0.4023	0.397061
C4BPB	0.355454	0.354865	0.489078	0.932202
CCKBR	0.364575	0.354613	0.464137	0.778395
SCN8A	0.211161	0.354368	0.729446	2.41448
GK	0.343248	0.354258	0.473526	0.836291
NEGR1	0.330898	0.354207	0.512833	1.07869
MSLN	0.3225	0.35412	0.516071	1.09865
PCDHGB3	0.24605	0.353978	0.643731	1.8859
CTAGE15	0.543442	0.353823	0.265698	-0.445325
ORAI2	0.23404	0.353517	0.635258	1.83365
E2F5	0.176792	0.353472	0.83356	3.05652
ASGR1	0.348542	0.352992	0.483572	0.898246
CA12	0.314632	0.352747	0.53967	1.24418
IGHA1	0.331236	0.352533	0.503505	1.02116
OGFOD3	0.280131	0.352193	0.555552	1.34213
CADM3	0.499804	0.35143	0.308093	-0.183888
TMEM126A	0.358848	0.35129	0.450173	0.692282
PTGIR	0.318876	0.35093	0.510613	1.065
FCRL6	0.361994	0.350804	0.466482	0.792854
NINJ2	0.427652	0.35023	0.401568	0.392547
TMEM37	0.426448	0.349969	0.401116	0.38976
UGT1A7	0.415495	0.349546	0.406207	0.421157
CACNA1S	0.27784	0.34948	0.571423	1.44
TMEM198	0.343256	0.349445	0.469395	0.810816
SLC4A2	0.358404	0.348907	0.45093	0.696949
TMUB1	0.441105	0.348215	0.378071	0.247648
CMTM7	0.253737	0.348044	0.618468	1.73011
PILRB	0.260594	0.34802	0.607837	1.66455
EMC3	0.49594	0.347675	0.33093	-0.0430605
CLIC1	0.455623	0.347659	0.347982	0.0620999
PIEZO2	0.474202	0.346558	0.343854	0.0366398
ZNF511	0.357688	0.345653	0.468805	0.807179
MPZL1	0.332355	0.3441	0.507292	1.04452
TMEM74B	0.183009	0.343585	0.802537	2.86522
FAM162B	0.472553	0.342893	0.326327	-0.0714438
LRRC55	0.669855	0.34243	0.173914	-1.01134
SLC7A7	0.242702	0.341751	0.623401	1.76053
CD274	0.343674	0.341235	0.509543	1.0584
PTCH2	0.128045	0.340925	0.95168	3.78494
IL23R	0.340962	0.340233	0.496459	0.977714
COL6A5	0.287973	0.340178	0.571108	1.43806
MPHOSPH10	0.303512	0.340085	0.557905	1.35663
SIGLEC1	0.459872	0.339937	0.34829	0.0639939
EVI5L	0.28166	0.339898	0.593878	1.57847
CCL24	0.319555	0.339295	0.524844	1.15276
RTN4RL2	0.298843	0.339284	0.537564	1.2312
NPFFR2	0.4197	0.338382	0.379559	0.256821
RTP2	0.409905	0.338365	0.419115	0.500755
CHPT1	0.364888	0.338135	0.474991	0.845327
C2orf82	0.326988	0.338075	0.508808	1.05387
ZNF33A	0.191644	0.338058	0.753009	2.55979
NDST1	0.232789	0.337307	0.673636	2.07032
TMEM72	0.226506	0.3372	0.684627	2.1381
GSPT1	0.394426	0.3367	0.406575	0.423426
FAM73A	0.31466	0.33653	0.529729	1.18288
DERL2	0.389097	0.336462	0.438195	0.618418
ALOX5AP	0.378808	0.33614	0.426602	0.546924
MFSD6L	0.31363	0.335593	0.512742	1.07813
ACSL3	0.508484	0.334753	0.294348	-0.268649
TMEM101	0.391054	0.334467	0.41809	0.494437
C12orf39	0.531555	0.333413	0.281436	-0.348274
TMEM159	0.333065	0.33313	0.485266	0.908693
CADM1	0.285652	0.332977	0.58257	1.50874
LMBR1L	0.25512	0.332363	0.6443	1.88941
KCNE1L	0.397935	0.332047	0.412387	0.459267
ACER3	0.33978	0.331685	0.507637	1.04665
OLFML3	0.464842	0.331153	0.348999	0.0683705
SLC43A1	0.338626	0.330902	0.497926	0.986764
GHITM	0.361762	0.3309	0.447721	0.677162
CAMP	0.453912	0.330475	0.372772	0.214973
PKHD1	0.128321	0.330293	0.963521	3.85796
OR9A2	0.313586	0.329804	0.521664	1.13315
B4GALT7	0.3067	0.329625	0.541755	1.25704
DARC	0.367474	0.32896	0.439267	0.625029
FAM159B	0.209025	0.328574	0.726428	2.39587
ANO6	0.425268	0.328562	0.397503	0.367481
REEP4	0.189927	0.328199	0.74299	2.498
RP11-1220K2.2	0.47399	0.3281	0.32413	-0.0849917
RETSAT	0.406836	0.32799	0.398928	0.376268
VSIG10	0.365474	0.327939	0.451378	0.69971
TMEM27	0.382912	0.327505	0.444791	0.65909
TMEM8B	0.40444	0.327173	0.401812	0.39405
CMTM4	0.195859	0.32679	0.725558	2.39051
SPCS2	0.395088	0.32648	0.403524	0.404609
ORAI1	0.31305	0.326429	0.541061	1.25277
HS6ST1	0.23627	0.326267	0.663298	2.00656
MS4A2	0.228222	0.325465	0.686102	2.14719
TMEM259	0.15028	0.325377	0.832694	3.05119
SLC22A5	0.493569	0.325033	0.306999	-0.190633
CANX	0.18545	0.324498	0.799329	2.84544
TMEM251	0.360417	0.324487	0.46022	0.754239
NDN	0.437726	0.32408	0.384651	0.288224
ARMC10	0.304905	0.323173	0.549439	1.30443
TTC40	0.383662	0.323093	0.419261	0.501658
PCDHB18	0.251937	0.322995	0.613312	1.69831
CD83	0.515583	0.322858	0.293361	-0.274735
FFAR1	0.352561	0.322817	0.500453	1.00235
SLC4A8	0.354788	0.321727	0.474383	0.84158
IL22RA1	0.550654	0.321559	0.26061	-0.4767
SPOCK3	0.454771	0.321322	0.350833	0.079677
CAMK1D	0.486652	0.3207	0.332872	-0.0310827
EXTL2	0.277405	0.320508	0.584718	1.52199
SLC6A5	0.159574	0.320458	0.817534	2.9577
ST8SIA2	0.14233	0.32022	0.917036	3.5713
LGALS14	0.24446	0.32005	0.66303	2.00492
TAGLN2	0.285611	0.318514	0.551089	1.3146
RNF167	0.524517	0.318172	0.297157	-0.251327
SCARF2	0.341028	0.318079	0.491677	0.948224
CX3CR1	0.452536	0.317995	0.36694	0.179004
ABCC9	0.309103	0.317463	0.54449	1.27391
ABCA8	0.297693	0.31699	0.568342	1.421
GALNT3	0.400905	0.316752	0.398632	0.374441
KRTCAP2	0.341855	0.31654	0.493928	0.962108
WFDC10B	0.21829	0.3163	0.697991	2.22051
KLRC1	0.440217	0.31568	0.364631	0.164768
BCL2L13	0.419132	0.315342	0.386776	0.301331
KMO	0.465017	0.315293	0.343962	0.037305
BCL2	0.303793	0.314628	0.536856	1.22683
HIATL2	0.409471	0.314612	0.422165	0.519561
MARCO	0.52558	0.313972	0.304781	-0.204312
KCNC3	0.385143	0.313798	0.437445	0.613792
SLC10A1	0.509337	0.313753	0.310753	-0.167487
TGFB2	0.368865	0.313607	0.43393	0.592118
ATF6B	0.30244	0.313588	0.52558	1.1573
NPY	0.203572	0.312415	0.750549	2.54462
PRRG4	0.405859	0.312032	0.40122	0.390403
IGSF5	0.0156035	0.311985	2.09203	10.8172
BCL2L10	0.363402	0.311982	0.444054	0.654544
GHRL	0.37117	0.311598	0.463846	0.776598
CST11	0.151075	0.311425	0.891946	3.41658
SCD	0.5096	0.31026	0.293195	-0.275761
SYT12	0.473909	0.309854	0.344155	0.0384992
TMEM60	0.254021	0.30985	0.606068	1.65365
MYOF	0.330488	0.309642	0.489997	0.937867
MFSD11	0.450472	0.309445	0.370578	0.201438
TMEM184C	0.282423	0.309141	0.568836	1.42405
PTGS1	0.428368	0.30849	0.386872	0.301921
WLS	0.499791	0.307918	0.303023	-0.215151
ASTN2	0.295536	0.307553	0.542034	1.25876
CLDN25	0.390455	0.307482	0.431584	0.577647
SIGLEC6	0.510356	0.306875	0.292975	-0.277115
C4orf32	0.314712	0.306767	0.508868	1.05424
SCAMP1	0.410433	0.306673	0.395478	0.354992
FFAR3	0.423829	0.306545	0.378417	0.24978
ARSB	0.182598	0.306015	0.842685	3.1128
TTC8	0.220132	0.305889	0.717837	2.34289
C11orf83	0.40976	0.305776	0.416912	0.487169
CLEC10A	0.554752	0.305378	0.259355	-0.48444
HS3ST3B1	0.461357	0.304748	0.349843	0.0735702
SLC40A1	0.439177	0.303992	0.363949	0.160559
CDH22	0.48257	0.303965	0.317999	-0.122798
ENPP1	0.489396	0.303935	0.310877	-0.166719
LY6H	0.222623	0.303837	0.66211	1.99924
MGAT5	0.638652	0.303608	0.194887	-0.882001
FXYD3	0.258372	0.30338	0.607067	1.65981
POMT2	0.613905	0.303306	0.226727	-0.685653
HCST	0.436688	0.30283	0.376143	0.235758
CS	0.157079	0.302382	0.896143	3.44246
TSPAN9	0.328559	0.30235	0.487441	0.922103
GAPDHS	0.447403	0.302152	0.371836	0.209198
TMEM127	0.471162	0.301973	0.352925	0.0925807
BTNL2	0.362147	0.301475	0.466909	0.795489
TBL2	0.445893	0.301294	0.354598	0.102898
SLC16A14	0.482437	0.301242	0.345713	0.048103
JAG1	0.202183	0.300701	0.724891	2.3864
SLC1A7	0.169069	0.300567	0.791285	2.79583
SLC52A3	0.365759	0.300212	0.447103	0.673349
GNRHR	0.214365	0.300029	0.722107	2.36922
TTC14	0.404515	0.299791	0.414985	0.475287
PSKH2	0.322724	0.299618	0.520363	1.12513
TMEM98	0.475488	0.299443	0.327745	-0.0626987
TUBA4A	0.427818	0.299412	0.381418	0.268286
TPI1	0.413618	0.299095	0.384935	0.289979
F2	0.419213	0.298995	0.378335	0.249275
EDEM1	0.368641	0.298488	0.467809	0.801036
ALG11	0.521347	0.298341	0.283139	-0.33777
OXER1	0.466315	0.298122	0.360675	0.140374
SLC35A2	0.217826	0.297443	0.709526	2.29164
GPR112	0.226755	0.297435	0.683007	2.12811
MAN1A2	0.466135	0.297415	0.332449	-0.0336906
RMDN2	0.110748	0.296937	0.997444	4.06715
LAMP1	0.320773	0.296935	0.536211	1.22286
DSC1	0.504663	0.296874	0.314077	-0.146986
AQP4	0.428723	0.296842	0.377268	0.242696
FAM69A	0.270124	0.296578	0.592853	1.57215
SCN1B	0.37661	0.296357	0.460808	0.757864
TAS2R10	0.29039	0.296148	0.576971	1.47421
HAMP	0.225483	0.29612	0.698645	2.22455
SLC46A1	0.46799	0.296103	0.350663	0.0786281
GLIPR1L2	0.443492	0.296098	0.366865	0.178546
ALG10B	0.296055	0.295402	0.56158	1.3793
TRAM1	0.409785	0.295258	0.388399	0.311337
PANX1	0.387304	0.295187	0.436046	0.605166
PTGFRN	0.334839	0.29505	0.493225	0.957771
RNASE7	0.260665	0.294987	0.61205	1.69053
ICAM3	0.539165	0.294978	0.28245	-0.342021
ELOVL4	0.334281	0.294887	0.509838	1.06022
DHCR24	0.370951	0.294588	0.437866	0.61639
FAM163A	0.240346	0.294135	0.672322	2.06221
CD86	0.448263	0.294029	0.375447	0.231468
SLC2A6	0.430072	0.293835	0.385577	0.293933
SLC39A12	0.485795	0.293537	0.34185	0.0242839
CEP170	0.317291	0.293422	0.517006	1.10442
TMEM88	0.33299	0.293384	0.519885	1.12218
XKR6	0.428801	0.29325	0.4001	0.383497
MMP24	0.204186	0.293125	0.744297	2.50607
HSDL1	0.549648	0.293037	0.283784	-0.333797
SYT8	0.458318	0.29297	0.358232	0.125303
ACER1	0.299032	0.292611	0.530483	1.18753
GRIA1	0.328215	0.291994	0.510061	1.06159
LINGO4	0.147322	0.291406	0.877777	3.3292
CDH23	0.484337	0.291393	0.332268	-0.0348064
MOSPD3	0.0851185	0.290976	1.1496	5.00548
LSR	0.304604	0.290948	0.526149	1.16081
TNFRSF10D	0.557105	0.290856	0.265172	-0.448569
CD2	0.325087	0.290795	0.494444	0.965288
C5orf28	0.438922	0.290403	0.359654	0.134075
SLC17A6	0.290851	0.290235	0.54628	1.28495
IL20RA	0.341385	0.28998	0.504386	1.0266
AKAP11	0.459009	0.289713	0.339752	0.011342
GRAMD1B	0.38865	0.289704	0.44732	0.674686
GPR152	0.429086	0.289565	0.399627	0.380578
RHBDD2	0.287123	0.289518	0.575964	1.468
GGT6	0.25158	0.289453	0.65579	1.96026
CTXN1	0.314385	0.28921	0.553482	1.32936
SLC39A13	0.509954	0.289191	0.301423	-0.225017
DEFB103A	0.315958	0.28917	0.540883	1.25166
ENG	0.515042	0.288662	0.28803	-0.307608
LHFPL1	0.551368	0.287795	0.258813	-0.487785
MCL1	0.407508	0.287687	0.390532	0.32449
HCAR2	0.245872	0.287377	0.612379	1.69256
KCNK15	0.417543	0.287216	0.412124	0.457641
VSTM2B	0.524882	0.287212	0.307733	-0.18611
CD8A	0.342949	0.287095	0.501282	1.00745
USE1	0.372598	0.286272	0.462116	0.765929
WDR81	0.290612	0.285967	0.581785	1.5039
AARS	0.328251	0.28582	0.49671	0.979263
LHFPL4	0.292736	0.285761	0.569055	1.4254
NUP107	0.472102	0.285657	0.347782	0.0608633
TMEM225	0.242542	0.285517	0.655873	1.96078
ST6GAL2	0.491685	0.285268	0.310485	-0.169139
TMEFF1	0.394228	0.285147	0.408966	0.438167
CHIT1	0.61097	0.28472	0.225161	-0.695305
ZMYM6	0.519432	0.284639	0.30463	-0.205243
LGMN	0.335012	0.284579	0.513445	1.08246
UMODL1	0.331765	0.284217	0.518771	1.1153
TLR2	0.22838	0.283501	0.669576	2.04528
HCRTR1	0.39883	0.28348	0.400177	0.383969
SIRPB1	0.245777	0.283408	0.674244	2.07407
DPAGT1	0.392066	0.283105	0.413288	0.464824
CNST	0.474571	0.282948	0.330793	-0.0439039
GRM7	0.0277585	0.282875	1.69167	8.34823
NRG4	0.52299	0.282727	0.303637	-0.211367
CES1	0.229358	0.281927	0.711193	2.30192
NPPA	0.332201	0.281753	0.498257	0.988805
COLGALT1	0.481051	0.281393	0.325608	-0.0758764
TMEM247	0.525685	0.28115	0.283431	-0.335971
KCNA6	0.598675	0.280767	0.222624	-0.710953
FAM35A	0.329662	0.280633	0.502174	1.01296
ACER2	0.396155	0.279827	0.423236	0.526165
BPIFB1	0.319788	0.279635	0.505526	1.03363
GJA9	0.567365	0.279126	0.267118	-0.43657
PCDHGB2	0.313455	0.278755	0.507514	1.04589
RHCG	0.579012	0.278232	0.257691	-0.494702
SLC9A5	0.45334	0.277869	0.364177	0.161968
FER1L5	0.350042	0.277724	0.457268	0.736034
SYT14	0.420837	0.277062	0.382099	0.27249
LSMEM2	0.3683	0.277037	0.450231	0.692639
ABCG8	0.421737	0.276848	0.380097	0.26014
VCAN	0.395582	0.276495	0.411287	0.45248
LPHN1	0.415885	0.276112	0.40048	0.385836
SLC2A2	0.37164	0.27577	0.464684	0.781765
THBD	0.409488	0.275587	0.394598	0.349565
TMED1	0.251684	0.275347	0.626061	1.77694
IGFL1	0.417655	0.275155	0.415214	0.476698
XYLT2	0.622805	0.274624	0.205454	-0.816833
CALR	0.326377	0.274497	0.495135	0.969551
MFSD2A	0.350216	0.274404	0.458676	0.744716
MINPP1	0.354471	0.274305	0.455233	0.723485
ABCA1	0.500792	0.274055	0.308253	-0.182899
TMEM255A	0.552928	0.274	0.258866	-0.487457
PCDH10	0.456486	0.272936	0.351121	0.0814549
VAMP5	0.372596	0.272719	0.467926	0.801759
PPP1R3F	0.379192	0.272449	0.444135	0.655047
C15orf54	0.213882	0.272146	0.716609	2.33532
WNT11	0.399282	0.272072	0.43303	0.586563
GPX8	0.366842	0.271905	0.455929	0.727778
NRG2	0.396257	0.271891	0.402417	0.397785
LRRC8E	0.454752	0.271747	0.342139	0.0260645
FFAR2	0.551795	0.270701	0.268243	-0.429632
NPHS1	0.367818	0.270677	0.437098	0.611654
VKORC1	0.421907	0.27043	0.383915	0.283684
PIGO	0.317944	0.270233	0.523246	1.1429
UBAC2	0.513506	0.270175	0.290273	-0.293779
AFG3L2	0.402704	0.270047	0.41216	0.457866
RPTOR	0.494753	0.269511	0.309058	-0.177938
TECR	0.407552	0.269401	0.39604	0.35846
TYROBP	0.54378	0.269343	0.264481	-0.452832
KIR2DL1	0.524083	0.269173	0.281011	-0.350897
CCDC168	0.215279	0.26904	0.699149	2.22765
DYNAP	0.332257	0.268753	0.508866	1.05423
RARA	0.311828	0.267958	0.544492	1.27392
SYT15	0.572997	0.267857	0.241847	-0.592408
FRRS1	0.191181	0.267648	0.796974	2.83091
PRRC2C	0.383295	0.267467	0.446952	0.672417
KCNQ2	0.258636	0.267062	0.612019	1.69034
SLC10A2	0.47105	0.266995	0.348242	0.0637012
MOSPD2	0.284903	0.266671	0.549356	1.30391
PIANP	0.401985	0.266662	0.40259	0.398852
SPATA31A3	0.405992	0.26652	0.392127	0.334327
IFI27L2	0.176112	0.266456	0.813634	2.93365
MRAP	0.320975	0.265852	0.500921	1.00523
TMEM45B	0.477293	0.265759	0.32721	-0.0659962
KCNJ13	0.40081	0.265736	0.421159	0.513359
PAQR9	0.309215	0.265327	0.551166	1.31508
ALDH3A2	0.477943	0.265112	0.331792	-0.0377446
ST6GALNAC3	0.489859	0.265017	0.310311	-0.170212
BMPR1A	0.42361	0.264957	0.39711	0.365058
LGALS3BP	0.423839	0.26491	0.387615	0.306504
GALNT14	0.502262	0.264674	0.298959	-0.240215
GNS	0.36187	0.264668	0.472378	0.829213
ART1	0.5241	0.264132	0.280769	-0.35239
GUCY2C	0.228389	0.264082	0.706555	2.27332
IL7R	0.499968	0.263818	0.316844	-0.129926
ERVFRD-1	0.649452	0.263792	0.187239	-0.929164
PTGER1	0.32825	0.263568	0.525107	1.15438
CPM	0.471548	0.263522	0.345289	0.0454921
STX17	0.590713	0.263428	0.230813	-0.66045
SELK	0.406125	0.263384	0.391399	0.329839
HHLA2	0.570365	0.263255	0.243769	-0.580556
CNTNAP4	0.47166	0.263197	0.345775	0.0484874
LRCH1	0.395858	0.263082	0.409085	0.438904
ENO1	0.58956	0.262801	0.243638	-0.581367
PLXDC1	0.413601	0.262623	0.404343	0.409661
F11R	0.325038	0.262585	0.529566	1.18188
SLITRK5	0.329792	0.262395	0.509505	1.05817
FCER1A	0.614225	0.262286	0.211639	-0.778695
CLDN9	0.45095	0.261996	0.364861	0.166185
MYRFL	0.467357	0.261723	0.352387	0.0892628
TMEM102	0.414187	0.261441	0.389995	0.32118
CLDN12	0.39832	0.261413	0.428166	0.55657
ELFN2	0.375075	0.261355	0.451291	0.699178
PEAR1	0.460715	0.261346	0.34951	0.0715218
CTSL	0.469609	0.260696	0.332005	-0.0364309
LRP10	0.494507	0.260675	0.305838	-0.197793
SLC35D2	0.37294	0.260525	0.459958	0.752626
TMED2	0.338485	0.260437	0.479431	0.87271
IL27RA	0.305422	0.260001	0.56406	1.39459
CD1C	0.544095	0.259945	0.284354	-0.330281
DDR1	0.208972	0.259762	0.710117	2.29529
PODXL2	0.305867	0.259703	0.548022	1.29569
SLC2A3	0.148201	0.25949	0.95264	3.79086
TNFRSF10C	0.281644	0.259447	0.553809	1.33137
SLC48A1	0.443647	0.259412	0.379583	0.256971
PTN	0.407995	0.259242	0.407147	0.426954
ITSN1	0.319222	0.259105	0.541465	1.25525
TLR10	0.336696	0.258842	0.485283	0.908793
TMEM56	0.225888	0.25865	0.704618	2.26138
ZDHHC22	0.513661	0.258462	0.29408	-0.270302
OSBPL5	0.503043	0.258161	0.299496	-0.236901
CYP2J2	0.496408	0.258039	0.327577	-0.0637381
KCNN3	0.489811	0.258005	0.31379	-0.148758
SLC47A1	0.316777	0.257801	0.549008	1.30177
IGFBP3	0.359	0.257703	0.457188	0.735539
SLC16A7	0.531805	0.2577	0.288813	-0.302782
CEACAM16	0.50615	0.257638	0.3037	-0.210976
GDPD4	0.473222	0.257384	0.349588	0.072001
VKORC1L1	0.371454	0.257193	0.467133	0.796871
AQP10	0.266417	0.25666	0.578132	1.48137
THY1	0.274633	0.256598	0.571415	1.43995
FRRS1L	0.538321	0.256091	0.269448	-0.422203
ROR1	0.401667	0.255483	0.415618	0.479193
MANEAL	0.433747	0.255292	0.387264	0.304337
FUZ	0.334624	0.25518	0.509826	1.06014
SLC16A3	0.177451	0.255179	0.788252	2.77713
TMEM38A	0.464543	0.255023	0.353851	0.098291
FGFR3	0.262295	0.254644	0.639364	1.85897
RMDN3	0.4607	0.254393	0.358424	0.126492
MFSD1	0.364127	0.253967	0.448249	0.680417
HSD3B7	0.384376	0.253797	0.441921	0.641391
A2M	0.410281	0.253718	0.40229	0.397002
ATP2A3	0.444628	0.253704	0.35351	0.0961845
CLN8	0.485229	0.252935	0.315039	-0.141054
APCDD1	0.365677	0.252883	0.464633	0.781453
FUT7	0.435937	0.252777	0.379735	0.257908
ELOVL3	0.346247	0.252754	0.489277	0.933428
GJA5	0.523637	0.252751	0.303115	-0.214584
SEL1L3	0.505373	0.252295	0.312893	-0.15429
SELP	0.290758	0.252232	0.567796	1.41763
CCDC109B	0.571292	0.252003	0.243229	-0.583888
ROBO1	0.327159	0.251977	0.49977	0.998136
GHR	0.281687	0.251613	0.554927	1.33827
FAM98B	0.47606	0.251603	0.350254	0.0761073
SLC22A9	0.326859	0.251585	0.494249	0.964088
CDH10	0.322362	0.251408	0.51358	1.0833
HSPA13	0.223388	0.251036	0.72953	2.415
TSPAN33	0.401112	0.25097	0.399027	0.376875
SREBF1	0.321755	0.250923	0.520727	1.12737
DDRGK1	0.350082	0.250922	0.475905	0.850961
SAMD5	0.561547	0.250451	0.275437	-0.385266
IL17RB	0.426095	0.250357	0.37274	0.214776
MICAL3	0.32443	0.250352	0.511197	1.0686
LYPD3	0.493752	0.250006	0.331682	-0.0384229
CDH16	0.40887	0.249967	0.426244	0.544717
CASR	0.552393	0.24979	0.272798	-0.401543
SCUBE2	0.247744	0.249536	0.653522	1.94628
CCR7	0.428347	0.249484	0.391998	0.333535
OLR1	0.345549	0.249379	0.477168	0.858752
ADAM8	0.522435	0.2491	0.3047	-0.204811
GPR108	0.42987	0.249018	0.367603	0.183097
MC4R	0.542393	0.248665	0.266426	-0.440839
SMIM14	0.36249	0.248481	0.478685	0.86811
LAMA3	0.415233	0.248103	0.405638	0.417645
GRIK1	0.236726	0.247731	0.653701	1.94739
TEDDM1	0.45417	0.247689	0.367646	0.183363
CST9L	0.19836	0.247683	0.751536	2.55071
AIFM2	0.424926	0.247307	0.377472	0.243953
RGMA	0.477076	0.247057	0.329591	-0.0513135
TMUB2	0.376872	0.246911	0.450571	0.694734
MSMO1	0.468121	0.246667	0.341756	0.0237
CSF1R	0.442628	0.24645	0.353881	0.0984725
PCDHGC3	0.261093	0.246356	0.621446	1.74848
C14orf37	0.335788	0.246248	0.489156	0.932676
GALNT2	0.431694	0.246165	0.375413	0.231258
MGAT4B	0.417061	0.246099	0.390496	0.324268
SPPL3	0.254702	0.245344	0.643239	1.88287
ZC3HAV1	0.381645	0.245296	0.428748	0.56016
C2CD2	0.453963	0.245234	0.364373	0.163176
TMEM170B	0.425547	0.245194	0.392207	0.334823
CACNG3	0.243367	0.24516	0.658779	1.9787
C9orf57	0.486128	0.244973	0.314523	-0.144236
SEC11A	0.409815	0.244787	0.407863	0.431367
ZDHHC18	0.165801	0.244295	0.841304	3.10428
ANKRD46	0.353995	0.244148	0.464767	0.782281
TMEM25	0.406225	0.244022	0.418705	0.498229
SMAGP	0.15324	0.243997	0.888643	3.39621
TMEM240	0.413561	0.243938	0.389568	0.31855
ATP5J2	0.698618	0.243935	0.174121	-1.01006
TAS2R4	0.318922	0.243623	0.532721	1.20133
DOLK	0.432895	0.242767	0.369945	0.197536
LDLRAD2	0.475648	0.242593	0.341862	0.0243575
TMEM51	0.532594	0.242291	0.274915	-0.388486
VWA9	0.44397	0.24215	0.361755	0.147029
HNRNPU	0.332514	0.241973	0.510483	1.0642
RPLP2	0.53217	0.241902	0.273799	-0.395372
MYH9	0.397463	0.241897	0.40935	0.44054
PAQR6	0.346488	0.24133	0.479435	0.87273
SFXN4	0.440379	0.241287	0.361143	0.143254
YIF1B	0.402392	0.240947	0.40201	0.395271
ALG2	0.216486	0.240847	0.673281	2.06813
UST	0.395207	0.240728	0.415542	0.478719
SLC39A2	0.543627	0.240725	0.269836	-0.41981
NRM	0.582388	0.24068	0.236062	-0.628086
TMEM230	0.485832	0.24034	0.314104	-0.146821
NIPAL2	0.377103	0.24015	0.453081	0.710216
PCDH20	0.389848	0.240147	0.426354	0.545396
SLC5A8	0.393923	0.239955	0.440294	0.631359
GLCE	0.273886	0.23984	0.619739	1.73795
ICOSLG	0.3	0.239673	0.552823	1.3253
FZD7	0.212265	0.239398	0.704772	2.26233
ADAM30	0.354078	0.23937	0.476732	0.856066
C2orf43	0.527406	0.239281	0.278652	-0.365441
ACVR1	0.51027	0.239115	0.292066	-0.282723
CYP3A4	0.423552	0.238878	0.411003	0.450732
CD63	0.520195	0.238608	0.286787	-0.315278
EMID1	0.375245	0.238321	0.449708	0.689416
FAM9C	0.289647	0.236528	0.582597	1.5089
GRN	0.386305	0.236257	0.4488	0.683816
TAS2R19	0.210322	0.236251	0.721779	2.36721
HIGD2B	0.447937	0.23605	0.354956	0.105105
SPINK2	0.435545	0.235617	0.387168	0.30375
PKD1L2	0.26532	0.235455	0.590158	1.55553
TAS2R3	0.41841	0.234966	0.378535	0.250512
SLC25A17	0.3598	0.234786	0.489458	0.93454
FER1L6	0.421945	0.234717	0.408408	0.434726
PTBP1	0.530127	0.234215	0.277885	-0.370174
TMEM169	0.483485	0.233617	0.322383	-0.0957624
ITGB6	0.382443	0.233513	0.422571	0.522065
EXD2	0.294162	0.233501	0.572966	1.44951
CYB5B	0.090657	0.233393	1.11057	4.76479
ATP2C1	0.633147	0.232924	0.212215	-0.775141
SLC22A23	0.315128	0.232922	0.519149	1.11764
SLC1A3	0.200092	0.23286	0.739501	2.47649
GABRA5	0.46362	0.232381	0.360148	0.137119
GHRHR	0.449833	0.231943	0.376149	0.235794
ATP2B2	0.43243	0.231935	0.386428	0.299181
C6orf136	0.439477	0.231763	0.38897	0.31486
DHRS7B	0.41358	0.231755	0.402958	0.401118
ART4	0.27039	0.231731	0.599917	1.61571
ABCD4	0.540329	0.231234	0.274486	-0.391133
SLC31A1	0.647917	0.231108	0.188906	-0.918882
AQP2	0.414845	0.230914	0.40391	0.406989
AC109829.1	0.243232	0.230728	0.659882	1.9855
GYPB	0.459213	0.23072	0.364833	0.166013
DSCAM	0.464288	0.230662	0.333339	-0.0282007
RP11-599B13.6	0.399418	0.230618	0.404528	0.410803
ASB18	0.357082	0.230569	0.463467	0.774265
ACMSD	0.3233	0.230338	0.498592	0.990866
TMEM40	0.185395	0.229939	0.807307	2.89463
BEST1	0.46582	0.229922	0.354013	0.0992893
OR10A2	0.370237	0.229836	0.458242	0.742041
CYB561A3	0.378299	0.229747	0.438181	0.618329
SLC4A11	0.43557	0.229632	0.386658	0.3006
THBS1	0.403215	0.229452	0.415163	0.476384
FCRL3	0.537743	0.22926	0.290414	-0.292908
HSD11B2	0.514622	0.228818	0.2886	-0.304097
OMA1	0.33535	0.228762	0.499781	0.998199
CCR10	0.429812	0.228435	0.383902	0.283606
FNDC3A	0.315022	0.227813	0.537288	1.22949
PI3	0.654327	0.227515	0.18417	-0.948088
AGPAT6	0.40766	0.227463	0.41249	0.459899
SLC22A24	0.500232	0.227105	0.305366	-0.200703
CYSLTR1	0.262471	0.226922	0.635578	1.83562
FPR1	0.43327	0.226122	0.389641	0.318995
CHRNB2	0.290572	0.226092	0.554119	1.33329
SLITRK3	0.369457	0.225861	0.46025	0.754422
COL5A2	0.401798	0.225744	0.423447	0.52747
IL1RAP	0.317955	0.22561	0.53344	1.20577
COL12A1	0.109773	0.225505	1.08997	4.63777
TMEM87A	0.482188	0.224775	0.316762	-0.130431
C5AR1	0.381367	0.224737	0.427911	0.554997
TMEM194A	0.514246	0.224579	0.291586	-0.285684
VDAC3	0.39542	0.224163	0.43235	0.582374
GDAP1	0.314632	0.224118	0.549665	1.30582
CLRN3	0.410189	0.223645	0.399306	0.378599
TPBGL	0.37344	0.22361	0.46083	0.757999
RDH14	0.565092	0.223476	0.247753	-0.555989
SLC22A14	0.257524	0.223455	0.621928	1.75145
STX5	0.556103	0.223117	0.258484	-0.489813
WDFY4	0.617453	0.223028	0.209423	-0.792361
FITM2	0.541916	0.223008	0.274158	-0.393156
ZDHHC12	0.43629	0.222977	0.360297	0.13804
NTSR2	0.313705	0.222605	0.554817	1.33759
TMC4	0.308182	0.222598	0.567433	1.41539
KCNA7	0.415762	0.22198	0.412205	0.458142
C4A	0.379475	0.221887	0.438189	0.618381
GLRA2	0.442543	0.221821	0.376844	0.24008
PSKH1	0.572133	0.221515	0.243411	-0.582762
NOX5	0.398678	0.221505	0.406471	0.422784
ADAMTS13	0.29377	0.221172	0.561365	1.37797
B4GALT6	0.443366	0.220775	0.359031	0.130235
TTC13	0.44784	0.22054	0.372972	0.216205
LRRC32	0.372501	0.220536	0.462411	0.76775
EPHA4	0.265547	0.22039	0.583399	1.51385
ZDHHC1	0.272754	0.220377	0.56647	1.40946
IGSF23	0.436063	0.220206	0.381328	0.267735
MELK	0.451095	0.220155	0.374243	0.22404
KREMEN2	0.481413	0.219814	0.345511	0.0468565
MGAM	0.375227	0.219607	0.462508	0.76835
HSD3B2	0.406551	0.21951	0.39827	0.372209
SDR42E2	0.463152	0.219399	0.356456	0.114354
AKAP1	0.40122	0.219227	0.402181	0.396331
ARSE	0.4615	0.219153	0.356535	0.114841
SMPD1	0.419737	0.219114	0.402225	0.396601
CD33	0.420148	0.219091	0.381688	0.269951
MUC17	0.43669	0.218887	0.37966	0.257446
BSCL2	0.492105	0.218638	0.321385	-0.10192
GAA	0.51159	0.218322	0.312268	-0.158141
DEFB126	0.287957	0.21816	0.569598	1.42874
CDH6	0.528927	0.218137	0.27683	-0.37668
WNT9B	0.400143	0.218089	0.432697	0.584513
ANGPT1	0.244909	0.218049	0.660442	1.98895
RSL1D1	0.291755	0.217599	0.574527	1.45914
TMPRSS6	0.454278	0.217388	0.350035	0.0747578
ATP11B	0.415208	0.21731	0.411056	0.45106
TMEM63B	0.440388	0.217288	0.358025	0.124032
G6PC	0.408435	0.21721	0.390737	0.325753
LHFPL5	0.495957	0.217204	0.325272	-0.0779495
NDUFB8	0.398427	0.216919	0.402541	0.398546
FZD3	0.301317	0.216844	0.569186	1.4262
SLFN12L	0.50095	0.216835	0.310565	-0.168646
ANGPTL2	0.432422	0.216624	0.364451	0.163656
SLC32A1	0.530844	0.21657	0.275323	-0.385969
YIPF5	0.449028	0.216258	0.350599	0.0782379
ELANE	0.231592	0.216241	0.694485	2.19889
KCNJ4	0.386135	0.216022	0.442042	0.642139
ATP2A1	0.55525	0.215963	0.257075	-0.498504
CCL4	0.639945	0.215915	0.21206	-0.776099
ABCB11	0.40353	0.215675	0.414795	0.474117
NIPAL1	0.449738	0.215633	0.361923	0.148066
VTI1A	0.414642	0.215465	0.402984	0.401281
MEGF6	0.498275	0.215335	0.330499	-0.045713
HSP90AB1	0.53752	0.215307	0.269664	-0.42087
RPL3	0.4731	0.215117	0.339867	0.0120565
VWF	0.406657	0.214905	0.414996	0.475356
DSC3	0.484268	0.214677	0.314794	-0.142567
CAMKK2	0.532339	0.214515	0.281006	-0.350924
FKBP7	0.470608	0.21412	0.348909	0.0678113
ATP6V0E1	0.495818	0.214012	0.305016	-0.202866
GPR42	0.46988	0.21392	0.330916	-0.0431466
CDH18	0.453158	0.21383	0.356041	0.111793
PROCR	0.437762	0.213751	0.358677	0.128051
PCDHGB6	0.595097	0.213619	0.24246	-0.588631
TBXA2R	0.389873	0.213609	0.428028	0.555716
SIGLEC8	0.26616	0.213321	0.574848	1.46112
DLK1	0.550107	0.21327	0.274946	-0.388296
NOMO3	0.39638	0.213075	0.408813	0.437225
SEC61G	0.475183	0.212528	0.350672	0.0786882
DNASE1L1	0.449974	0.21251	0.377927	0.24676
NMBR	0.56548	0.212098	0.248852	-0.549213
KCNK3	0.4648	0.212036	0.362505	0.151658
IFNAR1	0.444101	0.211877	0.353542	0.0963839
FPR2	0.231178	0.21185	0.679668	2.10751
COL6A6	0.275932	0.211795	0.595711	1.58978
YIPF2	0.285285	0.211719	0.572855	1.44883
CLU	0.435262	0.211652	0.361823	0.14745
PCDHAC2	0.532552	0.211641	0.297352	-0.250125
ABHD3	0.426296	0.211537	0.373096	0.216966
ABCB4	0.246937	0.211443	0.622819	1.75694
GPR161	0.446398	0.211264	0.354374	0.101514
PRRG2	0.355357	0.211049	0.474013	0.839295
B2M	0.51254	0.21099	0.293139	-0.276103
C19orf77	0.42246	0.210957	0.392715	0.337953
B3GNT1	0.242647	0.210853	0.639292	1.85853
KCNE3	0.452827	0.210832	0.368965	0.191493
STEAP4	0.19796	0.210737	0.716011	2.33163
FAM57B	0.471832	0.210611	0.325964	-0.0736841
TOMM20	0.450111	0.210402	0.356582	0.115129
ACTN1	0.463166	0.209737	0.336581	-0.00821095
CLDN24	0.453697	0.209583	0.343219	0.0327264
MUC13	0.422787	0.209562	0.375125	0.229482
NXPE2	0.187886	0.209549	0.750841	2.54642
PNPLA8	0.489808	0.209324	0.309797	-0.173378
GRIK3	0.634678	0.208805	0.198147	-0.861898
ABCC5	0.607805	0.208727	0.226742	-0.685557
S1PR4	0.473371	0.208711	0.33147	-0.0397274
MDGA1	0.541034	0.20845	0.293783	-0.272136
TMEM145	0.441735	0.208405	0.370621	0.201706
IL17RC	0.364857	0.2082	0.46873	0.806718
CH25H	0.449166	0.208196	0.352527	0.090122
NXPH4	0.478668	0.208148	0.320839	-0.105287
RNASE4	0.25566	0.208107	0.613839	1.70156
TSPAN32	0.586568	0.2077	0.233093	-0.646394
CD59	0.390762	0.207615	0.420205	0.507477
EFCAB14	0.345838	0.207148	0.473799	0.837975
USP19	0.362463	0.206995	0.468339	0.804307
MGAT4A	0.320057	0.206901	0.527134	1.16688
BTNL8	0.259116	0.206605	0.613138	1.69724
GLRA4	0.296631	0.206513	0.532828	1.20199
CD40	0.305725	0.206238	0.516716	1.10263
MARVELD2	0.535118	0.206198	0.273693	-0.396026
G6PC3	0.549153	0.20581	0.268396	-0.428688
OSMR	0.399335	0.205458	0.405198	0.414932
TAS2R13	0.303015	0.205435	0.529419	1.18097
CREB3L1	0.346064	0.205	0.486826	0.918311
PDIA4	0.478422	0.204886	0.320322	-0.108473
KTN1	0.570752	0.204836	0.2438	-0.580369
GJB4	0.201022	0.204835	0.764307	2.62947
TMCC3	0.242936	0.204825	0.631257	1.80898
TMEM52	0.259696	0.204722	0.61821	1.72852
CERS2	0.361511	0.20458	0.448122	0.679635
KCNJ9	0.119411	0.204507	1.04892	4.3846
ITGA2	0.441655	0.204461	0.377123	0.241802
MTUS1	0.421615	0.204425	0.3862	0.29778
LAMC2	0.637127	0.204207	0.195539	-0.877981
SCCPDH	0.32114	0.204155	0.516728	1.10271
CALU	0.323441	0.204113	0.499656	0.997429
SLC4A4	0.437975	0.203819	0.380589	0.263175
B3GNT7	0.56826	0.203739	0.245512	-0.569807
ITGB3	0.14744	0.203578	0.847617	3.14322
SRD5A1	0.433778	0.203299	0.362785	0.153383
HTR3E	0.629563	0.203018	0.221581	-0.717384
CD19	0.50969	0.202584	0.292502	-0.280032
IFNAR2	0.324267	0.202457	0.530299	1.1864
FLRT2	0.429346	0.202413	0.368632	0.189439
GRINA	0.440188	0.202318	0.377022	0.24118
TNFSF4	0.472805	0.202225	0.353006	0.0930787
HCAR1	0.434578	0.20212	0.366557	0.176643
MDK	0.329683	0.202068	0.511034	1.06759
PFN1	0.42654	0.201886	0.386369	0.29882
ZP2	0.47541	0.201666	0.322939	-0.092336
PNKD	0.462728	0.20136	0.337697	-0.00133069
SIDT1	0.369645	0.201326	0.458162	0.741547
TM2D1	0.294195	0.201231	0.569292	1.42686
ADAM23	0.29525	0.201033	0.55497	1.33854
RABGAP1	0.40585	0.200823	0.398781	0.375364
UPK3B	0.517715	0.20073	0.3087	-0.180147
P2RY13	0.61612	0.200622	0.210111	-0.788117
SLC30A9	0.588337	0.200584	0.243978	-0.579265
SMPD4	0.384282	0.200494	0.439731	0.627891
GPR176	0.560453	0.200462	0.274785	-0.38929
TMCC1	0.605428	0.200324	0.226828	-0.685027
SLC35F2	0.40182	0.2003	0.397509	0.367515
COLGALT2	0.475453	0.200214	0.324484	-0.0828075
LCAT	0.50235	0.200214	0.298972	-0.240135
VAMP4	0.5674	0.200048	0.246044	-0.566529
MAGT1	0.62908	0.199946	0.201966	-0.838345
DRAM1	0.28139	0.199839	0.587358	1.53827
CLTC	0.460754	0.199649	0.337434	-0.00295059
ZMPSTE24	0.312459	0.199648	0.529688	1.18263
ACTN4	0.49054	0.199425	0.31178	-0.161148
ST6GALNAC1	0.446827	0.19942	0.380474	0.262464
ATP8B1	0.149024	0.199296	0.923	3.60808
CD177	0.258605	0.199247	0.627385	1.7851
LSAMP	0.277453	0.199137	0.576517	1.47141
AGRN	0.420769	0.199085	0.393994	0.345841
TMEM180	0.243493	0.198977	0.655637	1.95932
DNAH2	0.564288	0.198963	0.264012	-0.455723
SEC22A	0.394128	0.19879	0.432706	0.584567
FUT2	0.43766	0.198472	0.377209	0.242329
CD247	0.371276	0.198463	0.446288	0.668322
NRK	0.609907	0.198416	0.214558	-0.760693
FKBP10	0.505763	0.198262	0.296294	-0.25665
ULBP3	0.483372	0.197973	0.345352	0.0458776
OTOP3	0.199722	0.197745	0.722011	2.36863
TIE1	0.537117	0.197582	0.275083	-0.387449
ORMDL3	0.377819	0.1971	0.426649	0.547216
TAP2	0.359157	0.196942	0.453321	0.711697
EFEMP1	0.355666	0.1968	0.475552	0.848789
STX1A	0.219453	0.196722	0.673743	2.07098
MS4A3	0.611598	0.196452	0.225702	-0.691971
WNT16	0.389715	0.196427	0.438645	0.621189
PLXNC1	0.51576	0.196078	0.313431	-0.150971
ALG9	0.500447	0.195853	0.328871	-0.0557546
SLAMF8	0.39566	0.195527	0.438523	0.620439
CRLF2	0.404965	0.195321	0.402667	0.399326
RPRM	0.345542	0.195237	0.466756	0.794544
DHRS7C	0.233191	0.195152	0.658436	1.97659
AMELX	0.364758	0.195077	0.473147	0.833958
RNF103	0.339764	0.19501	0.51586	1.09735
DNAJC15	0.48111	0.195006	0.332161	-0.0354639
EMC7	0.536068	0.194892	0.286734	-0.315602
PTPRD	0.514028	0.194706	0.29295	-0.277269
RPAP1	0.400141	0.194585	0.407456	0.428857
EMILIN2	0.390652	0.194524	0.419283	0.501794
SLC5A12	0.318877	0.19407	0.497083	0.981563
LARGE	0.363124	0.194053	0.444727	0.658699
FAM26F	0.551629	0.193452	0.283826	-0.333537
TMEM252	0.407923	0.193392	0.397017	0.364481
LPPR5	0.197785	0.19313	0.768473	2.65515
DAG1	0.208604	0.192816	0.731088	2.42461
ATP5G1	0.494817	0.192452	0.30539	-0.200554
IL12RB1	0.569922	0.192322	0.26554	-0.4463
CLEC4E	0.34865	0.192165	0.497975	0.987063
STX6	0.426571	0.191903	0.372387	0.212595
FAM174A	0.489991	0.191763	0.317157	-0.127991
BAI3	0.159647	0.191557	0.837711	3.08213
SMIM2	0.493095	0.191418	0.310951	-0.166261
POSTN	0.539391	0.191222	0.277541	-0.372293
ERN1	0.416247	0.191085	0.401858	0.394337
FLRT3	0.129303	0.191083	1.00611	4.12058
KCNJ3	0.32144	0.19082	0.533455	1.20586
RNF122	0.502153	0.190708	0.302178	-0.220364
SLC18A2	0.401975	0.190624	0.421487	0.515382
TOMM22	0.220224	0.189874	0.724826	2.386
TMEM57	0.44216	0.189702	0.371464	0.206907
TRGC2	0.493517	0.189584	0.306578	-0.193229
TMEM189-UBE2V1	0.356335	0.189538	0.476136	0.852386
MFSD9	0.438968	0.189537	0.37167	0.208173
CD300C	0.619627	0.189498	0.208169	-0.800092
SERPINF1	0.470515	0.189275	0.356303	0.113411
ENPP3	0.4999	0.189115	0.306986	-0.190716
OPCML	0.452717	0.188775	0.35002	0.0746649
TTC17	0.215294	0.188433	0.702685	2.24946
GRIK4	0.510373	0.188326	0.314064	-0.147069
SLC35G1	0.646783	0.188157	0.189193	-0.917112
C15orf27	0.310891	0.188122	0.551554	1.31747
NPC1	0.581292	0.187778	0.235807	-0.629656
P2RY8	0.46245	0.187644	0.33494	-0.0183301
FAR1	0.59751	0.187523	0.223787	-0.703778
CPT1B	0.5621	0.187507	0.270799	-0.413872
PVRL4	0.505332	0.187386	0.296391	-0.256054
HS2ST1	0.551962	0.187252	0.261204	-0.47304
IL22	0.19254	0.187235	0.774704	2.69358
KCNE1	0.45102	0.187057	0.363469	0.157601
SEMA6C	0.51344	0.187047	0.317577	-0.1254
SLC5A1	0.35483	0.18699	0.474011	0.839283
TMEM19	0.18249	0.186872	0.820405	2.9754
NUP210L	0.5506	0.186512	0.2596	-0.482933
GPR151	0.50141	0.186368	0.305484	-0.199975
FAP	0.38913	0.18623	0.432909	0.585819
STX16	0.414502	0.185891	0.404907	0.413136
INTS1	0.587585	0.185397	0.253047	-0.523343
TMEM241	0.61094	0.185395	0.213994	-0.764169
FTHL17	0.292637	0.185275	0.571076	1.43786
LY6G5C	0.570325	0.185217	0.24422	-0.577773
ABCD1	0.441475	0.185213	0.356345	0.11367
ORMDL2	0.612598	0.185179	0.213261	-0.768692
CLCC1	0.681835	0.18512	0.169658	-1.03758
SLC38A3	0.57522	0.184798	0.24416	-0.578147
PIGL	0.534033	0.184578	0.283198	-0.337409
ST7	0.22987	0.183785	0.699117	2.22745
SPCS1	0.512325	0.18367	0.315961	-0.13537
TMEM89	0.291834	0.183641	0.537936	1.2335
MFSD8	0.51634	0.183626	0.302485	-0.21847
AVPR1B	0.440538	0.183547	0.378058	0.247569
LRRC8A	0.379092	0.183494	0.421662	0.516464
RCN3	0.519217	0.183474	0.287719	-0.309531
SMAD2	0.359466	0.183262	0.457171	0.735437
IL13	0.341825	0.183213	0.494532	0.965834
TACR3	0.280339	0.183088	0.600476	1.61916
ALKBH5	0.511333	0.182733	0.291352	-0.287126
PCDHB2	0.511054	0.182705	0.296451	-0.255682
LOX	0.628487	0.182696	0.201584	-0.8407
PRSS16	0.464622	0.182542	0.354615	0.102998
SLC7A9	0.456955	0.182465	0.348043	0.0624714
MOGS	0.362531	0.182442	0.46335	0.77354
VIP	0.344546	0.182432	0.477744	0.862302
ANKRD22	0.264089	0.182398	0.600839	1.6214
ZNRF4	0.425864	0.182249	0.371713	0.20844
TSHR	0.26773	0.182177	0.581141	1.49993
FAM3B	0.331418	0.182101	0.49351	0.959531
SLC25A38	0.586825	0.182073	0.231404	-0.656806
RAPGEF6	0.460146	0.181914	0.346793	0.0547651
PDPN	0.596216	0.18189	0.229178	-0.670538
HHATL	0.390203	0.181789	0.433462	0.589231
SLC37A1	0.322126	0.181767	0.497593	0.98471
VTN	0.474825	0.181739	0.342433	0.0278757
IGSF10	0.249913	0.18159	0.654106	1.94988
CLCN7	0.28902	0.180957	0.574344	1.45801
CLEC12A	0.47535	0.180745	0.349824	0.073454
RP4-539M6.19	0.547548	0.180476	0.264788	-0.45094
EREG	0.672765	0.18007	0.173891	-1.01147
EVI5	0.492387	0.179456	0.325182	-0.0785031
TRPV3	0.419019	0.179432	0.378546	0.250576
CLDN8	0.238908	0.179427	0.667901	2.03495
HTRA4	0.229016	0.179321	0.669047	2.04202
GPR25	0.58345	0.179068	0.241453	-0.594837
INTS5	0.391065	0.17889	0.410897	0.450077
TAS2R40	0.614012	0.178738	0.231939	-0.653507
GPR160	0.370835	0.178433	0.433071	0.586817
PLOD2	0.486685	0.17835	0.314997	-0.14131
ADRB1	0.550469	0.178115	0.269507	-0.42184
C2orf83	0.373121	0.178099	0.44071	0.633926
TM4SF1	0.368652	0.177762	0.469468	0.811271
FAM189A2	0.365248	0.177432	0.444901	0.659771
PRRT4	0.54202	0.177421	0.284688	-0.328218
TIMM17A	0.67556	0.177314	0.170457	-1.03265
MILR1	0.461218	0.177207	0.359016	0.130144
SLC39A5	0.510967	0.177102	0.31386	-0.148326
ATP13A4	0.404941	0.176922	0.402133	0.396033
GP1BA	0.400837	0.176874	0.425156	0.538008
DSCAML1	0.457437	0.176848	0.345326	0.0457174
TMEM208	0.345984	0.176699	0.487625	0.923237
CCDC67	0.552163	0.176654	0.27485	-0.388887
FCGRT	0.366039	0.176337	0.441874	0.641105
TMEM71	0.541552	0.17632	0.266229	-0.442051
TMEM249	0.149033	0.176216	0.894273	3.43093
SLC30A1	0.564998	0.176117	0.247928	-0.554906
ATP5G3	0.37712	0.175978	0.452856	0.708829
SYT1	0.354815	0.175863	0.488676	0.929721
KLHL31	0.358465	0.175758	0.484209	0.902172
SMIM15	0.366328	0.174862	0.470345	0.816678
LINGO3	0.579433	0.174838	0.257214	-0.497645
CREB3L2	0.37263	0.174742	0.462118	0.765943
TMEM160	0.649375	0.174538	0.191549	-0.902582
CCDC141	0.455904	0.174406	0.350512	0.0777006
SLC25A18	0.600775	0.174399	0.230913	-0.659838
CCR1	0.716535	0.174318	0.144658	-1.19175
TACR2	0.433303	0.174315	0.388173	0.309945
CCDC47	0.39894	0.174235	0.403785	0.40622
CLN5	0.400256	0.174217	0.422069	0.51897
SLC26A7	0.57128	0.174032	0.266077	-0.44299
SYT3	0.364579	0.174008	0.441576	0.639267
SYNGR1	0.15235	0.173984	0.867491	3.26577
DIO2	0.532809	0.173975	0.27619	-0.380625
ABHD2	0.51939	0.173858	0.284444	-0.329727
PKMYT1	0.298333	0.173716	0.575482	1.46503
ATRAID	0.513565	0.173602	0.304232	-0.2077
NPDC1	0.65752	0.173545	0.181895	-0.96212
FBN2	0.623807	0.17313	0.204833	-0.820666
CPT1A	0.260892	0.172897	0.614238	1.70403
MFSD2B	0.540898	0.172822	0.269426	-0.422339
LY6D	0.470633	0.172507	0.327908	-0.0616932
GFRA4	0.384337	0.172275	0.421335	0.514445
MOSPD1	0.443522	0.172082	0.373539	0.2197
SDSL	0.167375	0.171942	0.856394	3.19734
FAM163B	0.371783	0.171932	0.435411	0.601247
LAMB1	0.311338	0.17178	0.535101	1.21601
MRGPRX2	0.40808	0.171439	0.416852	0.486801
MMP16	0.511813	0.17134	0.292726	-0.278653
BDNF	0.487548	0.171318	0.338364	0.00278559
CDH1	0.616115	0.171257	0.230032	-0.665268
C4orf3	0.341105	0.171162	0.477706	0.862069
RPL27A	0.602187	0.17112	0.220524	-0.7239
ZACN	0.379275	0.171092	0.424946	0.536713
PTGER2	0.459809	0.170996	0.344218	0.0388842
SMOC2	0.281514	0.170712	0.589345	1.55052
FBXL17	0.521347	0.170707	0.300993	-0.227671
UBIAD1	0.297433	0.170353	0.532606	1.20062
TMEM86A	0.546557	0.170227	0.265652	-0.445612
FAM220A	0.26438	0.169884	0.607533	1.66268
PREB	0.434191	0.169676	0.375669	0.232833
GPR137C	0.506132	0.169443	0.31238	-0.157449
CCKAR	0.272715	0.169306	0.630541	1.80456
SIGLEC5	0.57855	0.169268	0.242621	-0.587636
ATP10B	0.408759	0.168893	0.389235	0.316493
GPR139	0.570365	0.168805	0.261521	-0.471087
SPINK6	0.274157	0.168604	0.57292	1.44923
ITGB2	0.507623	0.168457	0.312431	-0.157137
NUAK2	0.530083	0.168325	0.297992	-0.246179
PAPPA2	0.37615	0.168107	0.43125	0.575588
CLEC4C	0.477843	0.168008	0.322521	-0.0949155
LRRN4CL	0.423792	0.167919	0.375909	0.234318
LGR4	0.376659	0.167772	0.443878	0.653463
SELT	0.171349	0.167511	0.817143	2.95529
ENHO	0.422148	0.167307	0.374366	0.2248
HELZ	0.406413	0.167256	0.393277	0.341422
PRCP	0.575437	0.167071	0.244442	-0.576409
KIAA1109	0.40346	0.167032	0.394779	0.35068
PTCH1	0.179381	0.166852	0.772926	2.68261
GPR124	0.449606	0.166745	0.348789	0.0670743
SLITRK4	0.544865	0.166695	0.284112	-0.331775
PTPRJ	0.493087	0.166145	0.322742	-0.0935503
AMFR	0.491198	0.166052	0.322548	-0.0947467
NUCB2	0.560512	0.16585	0.268728	-0.426644
LTBR	0.312076	0.165787	0.52858	1.17579
RTN4R	0.315095	0.1654	0.501634	1.00963
SDF2L1	0.426737	0.1653	0.374847	0.227767
SYT9	0.225257	0.165253	0.710362	2.2968
ADRB3	0.60836	0.165235	0.215841	-0.752781
GPR174	0.619773	0.164622	0.207682	-0.803097
PI16	0.412152	0.164552	0.414049	0.469514
SMG8	0.414795	0.16455	0.407838	0.431214
FGF4	0.446795	0.16445	0.381194	0.266906
SLC27A3	0.502293	0.16435	0.325865	-0.0742938
STIM1	0.50906	0.164135	0.314585	-0.143852
SLC9A4	0.371132	0.16374	0.479897	0.875583
SLC16A5	0.550687	0.163617	0.274951	-0.388267
TECRL	0.549743	0.163609	0.273726	-0.395822
RGMB	0.574833	0.16357	0.240521	-0.600586
GALNT7	0.403953	0.16356	0.41518	0.476486
FCRL4	0.420722	0.163439	0.404986	0.413627
UQCRC2	0.34674	0.163396	0.488394	0.92798
STX2	0.554072	0.163383	0.278045	-0.369185
LY75-CD302	0.50335	0.163197	0.323535	-0.088661
SERPINB13	0.40633	0.163031	0.393202	0.340956
CLPSL1	0.49801	0.162947	0.304656	-0.205081
CLCA4	0.332137	0.162741	0.499756	0.998047
PCDHGA8	0.502315	0.162697	0.302357	-0.219263
WNT3	0.242283	0.162683	0.639535	1.86003
TRIQK	0.409882	0.162611	0.412637	0.460807
TENM4	0.374007	0.162458	0.431338	0.57613
P2RY2	0.551613	0.162357	0.268824	-0.426047
PCDHA13	0.265401	0.16227	0.584486	1.52055
RCN1	0.473744	0.162143	0.325101	-0.0790053
KCNMB1	0.45741	0.162095	0.35343	0.0956911
ALG12	0.679585	0.162063	0.167975	-1.04796
CD69	0.477697	0.161697	0.331693	-0.0383511
TMEM106C	0.418488	0.161565	0.384547	0.287584
SLC23A1	0.27363	0.161218	0.60108	1.62288
DHRS7	0.530578	0.161202	0.301704	-0.223289
FAM134B	0.446945	0.160965	0.354546	0.102574
PROKR1	0.615142	0.160935	0.218494	-0.73642
DNAJC4	0.489815	0.16091	0.331747	-0.0380205
GP9	0.45168	0.160759	0.347438	0.0587395
ATP6V0E2	0.517914	0.160757	0.290987	-0.289375
KCNK2	0.395895	0.160677	0.434636	0.596471
GPR133	0.473922	0.160663	0.356377	0.113867
GPR68	0.589492	0.160544	0.248759	-0.549782
FMO3	0.436412	0.160492	0.387474	0.305635
TMEM171	0.57255	0.160391	0.249742	-0.543721
WAC	0.728163	0.160167	0.137739	-1.23442
SLC5A9	0.475043	0.160105	0.323883	-0.0865165
PEX12	0.37553	0.16003	0.45998	0.752761
NTSR1	0.321852	0.160015	0.521819	1.13411
ANKLE1	0.36148	0.159979	0.472035	0.8271
YBX1	0.546183	0.159782	0.277954	-0.369745
SPTSSA	0.542938	0.15959	0.287714	-0.309557
CRIM1	0.33245	0.159481	0.525662	1.1578
ULBP2	0.545442	0.159394	0.263289	-0.460183
SPACA4	0.447663	0.159342	0.372988	0.2163
NHLRC3	0.360536	0.159248	0.477286	0.859478
AQR	0.418292	0.159066	0.393358	0.34192
SPRY4	0.30324	0.159027	0.544415	1.27345
SLITRK1	0.341769	0.159002	0.475106	0.846039
CXCR6	0.328164	0.158941	0.523401	1.14386
VAPB	0.416635	0.158348	0.406368	0.422147
NDRG2	0.468357	0.158307	0.361673	0.146526
GPR1	0.503358	0.158209	0.304087	-0.20859
CCR8	0.469781	0.158203	0.340081	0.0133718
TMCO3	0.332077	0.15818	0.491487	0.947051
WNT1	0.329476	0.157948	0.508574	1.05242
ADCK2	0.305945	0.15793	0.532971	1.20287
CCDC155	0.264915	0.157858	0.610786	1.68274
DLG4	0.57424	0.157833	0.240858	-0.598509
HS3ST6	0.447015	0.157762	0.365729	0.17154
SCN2A	0.315701	0.157467	0.526929	1.16562
TOMM20L	0.62579	0.157235	0.214903	-0.758563
SLC16A13	0.666613	0.157208	0.183411	-0.95277
CDC14B	0.527365	0.157125	0.294937	-0.265017
MAL2	0.317367	0.156584	0.556556	1.34831
PROS1	0.475175	0.156552	0.345929	0.0494391
KCNK10	0.498223	0.156517	0.320274	-0.108768
BEAN1	0.55393	0.156299	0.259347	-0.48449
DCN	0.21266	0.156241	0.703307	2.25329
PLA2G2D	0.670037	0.15608	0.173666	-1.01286
IL10RA	0.576442	0.156077	0.257401	-0.496495
MYCT1	0.338448	0.155968	0.47402	0.839337
TMEM107	0.594488	0.15582	0.242238	-0.59
PTPRK	0.413368	0.155411	0.390898	0.326749
EPSTI1	0.314125	0.155091	0.55438	1.3349
TGIF2-C20orf24	0.528735	0.155052	0.295264	-0.263
LAMP5	0.353965	0.15483	0.461941	0.764855
TTN	0.612445	0.154542	0.229393	-0.669211
TMBIM6	0.541338	0.154518	0.268024	-0.430984
BAI2	0.537718	0.154492	0.291558	-0.285856
IL18R1	0.508773	0.154407	0.311199	-0.164735
ABCA4	0.573185	0.154209	0.257931	-0.493223
TMEM132C	0.569388	0.154097	0.26412	-0.455059
DHX36	0.6245	0.153933	0.216437	-0.749109
KCNH8	0.405984	0.153859	0.400398	0.385332
GLCCI1	0.303177	0.153673	0.568998	1.42505
SLC4A5	0.6098	0.15341	0.233816	-0.641935
TNFRSF9	0.569592	0.153328	0.247303	-0.558767
PYY	0.319219	0.153307	0.527339	1.16814
MUL1	0.329014	0.153282	0.489598	0.935406
ADAM33	0.42423	0.153208	0.404915	0.413185
AATK	0.516077	0.153195	0.313355	-0.15144
KCNN1	0.440282	0.153091	0.367525	0.182615
PCBP3	0.554215	0.153088	0.256267	-0.503486
BET1	0.503495	0.153045	0.309606	-0.174558
MAG	0.627522	0.153007	0.204141	-0.824933
DCLK3	0.459775	0.152944	0.346833	0.0550134
NDUFB4	0.453905	0.15256	0.349543	0.0717225
GIMAP1	0.352996	0.152455	0.46359	0.77502
COL11A1	0.282023	0.152442	0.589305	1.55027
ADCY4	0.373861	0.151924	0.468421	0.804811
SCN4A	0.239386	0.151692	0.64728	1.90779
SLC9A3R1	0.537713	0.151417	0.275929	-0.382235
PLD3	0.456391	0.151391	0.370479	0.200832
ALG1	0.513967	0.151299	0.309379	-0.175959
DDOST	0.307745	0.151239	0.521903	1.13462
SLC19A1	0.249315	0.151162	0.638806	1.85553
PMCH	0.519875	0.15104	0.283878	-0.333217
PSG6	0.56889	0.150982	0.265036	-0.449407
ZDHHC24	0.333302	0.150846	0.486971	0.919205
ITGB8	0.153955	0.150725	0.892119	3.41764
DPP4	0.578483	0.150622	0.243529	-0.582035
LRTOMT	0.623965	0.150515	0.206802	-0.808524
SLC2A14	0.444146	0.150432	0.354291	0.101004
BIK	0.520559	0.150368	0.309481	-0.175326
GP6	0.564428	0.150295	0.260728	-0.475973
SLC22A7	0.463154	0.150272	0.334929	-0.0183963
GPR142	0.442508	0.150236	0.363172	0.155771
SPNS3	0.505322	0.150088	0.296223	-0.257087
KCNJ5	0.435287	0.150006	0.389574	0.318584
TMPO	0.465568	0.149655	0.35501	0.105438
ACVR1B	0.409075	0.14929	0.412056	0.457226
PLIN5	0.439967	0.149265	0.359352	0.132214
DNAJC22	0.361513	0.14916	0.455946	0.727882
SEMA6B	0.427573	0.14881	0.393103	0.340346
DENND4C	0.520093	0.148732	0.311456	-0.163152
RTN2	0.400424	0.148587	0.416921	0.487228
TPCN2	0.509775	0.14839	0.307918	-0.184967
TENM3	0.555964	0.148305	0.283428	-0.335989
TUBB	0.528498	0.148238	0.286933	-0.314376
FAM171A2	0.630335	0.148228	0.206083	-0.812959
SLC22A1	0.40259	0.148205	0.413252	0.464602
JAM3	0.629325	0.14781	0.216704	-0.74746
PF4	0.68987	0.147583	0.161108	-1.0903
UGGT1	0.331754	0.147563	0.488043	0.925813
BCL2L1	0.502195	0.147425	0.301651	-0.223611
MS4A12	0.424007	0.147297	0.384047	0.284502
ANKRD32	0.403611	0.147287	0.404732	0.412059
PKDREJ	0.5559	0.146826	0.255187	-0.510145
SULF1	0.391402	0.146735	0.420216	0.507547
ADCYAP1R1	0.286069	0.14658	0.565325	1.40239
SLC26A4	0.369423	0.146533	0.46231	0.767125
SI	0.28173	0.146504	0.601833	1.62753
TMEM64	0.487335	0.146486	0.319137	-0.115785
TSPO2	0.432632	0.146397	0.396254	0.359778
TMEM91	0.588865	0.146126	0.242798	-0.586547
SMG5	0.614487	0.145933	0.214215	-0.76281
CALHM3	0.476137	0.145905	0.33864	0.00448914
YIPF1	0.255038	0.145881	0.658033	1.9741
GRM4	0.511168	0.145663	0.303656	-0.211251
CYP4V2	0.30837	0.14561	0.548602	1.29926
SLAMF7	0.553392	0.145492	0.257711	-0.494579
FZD2	0.560072	0.14535	0.251564	-0.532488
ERAP2	0.468276	0.14531	0.331294	-0.0408159
RPS23	0.223645	0.145122	0.673701	2.07072
RNF5	0.61207	0.145115	0.223526	-0.705391
CR1	0.651118	0.145019	0.186177	-0.93571
TMEM175	0.31127	0.144897	0.536174	1.22263
FER1L4	0.384535	0.14474	0.436845	0.61009
RTN4	0.540092	0.144352	0.268909	-0.425525
SLC6A13	0.448449	0.14429	0.359819	0.135094
MUC4	0.377111	0.14428	0.444656	0.658262
MANSC4	0.449737	0.14425	0.372271	0.211883
SLC35E3	0.64496	0.144068	0.190402	-0.90966
SLC1A5	0.301079	0.144067	0.561375	1.37804
GTF3C3	0.285102	0.143955	0.587623	1.5399
SSBP2	0.559548	0.143937	0.259997	-0.480485
CDH13	0.490143	0.143917	0.317313	-0.12703
MAOB	0.314988	0.143907	0.54444	1.2736
RALGAPA2	0.515555	0.14359	0.314032	-0.147262
LBR	0.42742	0.14357	0.387805	0.307673
BDKRB2	0.582975	0.143499	0.235321	-0.632651
LPL	0.340925	0.143448	0.506155	1.03751
TMEM221	0.293012	0.14322	0.561246	1.37724
CACNG5	0.489723	0.143191	0.321491	-0.101268
HTR5A	0.305216	0.143066	0.56188	1.38115
ASTN1	0.35735	0.142835	0.485636	0.910972
CLYBL	0.458383	0.142791	0.365825	0.172131
DUOXA1	0.455192	0.14238	0.365493	0.17008
CAMK2A	0.351775	0.142253	0.459571	0.750239
LMTK3	0.395015	0.142239	0.43315	0.587307
FNDC5	0.481485	0.142145	0.335994	-0.0118316
TSPAN6	0.374691	0.141797	0.458647	0.744541
F3	0.431673	0.141782	0.371777	0.208837
ANKRD29	0.199872	0.141765	0.752558	2.55701
SERPINE2	0.523576	0.141478	0.285051	-0.325982
[truncated: 4,439 more rows]

## Sheet: ACE2 293T VSVG
id	p-value	logFC	negative logRRA	enrichment z-score
[truncated: 5,748 more rows]
