# Supplementary material for: Membrane-wide screening identifies potential tissue-specific determinants of SARS-CoV-2 tropism
Source: PLoS Pathog. 2025 Jul 17;21(7):e1013157. doi: 10.1371/journal.ppat.1013157 (PMC12286382; doi:10.1371/journal.ppat.1013157)
Supplement: S3 Data — The table includes gene symbol, baseMean, log2FoldChange, lfcSE, stat, pvalue, padj. The padj, adjusted p-values, with FDR-correction using a cut-off (alpha) of 0.1 (the default value), were used as the statistical basis for differential expression analysis in all experiments. (CSV) [file ppat.1013157.s007.csv]

ACE2_KCNA6	baseMean	log2FoldChange	lfcSE	stat	pvalue	padj		ACE2_LGMN	baseMean	log2FoldChange	lfcSE	stat	pvalue	padj		KO_KCNA6	baseMean	log2FoldChange	lfcSE	stat	pvalue	padj		KO_LGMN	baseMean	log2FoldChange	lfcSE	stat	pvalue	padj		293_KCNA6	baseMean	log2FoldChange	lfcSE	stat	pvalue	padj		293_LGMN	baseMean	log2FoldChange	lfcSE	stat	pvalue	padj
HNRNPU	24844.72142	0.353398293	0.041110694	8.596261816	8.24E-18	8.85E-16		HNRNPU	24686.54986	0.247823904	0.036149821	6.855466889	7.11E-12	4.11E-10		BSG	11077.98216	0.622853966	0.096823879	6.432854921	1.25E-10	1.00E-08		INSIG1	1824.948929	0.582217455	0.164199057	3.545802679	0.000391419	0.022397491		HNRNPK	16575.80456	0.211903956	0.03445078	6.150918908	7.70E-10	4.62E-08		TMEM165	1949.480301	0.260847774	0.068104078	3.830134452	0.000128073	0.002432642
ATP6V0B	2429.849498	0.513967634	0.075658637	6.793244686	1.10E-11	4.90E-10		ATP6V0B	2446.683349	0.445959676	0.068439808	6.516086043	7.22E-11	3.50E-09		LY6E	1795.240875	0.537634416	0.100462061	5.351616425	8.72E-08	2.86E-06		NDST1	1613.655229	0.498764163	0.15097873	3.303539267	0.000954726	0.038022152		ATP6V0B	2539.634454	0.379583811	0.06567002	5.780168917	7.46E-09	3.48E-07		ATP6V0B	2466.260106	0.23899449	0.064225529	3.721175902	0.000198297	0.003449805
HNRNPK	18050.01122	0.240087801	0.038174023	6.289297851	3.19E-10	1.15E-08		INSIG1	4675.630491	0.306010318	0.048288143	6.337173064	2.34E-10	1.04E-08		HNRNPU	21408.2399	0.379797619	0.07404555	5.12924301	2.91E-07	7.74E-06		LGMN	119213.2149	7.921164861	0.13655847	58.00566477	0	0		INSIG1	3597.204399	0.260410799	0.055386996	4.701659565	2.58E-06	5.80E-05		HNRNPU	22984.53215	0.113006961	0.033015969	3.422797076	0.000619803	0.008610839
SREBF1	1753.584372	-0.419367524	0.074802345	-5.606341958	2.07E-08	5.09E-07		SREBF1	1844.99276	-0.363762033	0.069753802	-5.214942022	1.84E-07	4.44E-06		ATP6V0B	2176.831329	0.531343256	0.103888952	5.114530917	3.15E-07	8.20E-06		RPL9	18473.46399	-0.930099349	0.135175886	-6.88066027	5.95758E-12	1.92608E-08		HNRNPU	22593.7325	0.134009265	0.033577299	3.991067438	6.58E-05	0.000918037		VMP1	1593.622884	0.244289556	0.076248396	3.203864848	0.001355961	0.015983905
WDR81	982.4580638	0.57993895	0.104588564	5.544955672	2.94E-08	6.80E-07		WDR81	989.1870885	0.51312456	0.101258921	5.067450387	4.03E-07	9.04E-06		SIGMAR1	4403.597322	0.406204673	0.094241143	4.310268971	1.63E-05	0.000229481		HSPA5	12540.31632	0.803387901	0.134104082	5.990778874	2.08838E-09	4.50116E-06		B4GALT6	1092.197384	-0.290245485	0.089186242	-3.254375115	0.001136421	0.009991513		BMPR1A	919.2701629	0.280543699	0.096784567	2.898640835	0.003747839	0.034255394
SIGMAR1	4933.045674	0.279539395	0.052339715	5.340865838	9.25E-08	1.92E-06		HNRNPK	18162.05463	0.164930315	0.033275254	4.956545579	7.18E-07	1.50E-05		NDST1	1614.924815	0.396373022	0.102937418	3.850621356	0.000117819	0.001251075		XIST	54581.89804	-0.877414558	0.155497184	-5.642639533	1.67463E-08	2.70703E-05		STARD3NL	1261.807804	0.278787437	0.085725386	3.252098926	0.001145561	0.010022419		LGMN	18169.34808	5.282706558	0.048343451	109.2745021	0	0
NDST1	1975.098795	0.364922372	0.071725697	5.087749429	3.62E-07	6.72E-06		NDST1	2032.872606	0.351909921	0.071402484	4.928538933	8.28E-07	1.71E-05		DOLK	377.9882122	0.640104359	0.171139761	3.740243393	0.000183842	0.001809966		RPL31	17557.54504	-0.744178616	0.138667354	-5.366646129	8.02142E-08	6.48331E-05		SIGMAR1	3360.885529	0.182671973	0.057286633	3.18873643	0.001428961	0.011960425		HSPA8	24259.66514	0.769072005	0.032609188	23.58451838	5.56E-123	2.70E-119
INSIG1	4447.051644	0.263768623	0.052742542	5.001060105	5.70E-07	1.01E-05		DOLK	450.0385818	0.617064142	0.136021084	4.53653305	5.72E-06	9.47E-05		HS6ST1	840.9281677	0.518339373	0.144764674	3.58056533	0.000342852	0.002979801		RPL34	10928.68722	-0.709054902	0.130566251	-5.430613919	5.61605E-08	6.48331E-05		INO80C	861.9087689	0.279319646	0.099360951	2.811161162	0.004936305	0.031499521		XIST	47375.85708	-0.725975805	0.032068255	-22.6384565	1.81E-113	5.88E-110
TMEM106B	713.7570862	-0.596444186	0.122904219	-4.852918723	1.22E-06	2.00E-05		TMEM106B	764.8861524	-0.470260179	0.103894511	-4.526323639	6.00E-06	9.86E-05		MOSPD2	521.8133408	-0.492665128	0.144296673	-3.414251464	0.000639575	0.004970651		RPL7	28872.59696	-0.693781877	0.12838116	-5.404078596	6.51424E-08	6.48331E-05		HS6ST2	1285.136555	0.220967363	0.083959838	2.631822168	0.00849283	0.047296927		DDIT4	2317.691322	-1.390094628	0.067277035	-20.66224574	7.58E-95	1.84E-91
DOLK	457.748113	0.738738147	0.153852662	4.801594821	1.57E-06	2.51E-05		SIGMAR1	4974.465628	0.211078738	0.04861499	4.341844695	1.41E-05	0.000212248		WDR81	647.1003317	0.539801931	0.159549565	3.383286765	0.000716238	0.005457372		RPS24	18371.70246	-0.747285265	0.138636335	-5.390255481	7.03576E-08	6.48331E-05		KCNA6	37732.59066	8.839323417	0.082960968	106.5479789	0	0		SLC7A11	1029.896139	-1.538494175	0.098107286	-15.68175248	2.02E-55	3.92E-52
MOSPD2	447.2288423	-0.540625637	0.137477768	-3.932458655	8.41E-05	0.000810355		MOSPD2	460.0634407	-0.561048128	0.132704465	-4.227801441	2.36E-05	0.000332535		PIGS	2190.175114	0.303710227	0.093109459	3.261862237	0.001106829	0.007780182		CHMP5	1263.586992	-0.829677294	0.15740689	-5.270908384	1.3575E-07	9.7529E-05		XIST	41027.23622	-1.236497249	0.033726478	-36.66250763	2.89E-294	1.64E-290		HSP90AA1	44664.49989	0.493036907	0.034582211	14.25695165	4.06E-46	6.58E-43
BAX	1492.937795	0.310217804	0.08711636	3.560959197	0.000369503	0.002893713		MBTPS2	924.2684045	-0.33309232	0.099184486	-3.35831069	0.000784204	0.006520427		SREBF1	1245.992228	0.375045449	0.117112854	3.202427717	0.001362745	0.00920509		RPS27	13357.00956	-0.675712719	0.129524023	-5.216891067	1.81951E-07	0.000113961		HSPA8	24238.33375	0.82337215	0.03248685	25.34478269	1.03E-141	3.88E-138		SESN2	1433.0598	-1.147868075	0.080728546	-14.21886221	7.00E-46	9.72E-43
MBTPS2	895.3826687	-0.326115793	0.10121705	-3.221945258	0.001273235	0.008184381		HS6ST1	1026.299893	0.311287503	0.092834638	3.353139609	0.000799004	0.006635674		FURIN	1531.09174	0.359253222	0.11360699	3.162245751	0.001565574	0.010270417		FASN	14480.9073	0.691357751	0.132822615	5.205120754	1.9387E-07	0.000113961		HSPA5	10849.586	0.659007887	0.037756878	17.45398238	3.21E-68	9.10E-65		CHAC1	246.5078874	-3.18277514	0.224732984	-14.16247443	1.56E-45	1.90E-42
SREBF2	3772.063789	-0.170991515	0.057472097	-2.975209255	0.002927887	0.016139707		BSG	11027.84512	0.142519435	0.044126866	3.229765657	0.001238917	0.009431194		EXT1	876.2582706	0.368183088	0.119427312	3.082905263	0.002049904	0.012751464		RSL24D1	2625.238489	-0.787643074	0.153129623	-5.143636206	2.69471E-07	0.0001452		DDIT4	2372.373424	-1.153635336	0.067075823	-17.19897409	2.70E-66	6.13E-63		RPL9	28938.45648	0.368921346	0.031411557	11.74476483	7.51E-32	8.12E-29
HS6ST1	973.8210867	0.262351749	0.098307592	2.668682479	0.00761494	0.034606047		EMC1	2387.188315	0.194240939	0.062676618	3.099097316	0.001941112	0.013668975		INSIG1	1697.589968	0.29689376	0.098665978	3.009079382	0.002620406	0.01557517		RPS7	21494.1025	-0.660969699	0.130128819	-5.079349109	3.7873E-07	0.000188375		JUN	14596.37586	0.526249424	0.03517653	14.96024247	1.34E-50	2.52E-47		RPL7	21448.13756	0.37505498	0.033021097	11.3580412	6.76E-30	6.58E-27
KCNA6	39469.37765	8.720950051	0.081534529	106.9602059	0	0		LY6E	3300.14253	0.169230563	0.055417681	3.053728706	0.002260164	0.015445842		SCAP	3742.250208	0.249951841	0.087026719	2.872127575	0.004077183	0.022154745		NOL6	1108.827718	0.813632253	0.162890702	4.99495822	5.88485E-07	0.000271796		HSP90AA1	42940.9754	0.456817297	0.035136268	13.001304	1.20E-38	1.95E-35		JUN	14504.66691	0.449677344	0.039651932	11.34061613	8.26E-30	7.30E-27
DDIT4	3082.490905	-2.515131058	0.068842345	-36.53465123	3.13E-292	2.08E-288		BAX	1503.328284	0.237711223	0.083966447	2.831026346	0.00463989	0.027770791		HNRNPK	17073.8596	0.193952996	0.075015325	2.585511643	0.009723459	0.042915511		RPL26	19051.74991	-0.728007895	0.147839815	-4.924302	8.4662E-07	0.00034214		SLC7A11	1076.509214	-1.182648882	0.091575489	-12.91446971	3.73E-38	5.28E-35		LDHB	43873.55064	0.343349618	0.030315373	11.32592411	9.76E-30	7.91E-27
HSPA8	17308.3043	1.088031093	0.039241244	27.72672307	3.33E-169	1.48E-165		HS6ST2	1238.536962	0.228126254	0.085616466	2.664513774	0.007709971	0.041542836		KCNA6	106603.4295	11.52707142	0.150352614	76.66691737	0	0		RPL39	14931.93106	-0.805368068	0.163155306	-4.936205176	7.96573E-07	0.00034214		CHAC1	248.7517482	-2.756475846	0.215523476	-12.78967797	1.87E-37	2.36E-34		NPM1	45196.36571	0.343601955	0.030654574	11.20883168	3.69E-29	2.76E-26
HSPA5	10077.18258	1.077635304	0.04305969	25.0265456	3.14E-138	1.05E-134		SREBF2	3939.223324	-0.142702003	0.05372519	-2.656146993	0.007903915	0.042254169		XIST	50546.74354	-1.425525682	0.080696228	-17.66533228	7.76E-70	5.03E-66		RPL30	11123.07212	-0.668003808	0.137356668	-4.863279074	1.15457E-06	0.000439144		CANX	16801.08499	0.445828249	0.035973376	12.3932837	2.84E-35	3.22E-32		RPS17	28620.64667	0.339333894	0.031789413	10.67443097	1.34E-26	9.31E-24
TSC22D3	12104.76354	-1.077284395	0.044924317	-23.97998404	4.50E-127	1.20E-123		LGMN	37821.86799	5.950422825	0.041604187	143.0246153	0	0		HSPA8	20063.88822	0.956945313	0.080541848	11.88134284	1.48E-32	6.40E-29		NEAT1	2305.660421	-0.843014909	0.174633647	-4.827333821	1.38373E-06	0.000497067		NPM1	44670.14485	0.377057945	0.031360271	12.02342752	2.68E-33	2.76E-30		STC2	1819.054274	-0.769899228	0.073473935	-10.47853546	1.08E-25	7.03E-23
H1-0	5837.311185	-1.299658934	0.054533554	-23.83228002	1.55E-125	3.43E-122		DDIT4	3313.231623	-2.181790803	0.060651268	-35.97271522	2.23E-283	1.45E-279		DHX37	1804.264568	1.169425961	0.099540331	11.7482627	7.21E-32	2.34E-28		CALR	8992.770625	0.720180506	0.150415795	4.787931399	1.68509E-06	0.000573464		SESN2	1472.898247	-0.918045475	0.082442959	-11.13552315	8.42E-29	7.96E-26		RPS7	28286.45713	0.378215461	0.03621531	10.44352399	1.57E-25	8.97E-23
SESN2	1939.723289	-1.630524939	0.075251244	-21.66774738	4.13E-104	7.87E-101		HSPA8	17104.17002	0.989615273	0.034557581	28.63670532	2.35E-180	1.01E-176		CDC20	3025.541224	0.990381525	0.087637114	11.30093725	1.30E-29	3.37E-26		URB2	1607.880741	0.714100955	0.15131313	4.719358824	2.36589E-06	0.000764893		DNAJA1	4860.03141	0.534879339	0.04834975	11.06271147	1.90E-28	1.66E-25		RPS24	20031.51381	0.383102265	0.036678544	10.44486014	1.55E-25	8.97E-23
SLC7A11	969.1360381	-2.154010075	0.105528235	-20.41169436	1.32E-92	2.19E-89		TSC22D3	12624.3793	-1.041445612	0.039823087	-26.1518053	9.40E-151	3.05E-147		LRRC59	3934.742677	0.897854194	0.086440743	10.38693286	2.84E-25	5.27E-22		TFRC	3792.655967	0.657593019	0.140580673	4.677691497	2.90123E-06	0.000893301		HSPH1	5902.205315	0.507480356	0.046902545	10.81988961	2.77E-27	2.24E-24		GNL3	7536.530871	0.43787171	0.042190987	10.37832354	3.11E-25	1.68E-22
PCK2	998.8457035	-1.929068486	0.103238474	-18.68555797	6.49E-78	9.10E-75		HSPA5	9964.58584	0.980315793	0.038889769	25.20754994	3.31E-140	8.58E-137		TENM1	2318.825235	-1.084632946	0.104319757	-10.39719589	2.55E-25	5.27E-22		RPS3A	35291.67611	-0.684554043	0.147094459	-4.653839778	3.2581E-06	0.000957585		H1-0	4302.831168	-0.538664883	0.050503388	-10.66591585	1.47E-26	1.11E-23		DNAJA1	4876.206077	0.482135214	0.047429143	10.16537908	2.83E-24	1.45E-21
CHAC1	364.5338541	-4.202301429	0.224928388	-18.68284149	6.83E-78	9.10E-75		SLC7A11	963.3970439	-2.498719779	0.104703252	-23.8647772	7.11E-126	1.54E-122		NOL6	1307.093367	1.083000352	0.106506451	10.16840148	2.74E-24	4.45E-21		SF3B6	2749.991243	-0.674324182	0.145237863	-4.642895238	3.43561E-06	0.000965853		RPL9	27911.71931	0.339589584	0.032274115	10.52204157	6.84E-26	4.84E-23		PSAT1	3071.435978	-0.571695355	0.056483579	-10.12144356	4.44E-24	2.16E-21
DHCR24	6405.033732	0.823733674	0.047643288	17.28960575	5.63E-67	6.83E-64		SESN2	2024.557207	-1.579433678	0.071027907	-22.23680429	1.51E-109	2.80E-106		SLC7A5	6367.133547	0.851983003	0.086417005	9.858973987	6.27E-23	9.04E-20		DHX37	1418.608033	0.734164734	0.159380515	4.606364419	4.0977E-06	0.001059829		EIF5	2832.647499	0.616354658	0.060399276	10.20466959	1.89E-24	1.26E-21		TSC22D3	14055.75534	-0.378788908	0.037522426	-10.09500047	5.81E-24	2.69E-21
WDR77	3710.148466	0.912996759	0.056946313	16.03258775	7.57E-58	8.40E-55		H1-0	6434.254883	-1.005931491	0.049810651	-20.19510831	1.08E-90	1.75E-87		DCTPP1	2675.421266	1.041329211	0.107244657	9.709847018	2.74E-22	3.55E-19		LRRC59	3401.811456	0.660654039	0.143244789	4.612063335	3.98691E-06	0.001059829		RPL24	13744.93638	0.3744758	0.037523273	9.979827711	1.87E-23	1.11E-20		CCT2	12086.4678	0.350483422	0.036264908	9.664533553	4.27E-22	1.89E-19
EIF5	3221.020651	0.985295155	0.063093739	15.61636961	5.63E-55	5.77E-52		CHAC1	370.8685591	-4.785727753	0.245620726	-19.4842179	1.49E-84	2.15E-81		CCDC86	1684.017493	1.045709839	0.108784852	9.612641991	7.07E-22	7.65E-19		CAD	4215.118732	0.631105664	0.137269068	4.597581032	4.27424E-06	0.001062972		RPL34	8712.885832	0.408905284	0.040973426	9.979767872	1.87E-23	1.11E-20		RPL23	22316.28885	0.310781842	0.032633517	9.523394121	1.68E-21	7.09E-19
PSAT1	4099.272405	-0.844739636	0.054913591	-15.38307034	2.13E-53	2.02E-50		PCK2	1048.788156	-1.831240562	0.09568895	-19.13742979	1.23E-81	1.60E-78		PKM	25038.4089	0.707161285	0.073548555	9.614890264	6.92E-22	7.65E-19		RPL32	23340.12407	-0.60673422	0.132522929	-4.578333901	4.68694E-06	0.001122436		IRS4	50295.88412	-0.298912764	0.030090128	-9.933914626	2.96E-23	1.68E-20		RPL34	8827.287342	0.37914399	0.040469147	9.368717013	7.34E-21	2.98E-18
STC2	1959.004292	-1.118756224	0.07572718	-14.77350958	2.17E-49	1.93E-46		PSAT1	4101.545706	-0.983934642	0.052037869	-18.90805025	9.79E-80	1.15E-76		ZNF503	5769.733991	0.97612758	0.105418899	9.259512147	2.05E-20	2.05E-17		RRP1B	3381.221126	0.653455934	0.143163799	4.564393656	5.0094E-06	0.001156814		EEF1A1	141057.1367	0.270673287	0.027823636	9.728178141	2.29E-22	1.23E-19		HSPA5	9820.498205	0.353216107	0.038405841	9.196937168	3.68E-20	1.43E-17
HSP90AB1	44401.07092	0.518684444	0.035810504	14.48414247	1.53E-47	1.27E-44		CALR	11572.46303	0.676388333	0.038439584	17.59614066	2.64E-69	2.85E-66		GAL	1127.698883	1.051951658	0.117197752	8.975868938	2.81E-19	2.61E-16		URB1	1632.390767	0.677258227	0.148679136	4.555166535	5.23441E-06	0.001167093		CCT6A	18261.84919	0.34237446	0.035866113	9.545903801	1.35E-21	6.95E-19		SLC38A2	4997.772928	-0.438986357	0.048097209	-9.127065164	7.04E-20	2.63E-17
SEC61A1	5196.194281	0.721935727	0.050772395	14.21905988	6.98E-46	5.47E-43		FASN	24831.13715	0.562608209	0.034506091	16.30460589	9.15E-60	9.13E-57		STIP1	6686.010712	0.692700407	0.077898888	8.892301581	5.99E-19	5.18E-16		PDIA4	5213.078526	0.610863669	0.134504037	4.541600994	5.58286E-06	0.001203293		HSPA9	13178.95956	0.344780119	0.036164563	9.533645263	1.52E-21	7.48E-19		RPS23	18996.48893	0.30875101	0.034573947	8.930163681	4.25E-19	1.53E-16
CALR	10899.62998	0.615461546	0.044505523	13.82888023	1.71E-43	1.26E-40		DHCR24	6320.751229	0.715442167	0.044822874	15.96154155	2.37E-57	2.19E-54		HSPH1	3374.793273	0.839110136	0.095403623	8.795369715	1.43E-18	1.16E-15		MDN1	2112.0552	0.653229351	0.146176735	4.468764125	7.86728E-06	0.001640963		HSP90AB1	47586.6801	0.283057069	0.03002453	9.427526983	4.20E-21	1.98E-18		RPS3A	43712.82508	0.31655223	0.035615327	8.888089843	6.22E-19	2.16E-16
CDC20	4159.627366	0.747678968	0.054229105	13.78741122	3.03E-43	2.13E-40		MTHFD2	5010.69821	-0.74098371	0.047581745	-15.57285684	1.11E-54	9.62E-52		RRP12	1442.183401	1.009614759	0.115750447	8.722340063	2.73E-18	2.08E-15		WDR77	2398.589232	0.631717127	0.142101935	4.445520927	8.76791E-06	0.001771667		CCT2	11791.09704	0.350340229	0.037265249	9.401258254	5.39E-21	2.44E-18		RPL39	10603.41354	0.358342833	0.040988782	8.742461063	2.28E-18	7.65E-16
DNAJA1	5114.330321	0.732159128	0.053352065	13.72316382	7.38E-43	4.92E-40		SLC38A2	4535.167115	-0.769690311	0.04967999	-15.49296433	3.87E-54	3.14E-51		CCDC14	1927.790807	-0.908566469	0.105129304	-8.642371161	5.51E-18	3.97E-15		SMIM30	1106.613274	-0.697762502	0.158378778	-4.405656546	1.05464E-05	0.002066454		RPL6	31519.72275	0.302934599	0.032860095	9.218920352	3.00E-20	1.31E-17		PSMA4	9373.191499	0.368893572	0.042385775	8.703239925	3.23E-18	1.05E-15
PHGDH	6982.18088	-0.655771447	0.047963212	-13.67238399	1.48E-42	9.42E-40		STC2	2068.354588	-1.028959065	0.06839343	-15.04470623	3.74E-51	2.85E-48		GRWD1	2103.127819	0.846155133	0.099075942	8.540470211	1.34E-17	9.13E-15		RPS27L	768.7895559	-0.745153427	0.170677173	-4.365864597	1.26621E-05	0.002408032		TCP1	8996.701528	0.368913329	0.040163491	9.185290437	4.10E-20	1.71E-17		PCK2	466.2331847	-1.155748433	0.135462055	-8.53189796	1.44E-17	4.52E-15
AARS1	4714.110878	-0.69276769	0.053008264	-13.0690507	4.95E-39	3.00E-36		PHGDH	7330.139183	-0.60244851	0.0417962	-14.41395396	4.23E-47	3.05E-44		RNR2	58942.56306	-0.797551812	0.094525977	-8.437382342	3.25E-17	2.11E-14		DHCR24	4914.970219	0.590824206	0.135986512	4.34472653	1.39449E-05	0.002576226		HMGB1	12919.49199	0.364655355	0.039714666	9.181881394	4.24E-20	1.71E-17		RPL21	12725.50715	0.305497622	0.035843551	8.523084704	1.55E-17	4.72E-15
FASN	24076.26901	0.570312402	0.04470751	12.75652346	2.87E-37	1.66E-34		HSP90AB1	44261.76711	0.42641332	0.030239837	14.10104542	3.74E-45	2.55E-42		FASN	14924.37228	0.66422184	0.079145643	8.392399333	4.76E-17	2.94E-14		UTP20	1327.838463	0.814318862	0.1900195	4.285448936	1.82371E-05	0.003275577		RPS14	21317.72853	0.320579533	0.035105585	9.131866929	6.73E-20	2.63E-17		RPL26	18227.15545	0.33977536	0.03997908	8.498828962	1.92E-17	5.64E-15
MTHFD2	4949.892661	-0.658525729	0.051997076	-12.66466842	9.28E-37	4.95E-34		WDR77	3575.160374	0.752922862	0.053787021	13.99822568	1.60E-44	1.04E-41		CLUH	3674.855239	0.830305705	0.099240395	8.366610217	5.93E-17	3.50E-14		SPEN	4725.044581	0.581973229	0.136125952	4.275255531	1.90918E-05	0.003287654		SEC61A1	5758.380764	0.423785473	0.046558824	9.102151492	8.86E-20	3.35E-17		CCT8	12058.60198	0.30359341	0.036030113	8.426101964	3.57E-17	1.02E-14
CCDC86	2939.620461	0.797053802	0.062924967	12.66673382	9.04E-37	4.95E-34		CDC20	4228.786615	0.706952461	0.050633653	13.9621066	2.65E-44	1.64E-41		NIBAN2	1567.139228	0.941268592	0.112900722	8.337135283	7.61E-17	4.29E-14		SDF2L1	664.7391107	0.846462017	0.198114304	4.272594147	1.93212E-05	0.003287654		HSP90B1	11722.58102	0.365418739	0.040551746	9.011171574	2.04E-19	7.45E-17		NOL11	5299.423204	0.389227815	0.046341898	8.399047776	4.50E-17	1.25E-14
NOP2	4565.220803	0.668445635	0.052968553	12.61966949	1.65E-36	8.43E-34		AARS1	4943.135665	-0.643054242	0.047746705	-13.46803397	2.41E-41	1.42E-38		MIR34AHG	317.9180125	-1.504968708	0.181002416	-8.314633257	9.20E-17	4.59E-14		PFDN5	2273.739578	-0.64259496	0.150678942	-4.264663329	2.00204E-05	0.003319277		CYCS	10343.88404	0.350357041	0.039726556	8.819215023	1.15E-18	4.08E-16		CCT6A	18306.18231	0.284374311	0.034103258	8.338626037	7.52E-17	2.03E-14
CANX	12020.16339	0.55778441	0.044522978	12.5280121	5.25E-36	2.59E-33		NOP2	4687.002462	0.650129067	0.048806772	13.32046855	1.76E-40	9.92E-38		HDGF	7552.121611	0.739931044	0.08894707	8.318779278	8.89E-17	4.59E-14		NIPSNAP3A	614.0016156	-0.758333962	0.17919469	-4.231899735	2.31726E-05	0.003745846		NACA	17466.33457	0.302307027	0.034300163	8.813574058	1.21E-18	4.16E-16		RPS15A	15988.64156	0.278405742	0.033850595	8.224544996	1.96E-16	5.15E-14
SAFB	4911.426885	0.655105941	0.052307319	12.52417348	5.51E-36	2.62E-33		RSL24D1	2769.77258	-0.827371818	0.062185271	-13.30494838	2.17E-40	1.17E-37		CHPF	1275.804498	0.896057038	0.107718588	8.318499629	8.91E-17	4.59E-14		EIF3E	10324.19133	-0.683780917	0.163058517	-4.19346949	2.7472E-05	0.004332536		IDI1	3070.768598	0.544095352	0.0617993	8.804231662	1.32E-18	4.39E-16		H1-0	4594.501827	-0.398131007	0.048505588	-8.207941123	2.25E-16	5.76E-14
TATDN2	1836.01903	0.932217452	0.07448581	12.5153697	6.15E-36	2.83E-33		EIF5	3007.225198	0.756450487	0.057566268	13.14051647	1.93E-39	1.00E-36		DHCR24	5321.665419	0.680527106	0.081969954	8.302153073	1.02E-16	4.91E-14		PRKDC	18210.19703	0.576164365	0.138059859	4.173293891	3.00227E-05	0.004411976		CCT8	11849.06314	0.322412896	0.037002418	8.713292553	2.95E-18	9.56E-16		HMGB1	13016.21241	0.320221989	0.039220905	8.164574132	3.23E-16	8.04E-14
SLC38A2	4478.313839	-0.688006607	0.055446435	-12.40849135	2.35E-35	1.04E-32		CCDC86	2968.333025	0.741174202	0.058259903	12.72185778	4.47E-37	2.23E-34		PRDX4	3992.133914	0.696491015	0.083949958	8.296502236	1.07E-16	4.97E-14		SLC7A5	5409.776482	0.570190307	0.136423781	4.179552155	2.92084E-05	0.004411976		SET	19192.86107	0.290646544	0.033617743	8.645629358	5.35E-18	1.68E-15		SLC7A1	4927.926149	-0.385752342	0.047564642	-8.110065084	5.06E-16	1.23E-13
ATAD3B	3144.116011	0.788527852	0.064975489	12.13577396	6.83E-34	2.94E-31		SLC7A1	5482.79854	-0.578767069	0.046489693	-12.44936307	1.41E-35	6.77E-33		MYBBP1A	4208.613614	0.726598458	0.08794395	8.262063048	1.43E-16	6.41E-14		HAUS1	1141.310205	-0.677779393	0.1622341	-4.177786256	2.9436E-05	0.004411976		EIF4G2	19413.50408	0.296404668	0.034386238	8.619863097	6.70E-18	2.05E-15		CANX	16202.18649	0.28946871	0.035805606	8.084452226	6.24E-16	1.48E-13
ARRDC4	706.6136855	-1.381051671	0.114716061	-12.03886939	2.22E-33	9.25E-31		CANX	11961.68006	0.46240098	0.037351269	12.37979312	3.36E-35	1.56E-32		PGAM5	3455.86286	0.892685008	0.108444346	8.231733989	1.85E-16	7.72E-14		HSPH1	2990.830127	0.656126548	0.159291711	4.119025039	3.80479E-05	0.005350234		KMT2D	5271.236794	-0.404668711	0.047385715	-8.539888185	1.34E-17	4.01E-15		HSPH1	5737.352234	0.37457152	0.046866199	7.992359705	1.32E-15	3.07E-13
HMOX1	994.1571935	1.16061523	0.096776183	11.99277749	3.88E-33	1.57E-30		TFRC	6848.487599	0.530375784	0.044056962	12.03841019	2.23E-33	9.98E-31		EIF5A	14190.72645	0.692478318	0.084113113	8.232703434	1.83E-16	7.72E-14		CLUH	3253.265427	0.645606424	0.156741	4.118937766	3.80623E-05	0.005350234		H2AZ1	13679.92834	0.374271652	0.044595436	8.392599986	4.76E-17	1.38E-14		CHORDC1	3205.009099	0.445021753	0.055914066	7.959030416	1.73E-15	3.92E-13
SPEN	8689.51916	0.537044565	0.044863157	11.97072615	5.06E-33	1.98E-30		SEC61A1	5018.598702	0.558816751	0.047342263	11.80376083	3.73E-32	1.61E-29		GPATCH4	1625.173586	0.85908589	0.106358507	8.077265436	6.62E-16	2.69E-13		MYBBP1A	3793.325663	0.579781034	0.14123455	4.105093514	4.04151E-05	0.005560091		CHORDC1	3167.686437	0.477388416	0.056905434	8.389153348	4.90E-17	1.39E-14		PAICS	17198.9158	0.281317823	0.035713017	7.877178835	3.35E-15	7.40E-13
CTH	711.4982913	-1.335169783	0.113744474	-11.73832655	8.11E-32	3.09E-29		CTH	734.806386	-1.344932722	0.114293469	-11.76736289	5.75E-32	2.40E-29		WDR77	2612.381393	0.73459205	0.091110194	8.06267681	7.46E-16	2.88E-13		LSM8	908.1662438	-0.664487685	0.163074332	-4.074753367	4.60631E-05	0.006005093		ODC1	9194.106222	0.368330995	0.043982245	8.374538253	5.54E-17	1.53E-14		EIF3E	8870.195731	0.317337864	0.040398981	7.855095747	3.99E-15	8.63E-13
HMGN2	10683.65247	0.520881345	0.044687831	11.65599964	2.14E-31	7.92E-29		ATAD3B	3113.568638	0.686914794	0.05839	11.76425409	5.97E-32	2.42E-29		FARSA	3344.651508	0.706847015	0.08768138	8.0615407	7.53E-16	2.88E-13		DOC2A	767.9361519	-0.69942057	0.171484809	-4.078615331	4.53047E-05	0.006005093		DHX9	10480.084	0.319051186	0.038170374	8.358607894	6.35E-17	1.71E-14		HSPA4	9218.355765	0.315375795	0.040363871	7.813318959	5.57E-15	1.18E-12
NOL6	1484.982233	0.952112752	0.082360277	11.56033942	6.54E-31	2.36E-28		DNAJA1	4933.149738	0.56676192	0.04943147	11.46560924	1.96E-30	7.71E-28		MDM4	1754.835221	-0.801732876	0.099644311	-8.045947297	8.56E-16	3.17E-13		RPL23	22422.3717	-0.559163916	0.137289659	-4.072877169	4.64359E-05	0.006005093		MIB1	3718.949568	-0.453104877	0.054242765	-8.353277665	6.64E-17	1.75E-14		PHGDH	6289.258721	-0.34703536	0.044817162	-7.743358594	9.68E-15	2.00E-12
SLC7A1	5293.224125	-0.582844236	0.050997758	-11.4288208	3.00E-30	1.05E-27		PMAIP1	4117.407259	-0.592293599	0.051719169	-11.45210975	2.29E-30	8.75E-28		PES1	3287.216014	0.699610259	0.087183599	8.02456271	1.02E-15	3.67E-13		HK2	1763.853382	0.627108319	0.154275761	4.064853185	4.80627E-05	0.006093597		RACK1	30209.94491	0.256456128	0.030961097	8.283173093	1.20E-16	3.09E-14		NOP58	5254.136491	0.356995455	0.046472272	7.681902317	1.57E-14	3.18E-12
PMAIP1	3926.073986	-0.64181205	0.056248232	-11.41035071	3.71E-30	1.27E-27		JUN	16212.76576	0.395868075	0.034638783	11.42846375	3.01E-30	1.12E-27		CALR	9293.69034	0.699504586	0.087294417	8.013165195	1.12E-15	3.92E-13		UQCRB	3057.377857	-0.814831125	0.200859027	-4.056731413	4.97643E-05	0.006109904		AHNAK	2816.709839	-0.50828163	0.062736984	-8.101786162	5.42E-16	1.36E-13		ATP5F1C	6382.714375	0.359389059	0.046911224	7.661046272	1.84E-14	3.66E-12
HSPH1	5732.0039	0.620099352	0.054415668	11.395603	4.40E-30	1.47E-27		GARS1	4429.082623	-0.573724849	0.050261985	-11.41468756	3.53E-30	1.27E-27		EIF4G1	12443.15867	0.665721833	0.083467866	7.975785981	1.51E-15	5.17E-13		PSME3	3381.477713	0.559093701	0.137869183	4.055247807	5.00812E-05	0.006109904		HMGN1	6686.821224	0.350049026	0.04333501	8.077741883	6.60E-16	1.63E-13		CSE1L	10548.67014	0.306070602	0.040009391	7.649968979	2.01E-14	3.91E-12
DHX37	2306.623788	0.8125036	0.071891908	11.3017393	1.29E-29	4.18E-27		PPRC1	3372.102348	0.652992261	0.057929492	11.27219042	1.80E-29	6.31E-27		OGT	5835.194354	-0.706948828	0.089451039	-7.903193005	2.72E-15	9.04E-13		TCP1	8546.628073	0.52901785	0.131178877	4.032797507	5.51168E-05	0.006599723		SRSF3	11537.11573	0.303214231	0.037825002	8.016238412	1.09E-15	2.63E-13		ZC3H15	4282.785225	0.384643308	0.050606128	7.600725957	2.94E-14	5.62E-12
SAFB2	2412.126562	0.75654692	0.067286693	11.24363352	2.49E-29	7.90E-27		EIF4G1	27776.98887	0.363738737	0.032544577	11.17663114	5.31E-29	1.81E-26		NCLN	3282.675151	0.74721255	0.094754318	7.885788943	3.13E-15	1.01E-12		LTB4R	644.4920519	-0.706914599	0.176840572	-3.997468395	6.40235E-05	0.00752684		RAN	17473.53669	0.289923638	0.036196414	8.00973363	1.15E-15	2.71E-13		RPS27	12521.14943	0.340156622	0.045100431	7.542203345	4.62E-14	8.64E-12
DPH2	1615.196379	0.881637214	0.078623668	11.21338191	3.51E-29	1.09E-26		HSP90B1	8479.99622	0.459133926	0.041114415	11.16722515	5.90E-29	1.96E-26		ARRDC4	933.822918	-0.968685926	0.12289903	-7.881965606	3.22E-15	1.02E-12		SSR3	3806.905839	0.616790929	0.154995634	3.979408417	6.9087E-05	0.007924193		HSPA4	9039.645153	0.328846695	0.041490651	7.925802223	2.27E-15	5.24E-13		HSP90B1	11726.46435	0.30220859	0.040122463	7.532154405	4.99E-14	9.06E-12
SRRT	4844.502436	0.589854487	0.052714079	11.18969539	4.58E-29	1.39E-26		SAFB	4867.587496	0.552014078	0.050252676	10.98476971	4.52E-28	1.47E-25		PRMT1	4580.786383	0.674015225	0.08566676	7.86787348	3.61E-15	1.11E-12		AP2B1	3092.795539	0.570447382	0.143444508	3.976780911	6.98545E-05	0.007924193		LRP1	1066.589345	-0.714046066	0.090192283	-7.916930789	2.43E-15	5.52E-13		IRS4	52858.2699	-0.219837989	0.029190436	-7.531164868	5.03E-14	9.06E-12
PDIA4	4676.421152	0.586993384	0.052882754	11.09990195	1.26E-28	3.72E-26		TATDN2	1782.902966	0.790464088	0.071983599	10.98116925	4.71E-28	1.49E-25		PLEKHH2	495.5644029	-1.198089126	0.15249121	-7.85677498	3.94E-15	1.18E-12		ANKRD19P	973.8512352	-0.636909993	0.160971777	-3.95665629	7.60062E-05	0.008473377		RPS3A	42031.71044	0.278615116	0.035237261	7.906832448	2.64E-15	5.87E-13		RPS14	21877.23074	0.323654183	0.043167492	7.497636866	6.50E-14	1.15E-11
SRM	5363.415266	0.581339523	0.052482922	11.07673699	1.63E-28	4.71E-26		DHX37	2287.993671	0.715510655	0.066171396	10.81299012	2.99E-27	9.01E-25		FKBP4	6183.266183	0.797252733	0.101560594	7.850020357	4.16E-15	1.18E-12		POLR1A	2374.76808	0.576375885	0.145954394	3.949013594	7.84739E-05	0.008600207		STIP1	11578.6871	0.290984656	0.037099792	7.843296194	4.39E-15	9.56E-13		PCDH19	1972.422763	-0.509046716	0.067938513	-7.492756239	6.74E-14	1.17E-11
SRSF1	11416.96655	0.466334289	0.04213178	11.06846871	1.78E-28	5.06E-26		CEBPG	1574.187008	-0.832619759	0.076998351	-10.81347524	2.97E-27	9.01E-25		GOLGA8A	1880.840638	-0.790693505	0.10069595	-7.852287081	4.09E-15	1.18E-12		PFAS	2793.213934	0.629618006	0.16018997	3.930445866	8.47885E-05	0.009137372		STC2	1862.026324	-0.590651554	0.075987517	-7.773007646	7.66E-15	1.64E-12		NDUFAF8	2133.175784	0.48891497	0.065902931	7.418713536	1.18E-13	2.02E-11
PTDSS1	2794.185529	0.691751491	0.06288773	10.99978475	3.83E-28	1.06E-25		ALDH1L2	442.700842	-1.631105492	0.152555808	-10.69186098	1.11E-26	3.27E-24		TOMM40	3454.669883	0.901919914	0.114911769	7.848803642	4.20E-15	1.18E-12		GEMIN5	1523.561959	0.601944284	0.153771537	3.914536445	9.05781E-05	0.009446415		RPS26	4200.462485	0.39639873	0.051023391	7.768960872	7.91E-15	1.66E-12		HNRNPC	24473.72398	0.23135834	0.031213752	7.412064487	1.24E-13	2.08E-11
HNRNPH1	11160.10204	0.454226217	0.041670371	10.90046002	1.15E-27	3.12E-25		URB2	1982.985016	0.7241368	0.068703883	10.53996907	5.65E-26	1.63E-23		PDIA4	5460.619964	0.622473446	0.079602069	7.819814886	5.29E-15	1.46E-12		DMAC1	870.8647334	-0.675163313	0.172341073	-3.917599565	8.94351E-05	0.009446415		RPL23	21359.57962	0.260700984	0.03359436	7.760260382	8.48E-15	1.75E-12		SLIRP	1572.443394	0.575616777	0.0780376	7.376146626	1.63E-13	2.69E-11
SLC27A4	2196.494518	0.755732734	0.06948856	10.87564247	1.51E-27	4.01E-25		PDIA4	4682.318641	0.5071054	0.048331194	10.49230018	9.37E-26	2.64E-23		EIF3B	6806.214214	0.654915876	0.083837126	7.811764401	5.64E-15	1.52E-12		RRP12	1178.540699	0.648868803	0.166618653	3.894334695	9.84686E-05	0.010106318		BCCIP	3163.783872	0.445772429	0.057507821	7.751509603	9.08E-15	1.84E-12		AARS1	3804.214057	-0.389820189	0.053064061	-7.346218517	2.04E-13	3.30E-11
SFPQ	14123.88094	0.436165952	0.040162109	10.86013574	1.78E-27	4.66E-25		SRSF1	11455.04552	0.389166654	0.037202325	10.46081551	1.31E-25	3.61E-23		ANKRD19P	941.2880353	-0.934166	0.119676275	-7.805774398	5.91E-15	1.57E-12		ALDH1B1	1429.771118	0.600537451	0.155922724	3.851506912	0.000117393	0.011860383		RPSA	33233.09554	0.286630048	0.037229632	7.698976102	1.37E-14	2.73E-12		MATR3	14172.28979	0.293992888	0.040361345	7.284021051	3.24E-13	5.17E-11
RSL24D1	2713.757104	-0.774603451	0.071534809	-10.82834304	2.53E-27	6.48E-25		NSUN2	5371.66813	0.485970878	0.046614999	10.42520403	1.90E-25	5.14E-23		TRNS1	9820.635096	-0.619290665	0.079420216	-7.797645146	6.31E-15	1.64E-12		MYH10	6519.380184	0.51696349	0.135104374	3.826400841	0.00013003	0.012935033		HNRNPH1	11374.19832	0.289147999	0.037835908	7.642158392	2.14E-14	4.17E-12		UQCRB	3001.808195	0.438262754	0.060315656	7.266152433	3.70E-13	5.80E-11
GPATCH4	3595.314885	0.621770169	0.057714939	10.77312351	4.61E-27	1.16E-24		NAT8L	3765.614861	0.578624902	0.055748591	10.37918435	3.08E-25	8.16E-23		P4HB	10892.20939	0.584762678	0.075335444	7.762118982	8.35E-15	2.13E-12		CETN3	603.5353971	-0.684765397	0.17942883	-3.816362163	0.000135434	0.013268396		RPL29	26868.33942	0.24184516	0.031774236	7.611360429	2.71E-14	5.21E-12		RNF213	2289.873494	-0.478263682	0.066364632	-7.206604857	5.74E-13	8.86E-11
ODC1	7414.602677	0.490193632	0.046003463	10.65558114	1.64E-26	3.98E-24		SLC27A4	2191.799381	0.671314845	0.065104911	10.31127807	6.27E-25	1.62E-22		ENO1	27919.78329	0.609431651	0.079008665	7.713478615	1.22E-14	3.05E-12		CANX	16833.52867	0.547691632	0.143709944	3.811090705	0.000138355	0.013348619		RPS23	18298.87053	0.275441548	0.036272724	7.593627286	3.11E-14	5.88E-12		CYCS	10290.50155	0.272567799	0.037970158	7.178474241	7.05E-13	1.07E-10
SSR3	3164.524279	0.656869489	0.061642933	10.65603886	1.63E-26	3.98E-24		NOL6	1444.914328	0.815921327	0.079608071	10.24922867	1.19E-24	3.03E-22		IPO4	2602.770133	0.713841189	0.09257226	7.711178125	1.25E-14	3.05E-12		NUP188	3989.328034	0.524119489	0.137784927	3.803895695	0.000142438	0.013348619		HMGN2	8317.18521	0.324153352	0.042752105	7.582161231	3.40E-14	6.31E-12		RPL30	8003.671578	0.366289199	0.051384798	7.128357316	1.02E-12	1.52E-10
NSUN2	5293.002216	0.533254124	0.050572628	10.54432295	5.40E-26	1.28E-23		CARS1	1112.05376	-0.912529336	0.089075292	-10.244472	1.25E-24	3.12E-22		ADRM1	2526.017131	0.780910745	0.101377247	7.703017837	1.33E-14	3.19E-12		ZFAS1	764.235026	-0.659466967	0.173366813	-3.803882402	0.000142446	0.013348619		TRAM1	2469.795407	0.50978907	0.06732099	7.572513015	3.66E-14	6.60E-12		RARS1	3804.612755	0.406019403	0.057104465	7.110116538	1.16E-12	1.71E-10
MRC2	831.2325319	-1.103853361	0.104702334	-10.54277701	5.49E-26	1.28E-23		ARRDC4	778.9214598	-1.074796545	0.105276044	-10.20931736	1.80E-24	4.41E-22		PARP1	21470.83943	0.558611209	0.072658818	7.688140574	1.49E-14	3.52E-12		HDGF	6666.931433	0.543347333	0.143743609	3.779975588	0.000156844	0.014041091		LDHB	41361.69281	0.253768432	0.033512965	7.572246504	3.67E-14	6.60E-12		USP16	2116.232397	0.471605499	0.066618899	7.079154769	1.45E-12	2.11E-10
POLR2A	8814.92971	0.465936026	0.044279967	10.52250171	6.80E-26	1.56E-23		DPH2	1597.688396	0.780070828	0.07658502	10.18568416	2.30E-24	5.52E-22		SEC61A1	4788.750657	0.670185271	0.087489439	7.660184759	1.86E-14	4.30E-12		PARP1	20087.50036	0.497470525	0.131676177	3.777984255	0.000158103	0.014041091		RPL21	12289.44859	0.278897048	0.036847064	7.569044064	3.76E-14	6.66E-12		SEC61G	2779.271373	0.429249649	0.061035755	7.032757308	2.02E-12	2.90E-10
SQLE	3914.658506	0.60819332	0.057897139	10.50472153	8.22E-26	1.86E-23		KLHL21	2007.679183	0.681269655	0.067440101	10.10184816	5.42E-24	1.28E-21		DHCR7	2713.550815	0.702022699	0.091676918	7.657573037	1.89E-14	4.31E-12		HEATR1	4013.93242	0.612099327	0.16223398	3.772941565	0.000161334	0.014041091		ETF1	7481.561554	0.326036494	0.043117871	7.56151652	3.98E-14	6.95E-12		SET	19232.5145	0.230600805	0.032818651	7.026516878	2.12E-12	2.98E-10
POU3F3	4373.901846	-0.565158757	0.054002211	-10.46547444	1.24E-25	2.76E-23		MYBBP1A	6458.232694	0.485463017	0.04814159	10.08406701	6.50E-24	1.50E-21		RCC1	3834.048213	0.678237811	0.088632192	7.652273907	1.97E-14	4.39E-12		ATG9A	1783.157816	0.550430809	0.146195286	3.765038013	0.000166524	0.014041091		ACTB	43136.91382	0.225466396	0.029909601	7.538261559	4.76E-14	8.18E-12		SUB1	6137.961778	0.324669404	0.046289146	7.013942467	2.32E-12	3.22E-10
MYBBP1A	6436.723477	0.560804693	0.053763301	10.43099447	1.79E-25	3.91E-23		SHMT2	5585.103931	-0.464024588	0.046243446	-10.03438604	1.08E-23	2.45E-21		PTPA	2532.43889	0.80632177	0.105388031	7.650980482	1.99E-14	4.39E-12		WFS1	791.0279816	0.635205477	0.168477878	3.770260421	0.000163077	0.014041091		RPS15A	15492.04617	0.260443899	0.03484258	7.474874182	7.73E-14	1.31E-11		H2AZ1	13584.88986	0.292365063	0.041771989	6.99906969	2.58E-12	3.53E-10
PPRC1	3256.905396	0.651380019	0.062534132	10.41639178	2.09E-25	4.49E-23		NEAT1	3348.45388	-0.57289196	0.057906521	-9.893392839	4.45E-23	9.94E-21		PHB	5247.073759	0.716213412	0.093747479	7.639815128	2.18E-14	4.70E-12		COX7C	5030.130462	-0.529364332	0.140157485	-3.776925149	0.000158776	0.014041091		RPS7	26647.51972	0.287790035	0.038550204	7.465331019	8.31E-14	1.38E-11		UQCRH	5359.96663	0.340699862	0.048777827	6.984728152	2.85E-12	3.85E-10
URB2	1955.867181	0.770324535	0.074082643	10.39817836	2.53E-25	5.35E-23		SRM	5319.776789	0.478013642	0.048367661	9.882918219	4.94E-23	1.08E-20		BYSL	836.8667	0.975798082	0.127928944	7.627656829	2.39E-14	5.09E-12		PPARGC1B	662.3855261	0.671101984	0.178157527	3.766902227	0.000165286	0.014041091		GNL3	7037.901304	0.326327631	0.043839783	7.44364158	9.79E-14	1.61E-11		GARS1	5828.863759	-0.317144626	0.045547523	-6.962939037	3.33E-12	4.44E-10
ATF3	2207.124156	-0.707517042	0.068225274	-10.3703071	3.38E-25	7.05E-23		HSPH1	5527.870775	0.448987567	0.045461829	9.876143979	5.28E-23	1.14E-20		SDF2L1	810.0464968	1.182230365	0.155076413	7.623534393	2.47E-14	5.17E-12		FKBP1A	4335.535552	0.60714914	0.161303637	3.764013958	0.000167208	0.014041091		TRA2B	4846.999981	0.358430323	0.048207895	7.43509592	1.04E-13	1.69E-11		LSM3	2186.918979	0.449477054	0.064818132	6.934433912	4.08E-12	5.36E-10
EIF4G1	27251.71955	0.401875937	0.039087609	10.28141523	8.55E-25	1.75E-22		ATF4	12487.68268	-0.388243739	0.039329083	-9.871670344	5.52E-23	1.17E-20		RRP9	983.4143471	1.06380215	0.139631555	7.618637138	2.56E-14	5.28E-12		GAL	922.3271384	0.696762571	0.185273877	3.760716746	0.000169427	0.01404508		SLC38A2	4995.337229	-0.358190237	0.048402317	-7.400270501	1.36E-13	2.17E-11		SLC6A9	252.629359	-1.250087799	0.180870842	-6.911494317	4.80E-12	6.22E-10
XIST	35654.92746	-0.466040378	0.045560176	-10.22911721	1.47E-24	2.97E-22		ATF3	2341.136589	-0.614788273	0.063242746	-9.721087662	2.45E-22	5.13E-20		TRNY	1694.731271	-0.99109074	0.130271841	-7.607866242	2.79E-14	5.65E-12		GNL3L	1574.552228	0.562149167	0.149675248	3.755792443	0.000172794	0.014142849		AMD1	5147.390341	0.346493012	0.047081237	7.359471308	1.85E-13	2.91E-11		TOMM5	2147.22378	0.464999203	0.06736458	6.902725479	5.10E-12	6.53E-10
MRTO4	3405.08426	0.590739105	0.057864533	10.20900157	1.81E-24	3.60E-22		ODC1	7417.429018	0.406107319	0.042077243	9.651471614	4.85E-22	9.97E-20		SLC25A27	321.4702084	-1.369487339	0.180389201	-7.591847668	3.15E-14	6.30E-12		C15orf39	1171.950216	0.620458483	0.165425355	3.750685519	0.000176352	0.014253632		RPL27A	17611.31343	0.255553667	0.034778197	7.34809984	2.01E-13	3.12E-11		DNAJC2	1617.385491	0.531810294	0.077562758	6.856515987	7.06E-12	8.91E-10
ALDH1L2	431.3076328	-1.587400918	0.155547507	-10.2052482	1.88E-24	3.63E-22		HNRNPH1	11122.46108	0.359501299	0.037274428	9.644716803	5.18E-22	1.05E-19		LINC01000	1982.605161	-0.725553619	0.095765162	-7.576383775	3.55E-14	6.99E-12		CDC20	2406.893999	0.562343654	0.150295055	3.741597842	0.000182854	0.014596713		CCT4	11363.06005	0.339955087	0.046289841	7.344053873	2.07E-13	3.17E-11		EEF1B2	8551.103731	0.273692236	0.039930279	6.854252993	7.17E-12	8.94E-10
IPO4	3123.190953	0.617671748	0.060521213	10.20587189	1.87E-24	3.63E-22		HMGN2	10396.36987	0.367554038	0.038277343	9.60239153	7.81E-22	1.56E-19		PSME3	3653.28379	0.644909952	0.085265642	7.56353836	3.92E-14	7.60E-12		PDIA6	3366.411719	0.520695124	0.139681568	3.727729651	0.000193212	0.015235511		DDX1	5856.62036	0.346144612	0.047147853	7.341683396	2.11E-13	3.19E-11		NACA	17411.11045	0.228613167	0.033400398	6.844623928	7.67E-12	9.32E-10
EIF4G2	19054.30372	0.459765708	0.045385424	10.13025046	4.06E-24	7.72E-22		H1-10	10209.23475	-0.366089217	0.038252934	-9.570225915	1.07E-21	2.10E-19		CAD	4424.734845	0.647245156	0.085679988	7.554216224	4.21E-14	8.04E-12		NT5DC2	5839.998869	0.505645031	0.136168785	3.713369635	0.000204518	0.01536535		RPF2	2055.129181	0.4957431	0.067636915	7.329475352	2.31E-13	3.45E-11		EIF5	2676.296843	0.416649471	0.060864247	6.845553637	7.62E-12	9.32E-10
ATF4	11835.22864	-0.454392467	0.044970773	-10.10417298	5.29E-24	9.94E-22		SAFB2	2337.211242	0.602434551	0.063297177	9.517557907	1.77E-21	3.43E-19		BOP1_1	397.0522791	1.488751542	0.19805442	7.516881179	5.61E-14	1.05E-11		HTT	3285.376955	0.507944159	0.136948706	3.709010277	0.000208071	0.01536535		CDK6	1839.400048	-0.528384265	0.072129133	-7.325531902	2.38E-13	3.50E-11		MRPL3	6091.423777	0.317454217	0.046500664	6.826874969	8.68E-12	1.04E-09
APEX1	3511.286222	0.609539794	0.060424073	10.08769789	6.26E-24	1.16E-21		MRTO4	3433.902153	0.528641247	0.055567565	9.513485979	1.84E-21	3.52E-19		HNRNPM	10067.88674	0.671388001	0.089559861	7.496527972	6.55E-14	1.21E-11		HSP90AB1	17742.2215	0.484573283	0.130769285	3.705558863	0.000210925	0.01536535		LYAR	2461.055167	0.465003277	0.063563598	7.315559373	2.56E-13	3.72E-11		SLC16A1	7005.20777	0.292850572	0.042991125	6.811884399	9.63E-12	1.14E-09
RRS1	1275.286362	0.862426926	0.085611402	10.07373905	7.22E-24	1.32E-21		GPT2	1821.665981	-0.675347439	0.071662581	-9.423989849	4.34E-21	8.16E-19		SLC25A10	1338.275733	0.81456635	0.109053835	7.469396644	8.06E-14	1.47E-11		ACTB	31582.88775	0.532795996	0.14373805	3.70671507	0.000209965	0.01536535		HMGCS1	4370.342778	0.376974219	0.05173526	7.286601485	3.18E-13	4.56E-11		RPL23A	21602.8439	0.220202522	0.032657246	6.742838167	1.55E-11	1.82E-09
TFRC	6612.691652	0.527587903	0.052556911	10.03841155	1.03E-23	1.86E-21		CCDC85C	2302.400023	0.59935055	0.063662934	9.414434987	4.76E-21	8.81E-19		CD320	1778.563136	0.781938729	0.105227333	7.430946944	1.08E-13	1.94E-11		CCDC86	1360.25226	0.660901843	0.178338524	3.705883773	0.000210655	0.01536535		PWP1	2719.96186	0.447964819	0.061503849	7.28352498	3.25E-13	4.61E-11		RPL24	13427.66958	0.249334119	0.037068973	6.726221319	1.74E-11	2.02E-09
H1-10	9435.01802	-0.518127883	0.051657731	-10.03001633	1.12E-23	2.00E-21		ACTB	31031.35822	0.342564856	0.036629142	9.35224887	8.58E-21	1.57E-18		LOC100507412	473.3114934	1.133099747	0.152567012	7.426898736	1.11E-13	1.98E-11		COMMD6	595.9589304	-0.710226589	0.190846841	-3.721447979	0.000198084	0.01536535		TPT1	16822.81582	0.253182002	0.034793623	7.276678281	3.42E-13	4.79E-11		DHX9	10492.58809	0.25714586	0.038477741	6.68297703	2.34E-11	2.68E-09
SON	8254.070027	0.504915391	0.050809973	9.937328519	2.86E-23	5.02E-21		SON	8255.039444	0.420729732	0.045088812	9.331133749	1.05E-20	1.89E-18		CYB5R3	2823.912509	0.665630794	0.090084802	7.388935516	1.48E-13	2.60E-11		IRS4	30377.889	0.509008774	0.137388847	3.704876963	0.000211493	0.01536535		SRPRB	2143.641904	0.485730848	0.066911765	7.259274209	3.89E-13	5.38E-11		PSMC6	2199.612573	0.428826522	0.064467309	6.651844612	2.89E-11	3.27E-09
ULBP1	248.2739272	-2.076848861	0.211301766	-9.828828687	8.46E-23	1.46E-20		RRS1	1315.827548	0.856478757	0.092024539	9.307069266	1.31E-20	2.33E-18		TCP1	9028.029492	0.561291728	0.076218223	7.364272026	1.78E-13	3.08E-11		RPL21	11161.32326	-0.494531428	0.134614128	-3.673696339	0.000239067	0.017154118		TSC22D3	14171.71567	-0.271521462	0.037504567	-7.239690693	4.50E-13	6.14E-11		NDUFA4	3830.951002	0.348742642	0.052731847	6.613510802	3.75E-11	4.18E-09
UBAP2L	6116.407139	0.492190082	0.050541864	9.73826536	2.07E-22	3.54E-20		SLC38A1	6239.524529	-0.412344945	0.044373432	-9.292608716	1.51E-20	2.64E-18		PSMD1	2484.762062	0.668123998	0.090921233	7.348382526	2.01E-13	3.43E-11		PRPF8	12995.90757	0.488497346	0.133062271	3.671193505	0.00024142	0.017154118		YWHAE	23774.84627	0.242494663	0.03354119	7.229757307	4.84E-13	6.53E-11		DCAF13	1585.978092	0.493089275	0.074572809	6.612185877	3.79E-11	4.18E-09
VEGFA	1108.358123	-0.88275502	0.091498662	-9.647736933	5.03E-22	8.48E-20		YARS1	4619.453996	-0.449578735	0.048521042	-9.265644695	1.94E-20	3.35E-18		CFL1	7493.077653	0.673228949	0.091761968	7.336688178	2.19E-13	3.69E-11		SLIT2	9308.448304	0.476972269	0.130122059	3.665575777	0.000246783	0.017344534		RPN1	6258.133756	0.320659376	0.044363779	7.227954505	4.90E-13	6.54E-11		MTHFD2	4626.09922	-0.318336928	0.04816413	-6.609419237	3.86E-11	4.22E-09
RANGAP1	6915.996216	0.447937912	0.046477892	9.637655484	5.54E-22	9.24E-20		RANGAP1	6996.141484	0.391134129	0.042280222	9.250995107	2.22E-20	3.79E-18		TSPYL1	3533.740362	0.657751231	0.089932649	7.313820242	2.60E-13	4.32E-11		CA2	2556.394004	0.521156168	0.142562698	3.65562785	0.000256553	0.017647592		BTF3	8059.256688	0.303279786	0.042028108	7.216118015	5.35E-13	7.05E-11		RPL11	19270.3725	0.243132048	0.036817503	6.603708183	4.01E-11	4.33E-09
TASOR2	4692.766816	0.574424773	0.059695062	9.622651415	6.42E-22	1.06E-19		POLR2A	8766.454517	0.36607156	0.039868959	9.181869128	4.24E-20	7.13E-18		NOP2	2383.060409	0.690743525	0.09534935	7.244344383	4.35E-13	7.14E-11		DDB1	7777.763758	0.479969228	0.131263103	3.656543374	0.000255639	0.017647592		RARS1	3733.589945	0.421095547	0.058636559	7.181450576	6.90E-13	8.99E-11		RBM39	6648.594981	0.285279812	0.043797365	6.513629551	7.34E-11	7.84E-09
GAL	2041.282414	0.680384462	0.070735669	9.618689805	6.67E-22	1.08E-19		SNHG3	1554.979801	0.704699799	0.077631888	9.077452761	1.11E-19	1.85E-17		HSP90AA1	36141.19953	0.570836796	0.078851059	7.239430939	4.51E-13	7.31E-11		EMC3-AS1	551.1186874	-0.667199416	0.183003054	-3.645837609	0.000266522	0.018140346		POU2F1	1329.358494	-0.605780223	0.084528663	-7.166565774	7.69E-13	9.90E-11		RPL37	15997.82179	0.272726143	0.041955249	6.500405797	8.01E-11	8.47E-09
KIF1A	1773.363332	-0.739085898	0.077016775	-9.596427559	8.28E-22	1.30E-19		TOMM40	5065.953978	0.433238566	0.047972343	9.031006943	1.70E-19	2.79E-17		RANGAP1	5683.255737	0.667906369	0.092405601	7.22798577	4.90E-13	7.85E-11		DPYSL5	1966.017066	0.553030443	0.151976704	3.638915892	0.000273788	0.018250665		U2AF1	3989.061501	0.375602687	0.052478917	7.157211086	8.23E-13	1.05E-10		RPL29	27144.75453	0.203005976	0.031376856	6.469927364	9.81E-11	1.03E-08
SLC2A3	1157.014652	-0.90470435	0.094276881	-9.596248191	8.29E-22	1.30E-19		APEX1	3454.653789	0.486900585	0.05421919	8.980226078	2.70E-19	4.38E-17		SLC44A5	1148.028873	-0.820191844	0.113819702	-7.206062142	5.76E-13	9.11E-11		DYNC1H1	11621.83859	0.477359229	0.131119299	3.640648109	0.000271953	0.018250665		CCDC86	3876.97251	0.373171259	0.052150542	7.155654493	8.33E-13	1.05E-10		IDI1	2964.169329	0.395204752	0.061158145	6.462013394	1.03E-10	1.07E-08
CEBPG	1546.62378	-0.768480805	0.080074351	-9.597090665	8.22E-22	1.30E-19		SRSF2	5497.976644	0.467742555	0.05211737	8.974792013	2.84E-19	4.54E-17		DDX54	2410.344757	0.685248454	0.095209894	7.197239972	6.14E-13	9.61E-11		POLR2A	6620.090659	0.520868684	0.144301913	3.609575739	0.000306698	0.020235823		ENO1	52564.54711	0.222317995	0.031132854	7.140944891	9.27E-13	1.15E-10		DHX15	7748.833773	0.26203871	0.040572341	6.458555286	1.06E-10	1.08E-08
CALCB	6417.335049	-1.041475486	0.108824251	-9.570251793	1.07E-21	1.65E-19		FKBP4	11394.09919	0.340541855	0.037988686	8.964296854	3.12E-19	4.94E-17		GNA11	2207.735922	0.719649216	0.100087314	7.190214129	6.47E-13	9.99E-11		SRPRA	2075.822768	0.539885954	0.149803871	3.603951943	0.000313415	0.020470117		YBX1	31089.08882	0.226823267	0.031808172	7.130974724	9.97E-13	1.23E-10		MRPS23	2626.679418	0.392539229	0.061002414	6.434814677	1.24E-10	1.25E-08
PSME3	6457.040389	0.452473794	0.047549634	9.515820761	1.80E-21	2.76E-19		EIF4G2	18842.68932	0.345391277	0.038548839	8.959836001	3.25E-19	5.08E-17		URB2	1674.56617	0.711860362	0.099421433	7.160029209	8.07E-13	1.23E-10		LARS2	1222.593271	0.568194163	0.158109062	3.593684986	0.000326034	0.020872631		RPL7	19891.64382	0.243086738	0.034133668	7.121611908	1.07E-12	1.30E-10		COX7C	6049.870255	0.324845333	0.050772888	6.398007818	1.57E-10	1.58E-08
TOMM40	5058.823128	0.514615426	0.054306349	9.476155758	2.64E-21	4.00E-19		SAPCD2	2424.768381	0.577842952	0.065047776	8.883362104	6.49E-19	1.00E-16		PUS1	1655.77925	0.862943927	0.120692724	7.149925037	8.68E-13	1.31E-10		USB1	839.3785394	0.593846659	0.165177423	3.595204761	0.000324137	0.020872631		UBXN7	1724.698018	-0.519183938	0.073318407	-7.081222259	1.43E-12	1.72E-10		PHF5A	2037.360558	0.446696043	0.069984699	6.382767202	1.74E-10	1.73E-08
SRCAP	7052.470823	0.455036892	0.048128366	9.454650777	3.24E-21	4.85E-19		SPEN	8443.929702	0.380614271	0.042860569	8.880289763	6.67E-19	1.02E-16		PFAS	3091.161837	0.76805875	0.107546252	7.141659853	9.22E-13	1.38E-10		RPS15A	18566.27082	-0.562272303	0.156667052	-3.588963328	0.000331996	0.021045913		RPL35	17844.26179	0.308865437	0.043695083	7.068654362	1.56E-12	1.85E-10		DNTTIP2	2907.882764	0.444800619	0.069901469	6.363251417	1.98E-10	1.94E-08
DYNLL1	2401.07322	0.656481818	0.069633548	9.42766574	4.19E-21	6.21E-19		PTDSS1	2694.557158	0.52388407	0.059569116	8.794558454	1.44E-18	2.16E-16		RRS1	996.9518232	0.852666076	0.119458446	7.137762995	9.49E-13	1.40E-10		MAPKAPK3	1237.324034	0.561718274	0.156946297	3.57904764	0.000344849	0.021236106		PSMA4	8877.777315	0.292133904	0.041331376	7.068090378	1.57E-12	1.85E-10		CALM2	7005.072606	0.26687827	0.042019044	6.351364562	2.13E-10	2.08E-08
PGD	5015.465535	0.484313281	0.05147263	9.409141865	5.00E-21	7.25E-19		CLUH	5551.846772	0.404050273	0.046267942	8.732834256	2.48E-18	3.70E-16		PPP1R14B	3589.954513	0.796699474	0.11178223	7.127246216	1.02E-12	1.49E-10		EIF4G1	11260.19359	0.526408518	0.146913301	3.583123628	0.00033951	0.021236106		RNF213	2239.794357	-0.468655405	0.066328359	-7.065686709	1.60E-12	1.87E-10		UTP14A	1861.834898	0.451305506	0.071215121	6.337214605	2.34E-10	2.25E-08
LYAR	2344.850341	0.629965165	0.066948656	9.409676116	4.98E-21	7.25E-19		GAL	2037.262211	0.594732727	0.068275442	8.710785408	3.02E-18	4.45E-16		MST1	435.5161782	-1.174578205	0.165092674	-7.11465975	1.12E-12	1.62E-10		LETM1	2278.401037	0.53327847	0.148907105	3.581282899	0.000341911	0.021236106		PPIA	36664.85749	0.2212484	0.031410097	7.04386229	1.87E-12	2.16E-10		PSMA3	2902.22422	0.413418424	0.065273205	6.333662131	2.39E-10	2.28E-08
GRSF1	3002.55693	0.589608675	0.063256646	9.320896928	1.15E-20	1.65E-18		GRSF1	2990.696154	0.497532558	0.057238787	8.692227518	3.55E-18	5.18E-16		NOC2L	3078.349087	0.706709139	0.0996788	7.089864008	1.34E-12	1.91E-10		CTPS1	2691.622741	0.504730429	0.141243892	3.573467301	0.000352285	0.021288565		PSMB5	3135.891908	0.402634382	0.057192345	7.04000479	1.92E-12	2.20E-10		HDAC2	5851.065498	0.302363082	0.047979082	6.301977268	2.94E-10	2.77E-08
HSP90B1	8188.878703	0.456619217	0.049197777	9.281297749	1.67E-20	2.37E-18		LPCAT1	2875.670843	0.543769468	0.062675593	8.675936524	4.10E-18	5.91E-16		CENPX	941.5926281	0.975101524	0.138307575	7.050239478	1.79E-12	2.52E-10		UGGT1	2183.620167	0.515792449	0.144271982	3.575139411	0.000350041	0.021288565		RPS24	18542.25307	0.246615581	0.035043402	7.037432657	1.96E-12	2.22E-10		RPSA	33344.14571	0.230004979	0.036599624	6.284353679	3.29E-10	3.08E-08
UTP20	2205.212517	0.664870982	0.071856868	9.252713063	2.19E-20	3.07E-18		GATAD2A	4352.070671	0.445439181	0.051354379	8.673830627	4.18E-18	5.95E-16		ATAD3B	1571.396586	0.867241475	0.123228998	7.037641188	1.96E-12	2.73E-10		TMEM201	878.9264917	0.584138078	0.163742235	3.5674246	0.000360507	0.021566759		P4HB	12042.95066	0.262942833	0.037375799	7.035109436	1.99E-12	2.23E-10		RPF2	2048.504609	0.42600635	0.068062418	6.25905399	3.87E-10	3.59E-08
LRRC59	7182.766223	0.460633543	0.049841947	9.241884942	2.42E-20	3.36E-18		SLC3A2	5376.497867	-0.472182626	0.054547519	-8.656353886	4.87E-18	6.86E-16		PGAM1	6019.85887	0.558060307	0.079341816	7.033621531	2.01E-12	2.75E-10		MLEC	4558.005219	0.479373206	0.134458472	3.565213834	0.00036356	0.021566759		DDX18	4563.327005	0.360801485	0.051319272	7.030526213	2.06E-12	2.29E-10		TRIAP1	1502.172617	0.47263193	0.075891058	6.227768368	4.73E-10	4.34E-08
CARS1	1090.481036	-0.85313695	0.092728708	-9.200354062	3.57E-20	4.90E-18		EIF4EBP1	2608.0565	-0.55462023	0.064684613	-8.574221989	9.98E-18	1.39E-15		CHORDC1	1419.975376	0.753527407	0.107114121	7.034809208	2.00E-12	2.75E-10		RPS29	5204.97904	-0.562579116	0.157921578	-3.56239549	0.000367486	0.021601508		EEF1B2	8378.260334	0.285031349	0.0405707	7.025546749	2.13E-12	2.35E-10		LTV1	1712.274076	0.463788286	0.075141016	6.172238699	6.73E-10	6.12E-08
FUS	11920.83873	0.449302804	0.048907523	9.186783074	4.05E-20	5.51E-18		SRRT	4667.937198	0.414463476	0.048538523	8.53885627	1.36E-17	1.87E-15		RPN1	6904.281789	0.570331114	0.08121748	7.022270497	2.18E-12	2.95E-10		ZNF302	719.0508733	-0.646033173	0.181765587	-3.554210587	0.000379116	0.022084333		PDIA4	5661.216282	0.320386415	0.045889073	6.981758348	2.92E-12	3.18E-10		GNL2	3225.306962	0.367890432	0.059639565	6.168563259	6.89E-10	6.15E-08
GARS1	4361.666403	-0.507865064	0.055548071	-9.142802889	6.09E-20	8.19E-18		EN2	1816.849713	0.624770151	0.073560382	8.493296731	2.01E-17	2.74E-15		TTLL12	3427.185232	0.643886125	0.091898421	7.006498243	2.44E-12	3.27E-10		TATDN2	1384.732783	0.534349455	0.150698128	3.545826764	0.000391383	0.022397491		OSTC	1557.612845	0.531114825	0.07617057	6.972703827	3.11E-12	3.36E-10		TOMM6	3537.78111	0.328923799	0.053315713	6.169359512	6.86E-10	6.15E-08
FKBP4	11208.5584	0.38586568	0.04244332	9.091317002	9.78E-20	1.30E-17		SLC5A6	2229.400385	0.545161764	0.06425564	8.484263237	2.17E-17	2.93E-15		URB1	1716.222012	0.696949314	0.099577338	6.999075542	2.58E-12	3.41E-10		RRS1	857.4576865	0.600436849	0.169607128	3.54016282	0.00039988	0.022680927		RPS13	9815.757842	0.274409403	0.039494131	6.94810585	3.70E-12	3.96E-10		RPL22	8695.61882	0.255007427	0.041630364	6.125515188	9.04E-10	7.99E-08
ZC3H6	232.8507226	-1.857103838	0.204964366	-9.060618076	1.30E-19	1.71E-17		PGAM5	4170.810576	0.506279639	0.059756604	8.472362982	2.40E-17	3.21E-15		OAZ1	11792.73271	0.591735317	0.084733129	6.983517828	2.88E-12	3.77E-10		AMOT	17908.69315	0.459739457	0.129971001	3.537246406	0.000404322	0.022733458		SYNE2	1223.484527	-0.612917993	0.088272867	-6.943447182	3.83E-12	4.05E-10		HNRNPH1	11380.89992	0.225117998	0.037040324	6.077646594	1.22E-09	1.06E-07
VIM	5807.94184	0.482877815	0.053671245	8.99695575	2.32E-19	3.03E-17		TUBB4B	8945.243221	0.351564468	0.041643315	8.442278602	3.11E-17	4.12E-15		EEF1AKNMT	1285.861632	0.743920401	0.106595828	6.978888528	2.98E-12	3.85E-10		SEC24D	740.6098225	0.610604939	0.173125989	3.526939783	0.000420392	0.02343325		RPL35A	8177.96885	0.354685547	0.051203303	6.927005278	4.30E-12	4.51E-10		PFDN4	926.3460546	0.580425817	0.09550479	6.077452432	1.22E-09	1.06E-07
TUBB4B	8821.753908	0.403017745	0.044821017	8.991713439	2.43E-19	3.15E-17		UHRF1BP1	1628.641231	-0.639106079	0.075920482	-8.418098278	3.83E-17	5.01E-15		KLF10	594.6379033	-0.964115819	0.13816538	-6.977984083	2.99E-12	3.85E-10		DUSP7	854.8223447	0.631881842	0.179477853	3.520667493	0.000430462	0.023789466		HDAC2	5777.28663	0.333761839	0.048611393	6.865918033	6.61E-12	6.87E-10		ATP5MD	1963.189682	0.431996151	0.071153634	6.071315381	1.27E-09	1.09E-07
H6PD	660.6629242	-1.080822037	0.12023974	-8.988891984	2.50E-19	3.20E-17		MSRB1	924.8720959	0.807650795	0.096176681	8.397574006	4.56E-17	5.91E-15		PTBP1	14828.33988	0.544839261	0.078259816	6.961928714	3.36E-12	4.27E-10		GTF2IP20	992.5748844	-0.612585692	0.174243251	-3.515692516	0.000438609	0.023867887		FUS	11071.19589	0.272005783	0.039656188	6.859100554	6.93E-12	7.14E-10		DDX1	5850.037859	0.278912485	0.046127338	6.046576637	1.48E-09	1.26E-07
ACTB	30418.49209	0.378683288	0.042155065	8.983102981	2.63E-19	3.34E-17		LRRC59	7151.890951	0.363471343	0.04329478	8.395269357	4.65E-17	5.97E-15		NTMT1	448.5378857	1.115157305	0.160239035	6.959336111	3.42E-12	4.31E-10		RPS17	22819.16195	-0.625872905	0.178042718	-3.515296291	0.000439264	0.023867887		RPL26	17367.86564	0.278431703	0.040861394	6.814052987	9.49E-12	9.69E-10		SEPTIN7	4651.67234	0.299625242	0.049593765	6.041590951	1.53E-09	1.29E-07
NAT8L	3710.720844	0.625681161	0.069681756	8.979124535	2.73E-19	3.43E-17		NORAD	4113.250128	-0.433129894	0.051600648	-8.393884715	4.70E-17	5.98E-15		JUN	18110.41947	0.572933181	0.08239958	6.953108021	3.57E-12	4.46E-10		NSUN2	2109.342422	0.50340521	0.143652005	3.5043382	0.000457744	0.024285663		DCTPP1	4789.032415	0.375575035	0.055368431	6.783198092	1.18E-11	1.19E-09		ATP6V1G1	2469.326538	0.370289699	0.061333628	6.037303019	1.57E-09	1.31E-07
SRPRB	2204.050382	0.608903459	0.068050946	8.947758957	3.63E-19	4.52E-17		DHTKD1	2654.888245	-0.516743716	0.061735238	-8.370320356	5.75E-17	7.23E-15		SLC27A4	1266.340279	0.799252699	0.115040852	6.947555457	3.72E-12	4.59E-10		DHCR7	2412.599266	0.520795405	0.14862623	3.504061192	0.00045822	0.024285663		ZFHX3	811.9437067	-0.695338461	0.102742511	-6.767777579	1.31E-11	1.31E-09		TXN	6715.424476	0.302121671	0.050401052	5.994352502	2.04E-09	1.70E-07
PGAM5	4097.219285	0.546394252	0.06120451	8.927352791	4.36E-19	5.38E-17		VEGFA	1197.024129	-0.712881031	0.085213629	-8.365810058	5.97E-17	7.44E-15		VCP	6047.772932	0.548234694	0.079020903	6.937843928	3.98E-12	4.87E-10		CDK2AP1	1541.028838	0.606135195	0.172795716	3.507813785	0.000451805	0.024285663		ILF2	10109.49327	0.259982674	0.038477504	6.756744692	1.41E-11	1.39E-09		BCCIP	3111.265305	0.340504833	0.056970826	5.976828087	2.28E-09	1.88E-07
GRWD1	2945.927643	0.548154794	0.061471446	8.917226306	4.78E-19	5.85E-17		SLC1A3	1429.383707	0.676018375	0.080843295	8.362083376	6.16E-17	7.61E-15		PNO1	791.8574043	0.904088343	0.130639928	6.920459576	4.50E-12	5.44E-10		PANK2	802.7683785	-0.609210039	0.174137086	-3.498450868	0.000467969	0.024600728		HSPD1	25073.36471	0.244930522	0.03625134	6.756454358	1.41E-11	1.39E-09		STIP1	11552.3937	0.219318888	0.03689101	5.945049694	2.76E-09	2.26E-07
CXCR4	997.2549522	-0.850200924	0.095481316	-8.904369524	5.37E-19	6.51E-17		SSR3	3055.536724	0.490533688	0.058823833	8.339029724	7.49E-17	9.16E-15		DNAJA1	4299.875682	0.586455421	0.084753041	6.9195797	4.53E-12	5.44E-10		TBCD	2220.711049	0.495849318	0.1420422	3.490859194	0.00048147	0.025106327		BZW1	5277.702583	0.331937902	0.049190383	6.748024375	1.50E-11	1.46E-09		RPL26L1	1754.205663	0.436016117	0.073482242	5.933625703	2.96E-09	2.40E-07
TUBA1C	8081.374154	0.401504456	0.045134691	8.895695242	5.81E-19	6.97E-17		SARS1	4227.866852	-0.426240156	0.051420301	-8.289336086	1.14E-16	1.38E-14		RRP7A	2524.99667	0.784672582	0.113540492	6.910949294	4.81E-12	5.73E-10		SRM	2508.507265	0.552368315	0.158477804	3.4854617	0.000491289	0.025413374		POU3F3	5206.951182	-0.348654989	0.051775603	-6.733962869	1.65E-11	1.60E-09		GTPBP4	5690.892891	0.267977005	0.045179961	5.931324364	3.01E-09	2.42E-07
NORAD	3899.20375	-0.500074354	0.056313582	-8.880173099	6.68E-19	7.94E-17		UTP20	2174.97509	0.551082471	0.066558958	8.279613837	1.24E-16	1.48E-14		CBX6	4215.696369	0.703991921	0.102140332	6.892399012	5.49E-12	6.47E-10		SLC27A4	1102.896413	0.573691704	0.165208961	3.472521706	0.000515593	0.02645894		DDX21	15667.75472	0.268007375	0.039877683	6.720735907	1.81E-11	1.74E-09		PPIA	37043.23995	0.182154375	0.030776267	5.918663764	3.25E-09	2.59E-07
POLR1A	3531.309298	0.515118389	0.058267576	8.840566611	9.52E-19	1.12E-16		PPIF	3888.118047	0.442112728	0.053509368	8.262342541	1.43E-16	1.70E-14		CCT7	10507.26364	0.534105696	0.077580599	6.884526604	5.80E-12	6.78E-10		AMMECR1	1011.149869	0.574491786	0.166190865	3.45681928	0.000546591	0.027828813		NOL11	5032.819531	0.319900506	0.047615807	6.71836781	1.84E-11	1.75E-09		PSMA6	2374.374828	0.36843082	0.062403498	5.904009097	3.55E-09	2.81E-07
HMGCS1	3315.880942	0.518139574	0.05877673	8.815386205	1.19E-18	1.39E-16		ENO1	58075.119	0.258727402	0.031482939	8.218019357	2.07E-16	2.44E-14		PSMD3	4185.658133	0.670542289	0.097630144	6.868189096	6.50E-12	7.53E-10		ANAPC1	2207.513148	0.560004022	0.16227362	3.450986205	0.000558542	0.027996382		GAPDH	55632.04455	0.195470258	0.029159749	6.703427434	2.04E-11	1.92E-09		SRP72	5879.727729	0.281134765	0.047671169	5.897375073	3.69E-09	2.90E-07
ID4	3198.830146	-0.528309089	0.060215536	-8.773634309	1.73E-18	2.01E-16		NDRG1	6233.983752	-0.360153295	0.04400251	-8.184835309	2.73E-16	3.18E-14		SSR3	3999.572346	0.635875452	0.092605982	6.866461971	6.58E-12	7.56E-10		NDUFA5	1222.980382	-0.55847815	0.161800174	-3.451653581	0.000557163	0.027996382		NOP58	5054.775616	0.32090856	0.047919059	6.696887779	2.13E-11	1.99E-09		COPS4	1589.499885	0.445335825	0.0755408	5.895301959	3.74E-09	2.91E-07
IDH2	935.0591785	-0.872761528	0.099580625	-8.764370848	1.88E-18	2.16E-16		IMPDH1	2175.541493	0.533275316	0.065459849	8.146601644	3.74E-16	4.33E-14		PRKAR1B	357.1164172	1.24795099	0.182757277	6.828461296	8.58E-12	9.77E-10		ACACA	2656.705965	0.481586703	0.139788681	3.445105146	0.000570837	0.028392569		PCK2	481.7845623	-0.90097234	0.134827503	-6.682407669	2.35E-11	2.18E-09		HSPD1	25367.50384	0.209922638	0.035821554	5.860232572	4.62E-09	3.57E-07
KLHL21	1947.985436	0.691013803	0.079005647	8.746384945	2.20E-18	2.51E-16		GPATCH4	3469.676656	0.451960385	0.055535928	8.138162118	4.01E-16	4.60E-14		PEPD	1070.169298	0.779643126	0.114408626	6.814548476	9.46E-12	1.07E-09		ATP2A2	6262.43705	0.461391563	0.134286429	3.435876325	0.000590641	0.029153295		CDC20	3898.843874	0.348909898	0.052394305	6.659309597	2.75E-11	2.53E-09		BZW1	5320.618034	0.288410701	0.049264499	5.854331334	4.79E-09	3.67E-07
GPT2	1757.985921	-0.680487439	0.078060781	-8.717404943	2.85E-18	3.22E-16		ZC3H6	255.0908215	-1.51234483	0.186026909	-8.12971002	4.30E-16	4.89E-14		KIF1C	2548.261129	0.790056168	0.116212889	6.798352335	1.06E-11	1.18E-09		PTDSS1	2087.684549	0.508858023	0.148403802	3.428874569	0.00060609	0.029689205		TOMM5	2080.776219	0.448331469	0.06748561	6.643363939	3.07E-11	2.80E-09		TRA2B	4826.887961	0.283329218	0.04852074	5.839342474	5.24E-09	3.98E-07
STIP1	10807.79614	0.371430877	0.042899686	8.658125703	4.80E-18	5.37E-16		SRRM2	19797.70938	0.297934496	0.036706333	8.116705593	4.79E-16	5.40E-14		ADI1	1247.524909	0.740438339	0.109220441	6.779301838	1.21E-11	1.34E-09		RPA3	1096.916038	-0.535827378	0.156554759	-3.422619536	0.000620208	0.030152378		MRPL3	5938.497937	0.315628256	0.047593246	6.631786776	3.32E-11	3.01E-09		SNRPG	2775.805176	0.349751441	0.060026079	5.826658166	5.65E-09	4.26E-07
U2AF1	3257.605421	0.510131741	0.05908521	8.633831424	5.93E-18	6.59E-16		UBAP2L	6082.419458	0.393110794	0.048580863	8.091885786	5.87E-16	6.57E-14		NHP2	1644.149495	0.814179862	0.120245136	6.771000371	1.28E-11	1.41E-09		IPO4	2294.763975	0.512778862	0.149913202	3.420505041	0.00062505	0.030160984		CUL5	3611.110276	0.360695818	0.054530128	6.614615314	3.73E-11	3.35E-09		HIGD1A	3614.978609	0.329933659	0.056738676	5.814969257	6.06E-09	4.54E-07
HNRNPM	13287.32084	0.402420107	0.046630352	8.630003677	6.14E-18	6.76E-16		CABLES1	1920.710279	0.585923373	0.072634363	8.066751695	7.22E-16	8.00E-14		RNA45SN5	157.1744454	1.771951444	0.262291685	6.755652378	1.42E-11	1.55E-09		CALCOCO1	797.999112	-0.58718617	0.172164454	-3.410612092	0.000648172	0.031045055		TIMM17A	2375.706251	0.430065993	0.065047931	6.611524572	3.80E-11	3.39E-09		WDR43	4522.170525	0.296491724	0.051098667	5.802337745	6.54E-09	4.85E-07
NOP14	4300.111441	0.474499945	0.055094367	8.612494768	7.15E-18	7.81E-16		IP6K1	2051.142748	0.570614004	0.0708229	8.056913845	7.82E-16	8.60E-14		KLF16	863.3579386	1.069774428	0.158622935	6.744134608	1.54E-11	1.66E-09		LRBA	2306.606051	0.508302934	0.149839027	3.392326725	0.000693017	0.032489902		DST	2659.903409	-0.402513303	0.061371223	-6.558665129	5.43E-11	4.81E-09		PCMT1	4220.839888	0.287743198	0.049777796	5.780553257	7.45E-09	5.49E-07
SLC5A6	2195.206303	0.590335615	0.068564707	8.609905058	7.31E-18	7.92E-16		XIST	35913.56588	-0.559744969	0.069524295	-8.051070029	8.21E-16	8.94E-14		SLC4A2	3966.554534	0.7032432	0.104525791	6.727939548	1.72E-11	1.85E-09		VCP	5624.255829	0.4721026	0.139174194	3.392170533	0.000693413	0.032489902		VDAC1	8085.656035	0.275927072	0.042104416	6.553399778	5.62E-11	4.91E-09		DDX18	4542.105551	0.284768955	0.049326531	5.773139759	7.78E-09	5.69E-07
PSMB2	5195.794501	0.430883144	0.050423491	8.54528579	1.28E-17	1.37E-15		IPO4	3033.079908	0.463226639	0.057725095	8.024701145	1.02E-15	1.10E-13		NOMO2	935.3038155	0.812126373	0.12073898	6.726298113	1.74E-11	1.85E-09		MYO1D	1450.848748	0.538639025	0.158650819	3.395122869	0.000685978	0.032489902		SMG1	4557.682224	-0.323738599	0.049401311	-6.553239017	5.63E-11	4.91E-09		TDG	2959.59815	0.352869547	0.061251663	5.760979084	8.36E-09	6.07E-07
ZNF398	1152.845314	0.771988261	0.09036697	8.5428145	1.31E-17	1.39E-15		PGD	4978.958128	0.380343027	0.04742081	8.020593273	1.05E-15	1.13E-13		DPH2	946.0791427	0.811194585	0.120786846	6.715918276	1.87E-11	1.97E-09		RRM2	2504.548258	0.475311126	0.140364514	3.386262753	0.000708515	0.032876748		HNRNPM	13140.65581	0.244302873	0.037370513	6.537316584	6.26E-11	5.42E-09		ETF1	7424.327626	0.241024566	0.041902917	5.75197585	8.82E-09	6.35E-07
PAQR8	391.9251496	-1.290509814	0.151524599	-8.516833702	1.64E-17	1.72E-15		POLR1A	3539.837979	0.436397733	0.05447119	8.011532967	1.13E-15	1.20E-13		PREB	1876.420883	0.721417948	0.107516459	6.709837328	1.95E-11	2.04E-09		GOLGA8A	1958.030291	-0.488673141	0.144419068	-3.383716217	0.000715119	0.032876748		ATP5F1C	6108.989913	0.310051335	0.047505782	6.52660203	6.73E-11	5.78E-09		BTBD2	2891.961934	-0.33928485	0.059012543	-5.749368434	8.96E-09	6.41E-07
NDRG1	5919.970573	-0.41875152	0.049265962	-8.499814084	1.90E-17	1.98E-15		RRP1B	6212.14854	0.360018889	0.044942121	8.010723146	1.14E-15	1.20E-13		PFN1	9034.965965	0.571708382	0.085231633	6.707701845	1.98E-11	2.05E-09		NOMO2	823.9307919	0.614556139	0.181658795	3.383024416	0.000716923	0.032876748		RPS27	11794.2774	0.248448781	0.038195539	6.504654391	7.79E-11	6.64E-09		ZMPSTE24	2886.909058	0.335357385	0.058640061	5.718912582	1.07E-08	7.56E-07
PABPC4	6296.042266	0.414092562	0.048766857	8.491270194	2.04E-17	2.11E-15		SF3B3	7945.268315	0.327285828	0.040862492	8.009443656	1.15E-15	1.20E-13		CENPB	2561.901773	0.683877716	0.102094909	6.698450741	2.11E-11	2.17E-09		SCD	12456.57472	0.441040179	0.13075281	3.373083755	0.000743313	0.033846932		SOD1	5463.082575	0.325050933	0.049993296	6.501890404	7.93E-11	6.71E-09		AMD1	5125.621056	0.271065402	0.047396311	5.719124417	1.07E-08	7.56E-07
COA7	2531.412936	0.546150271	0.064523554	8.464355012	2.58E-17	2.64E-15		PSMB2	5277.354899	0.384200036	0.04804565	7.996562277	1.28E-15	1.33E-13		TRIM28	13256.29254	0.615054038	0.091858039	6.695701798	2.15E-11	2.19E-09		GCN1	6749.340009	0.443385655	0.131580402	3.369693733	0.000752518	0.034026431		PSMA7	5417.28184	0.362995959	0.05588339	6.495596591	8.27E-11	6.94E-09		ATP5PO	4432.380023	0.285942206	0.050146931	5.702087868	1.18E-08	8.28E-07
SRSF2	5368.078288	0.49246237	0.058206374	8.460626175	2.66E-17	2.71E-15		RPL7	21060.54233	-0.263982754	0.033025737	-7.993243274	1.31E-15	1.35E-13		UBE2S	8193.786093	0.721330601	0.107756025	6.694109252	2.17E-11	2.20E-09		HMGB2	6323.355905	-0.515863521	0.153544972	-3.359690095	0.000780299	0.034795976		PTMA	21273.71095	0.21318555	0.03283232	6.493161278	8.41E-11	7.00E-09		RPL32	16973.54656	0.234302454	0.041226391	5.683312266	1.32E-08	9.18E-07
PPIF	3812.050032	0.477926156	0.05652285	8.455450478	2.78E-17	2.81E-15		NOP14	4327.23527	0.405204329	0.050732764	7.987034304	1.38E-15	1.41E-13		DDB1	8245.941701	0.521397316	0.077943863	6.689395361	2.24E-11	2.25E-09		RAD51AP1	1316.127904	-0.591811359	0.176103376	-3.360590648	0.00077776	0.034795976		PPA1	5867.981264	0.292547961	0.045087602	6.488434755	8.67E-11	7.17E-09		SRSF1	13865.01109	0.209176396	0.036907548	5.667577764	1.45E-08	9.99E-07
SRRM2	19519.96493	0.34952887	0.041718808	8.3782084	5.37E-17	5.39E-15		NAA15	6414.762503	0.374463081	0.046946859	7.976318025	1.51E-15	1.53E-13		RNF187	5935.45315	0.589667469	0.088387839	6.671364252	2.53E-11	2.53E-09		PRDX1	3480.723166	0.476003808	0.14223926	3.346500878	0.000818384	0.03599777		CACYBP	4729.359205	0.31731783	0.048995912	6.476414337	9.39E-11	7.71E-09		HSPA9	12895.83294	0.222622645	0.039318171	5.662080328	1.50E-08	1.02E-06
PAGR1	2926.442623	0.540936328	0.064717007	8.358488029	6.35E-17	6.32E-15		RPL9	18648.54625	-0.272677812	0.034283145	-7.953698957	1.81E-15	1.82E-13		PNISR	1994.572975	-0.658312575	0.098699948	-6.669837072	2.56E-11	2.54E-09		TPT1	23193.3439	-0.442257919	0.13212701	-3.3472181	0.00081627	0.03599777		MAPRE1	5046.507218	0.32623668	0.050535271	6.455623469	1.08E-10	8.79E-09		CEBPZ	2716.233628	0.361474138	0.063858531	5.660545791	1.51E-08	1.03E-06
FTSJ3	3272.471248	0.498968183	0.059797758	8.344262348	7.17E-17	7.08E-15		HMOX1	866.2684005	0.786168535	0.099438506	7.906077511	2.66E-15	2.65E-13		PSMA7	3966.467492	0.643522855	0.096501078	6.668556147	2.58E-11	2.54E-09		SAMHD1	1043.28111	0.529047633	0.158198339	3.344204728	0.000825188	0.036051803		CSE1L	10125.64057	0.263668688	0.04085661	6.453513551	1.09E-10	8.85E-09		MPDU1	1511.494089	0.447077982	0.07916091	5.647711485	1.63E-08	1.10E-06
NAA15	6426.032042	0.464309598	0.055709423	8.334489407	7.78E-17	7.63E-15		SLC19A1	1858.75538	0.5499057	0.069851847	7.872457585	3.48E-15	3.44E-13		HSPA5	11590.64576	0.520384398	0.078121661	6.661204972	2.72E-11	2.65E-09		RPL22L1	3060.85686	-0.479799903	0.144088344	-3.329900882	0.000868769	0.03677698		COX7C	5973.709685	0.355741361	0.055137982	6.451838555	1.11E-10	8.88E-09		EIF4G2	19122.04351	0.190266315	0.033718147	5.642846102	1.67E-08	1.12E-06
PES1	3522.842305	0.505487135	0.06075822	8.319650151	8.82E-17	8.58E-15		TWNK	1604.330055	0.583496472	0.074285479	7.85478503	4.00E-15	3.93E-13		CCN1	646.4767989	0.888388292	0.133616188	6.648807343	2.95E-11	2.86E-09		PSMD2	3165.405426	0.48801772	0.146652643	3.327711722	0.000875624	0.03677698		EIF5A	23967.45547	0.22999899	0.035677842	6.446549953	1.14E-10	9.13E-09		TIMM8B	2083.415814	0.371698889	0.066137402	5.620101164	1.91E-08	1.27E-06
HDAC1	4514.058023	0.461857216	0.055643184	8.300337598	1.04E-16	1.00E-14		MLEC	3953.124399	0.401919781	0.05117957	7.853129375	4.06E-15	3.96E-13		C8orf33	1804.389088	0.647826907	0.097471208	6.646341223	3.00E-11	2.89E-09		POP1	731.9782264	0.566724021	0.169897726	3.3356775	0.000850918	0.03677698		ZC3H15	4108.021816	0.341472462	0.05298759	6.44438563	1.16E-10	9.15E-09		MRTO4	3138.88134	0.319682649	0.056977394	5.610692671	2.02E-08	1.33E-06
EGR1	1732.466381	-0.625389187	0.075356843	-8.299036499	1.05E-16	1.01E-14		TARDBP	6125.478991	0.353974951	0.045122928	7.844680469	4.34E-15	4.19E-13		SERP1	2594.365604	0.594196933	0.089668602	6.626588552	3.44E-11	3.28E-09		PPRC1	2186.413394	0.473538554	0.142434087	3.324615353	0.000885406	0.03677698		PRDX3	7218.661342	0.283871975	0.044050746	6.444203606	1.16E-10	9.15E-09		YARS1	4142.558448	-0.286454098	0.051069721	-5.60907902	2.03E-08	1.34E-06
SET	19528.13201	0.314068972	0.037862494	8.294989073	1.09E-16	1.03E-14		TUBA1C	8103.417984	0.321040104	0.040927221	7.844170629	4.36E-15	4.19E-13		PRPF19	4564.216902	0.566050657	0.08556302	6.615599317	3.70E-11	3.50E-09		PSMC6	1393.896549	-0.504294479	0.151336061	-3.332282307	0.000861368	0.03677698		GLRX3	3214.036653	0.367621135	0.057136655	6.434068175	1.24E-10	9.71E-09		TIPIN	1589.969886	0.415227776	0.074396095	5.581311438	2.39E-08	1.56E-06
SLC3A2	5203.704438	-0.466980279	0.056303363	-8.29400325	1.09E-16	1.04E-14		HDAC1	4587.560599	0.416807311	0.053165346	7.83983061	4.51E-15	4.30E-13		C20orf27	1881.208996	0.761120524	0.115265525	6.603193151	4.02E-11	3.78E-09		GTF3C1	4815.772439	0.450686494	0.135524875	3.325489103	0.000882636	0.03677698		TOMM6	3478.999095	0.349333954	0.054323147	6.430664944	1.27E-10	9.86E-09		ESF1	1796.857252	0.424228858	0.076152416	5.570786604	2.54E-08	1.64E-06
IP6K1	2033.080793	0.631195486	0.076214635	8.281814723	1.21E-16	1.14E-14		PABPC4	6356.543134	0.351647777	0.04491613	7.828986623	4.92E-15	4.65E-13		C15orf39	1284.416355	0.737312843	0.111891301	6.589545702	4.41E-11	4.12E-09		SLC9A3R1	589.1255146	0.594507212	0.178851713	3.324023015	0.000887289	0.03677698		HNRNPAB	9085.634987	0.261217722	0.040640533	6.427517104	1.30E-10	1.00E-08		MRPL11	2187.436014	0.369079326	0.066427388	5.55613181	2.76E-08	1.78E-06
BHLHE40	961.3422504	-0.814666949	0.098446933	-8.275188686	1.28E-16	1.20E-14		PWP2	2601.797379	0.472171599	0.060335321	7.825790801	5.04E-15	4.74E-13		DPYSL5	2124.308287	0.63873907	0.097053502	6.581308859	4.66E-11	4.32E-09		PABPC1L	899.3941881	-0.541781099	0.162940666	-3.325020764	0.00088412	0.03677698		FDFT1	3263.190068	0.369071802	0.057434899	6.425915415	1.31E-10	1.00E-08		RPS19BP1	2170.146119	0.373007878	0.067150511	5.55480328	2.78E-08	1.78E-06
SHMT2	5413.269576	-0.453991101	0.054936928	-8.263860342	1.41E-16	1.31E-14		SLC6A9	372.1232108	-1.167120582	0.149511246	-7.806239437	5.89E-15	5.48E-13		POLR2E	3161.500199	0.630526356	0.095955987	6.570995491	5.00E-11	4.60E-09		SLC5A6	1133.417071	0.542457685	0.163398221	3.319850624	0.000900656	0.03709327		DYNLL1	2820.869087	0.377353802	0.05881574	6.415864241	1.40E-10	1.06E-08		OBSCN	552.0263084	-0.677139659	0.122006668	-5.550021735	2.86E-08	1.82E-06
PLAGL2	1797.828779	0.639175945	0.077601364	8.236658649	1.77E-16	1.63E-14		TCP1	8459.696757	0.329553814	0.042220179	7.805599593	5.92E-15	5.48E-13		SLC38A2	5745.982485	-0.529431514	0.080675407	-6.56248955	5.29E-11	4.84E-09		TRIM52	650.2030291	-0.592621604	0.178804071	-3.314363045	0.000918522	0.037589626		DNAJB1	1815.623871	0.45572165	0.071052124	6.413906082	1.42E-10	1.06E-08		SOD1	5485.734609	0.271286213	0.048939517	5.54329564	2.97E-08	1.87E-06
DHX9	9879.502926	0.418774433	0.050908318	8.226051284	1.93E-16	1.77E-14		ID4	3396.253509	-0.439198804	0.056336903	-7.795934424	6.39E-15	5.88E-13		TTN	640.4719604	-0.925623256	0.141170759	-6.556763317	5.50E-11	4.99E-09		ATF3	1875.048014	-0.49013371	0.14817644	-3.307770851	0.000940417	0.037871018		RPL39	9950.491484	0.256755175	0.040029009	6.414227566	1.42E-10	1.06E-08		TPT1	16845.10035	0.190371556	0.034398545	5.534290965	3.12E-08	1.96E-06
HDGF	11343.39406	0.346282371	0.042202995	8.205161013	2.30E-16	2.09E-14		PSME3	6392.100269	0.34031809	0.04368709	7.789900706	6.71E-15	6.12E-13		TK1	1993.792716	0.673939639	0.103063497	6.539072087	6.19E-11	5.58E-09		COX6C	2297.026404	-0.479738037	0.145066916	-3.30701203	0.000942968	0.037871018		MRTO4	3119.157621	0.366939662	0.057295872	6.404294865	1.51E-10	1.13E-08		DDX21	15756.10256	0.21715084	0.039263383	5.530619654	3.19E-08	1.98E-06
GATAD2A	4300.078842	0.500536637	0.061096051	8.192618448	2.56E-16	2.30E-14		DYNLL1	2370.216632	0.543604763	0.069927876	7.773792049	7.62E-15	6.91E-13		GOLGA8B	866.3855322	-0.808690672	0.123697993	-6.537621592	6.25E-11	5.59E-09		HSP90B1	13984.23349	0.517766192	0.156418978	3.310123856	0.000932547	0.037871018		NDUFA4	3764.830622	0.367117571	0.057417694	6.393805526	1.62E-10	1.20E-08		ADRM1	3587.851758	0.295215586	0.053382694	5.530173983	3.20E-08	1.98E-06
SRSF4	3253.387419	0.535772307	0.065433971	8.187983968	2.66E-16	2.38E-14		GRWD1	2932.665085	0.452957438	0.058341274	7.763927828	8.23E-15	7.41E-13		SND1	6878.845266	0.539190184	0.082524552	6.533694127	6.42E-11	5.70E-09		GJA1	1251.02053	0.56469982	0.171042187	3.301523613	0.000961612	0.038022152		SF3B5	3295.57639	0.370682776	0.058060684	6.384402446	1.72E-10	1.26E-08		COX5B	4396.759343	0.317466155	0.05745074	5.525884567	3.28E-08	2.02E-06
DNAJB1	1679.024355	0.620496293	0.076008763	8.163483686	3.25E-16	2.89E-14		SQLE	3742.299511	0.414439938	0.053411679	7.759350483	8.54E-15	7.63E-13		MYH9	5449.719194	0.527739106	0.081075216	6.509253141	7.55E-11	6.67E-09		IFRD1	1965.326304	-0.491601749	0.149014069	-3.299029094	0.000970199	0.038022152		HIPK2	1944.364638	-0.442596028	0.0693171	-6.385091489	1.71E-10	1.26E-08		AHNAK	3058.296297	-0.314340057	0.057023542	-5.512461088	3.54E-08	2.16E-06
TARDBP	6017.118946	0.395343842	0.048550072	8.143012425	3.86E-16	3.40E-14		DHX9	9810.343848	0.313895434	0.040559187	7.739194405	1.00E-14	8.88E-13		GTF2IP20	972.3071269	-0.84947117	0.130725131	-6.498147382	8.13E-11	7.13E-09		PSMA3-AS1	630.3205284	-0.647216406	0.196184838	-3.299013376	0.000970253	0.038022152		SLC7A1	4922.738094	-0.308199205	0.048282057	-6.383307203	1.73E-10	1.26E-08		RWDD1	1556.645581	0.424954067	0.077292872	5.497972266	3.84E-08	2.34E-06
IMPDH1	2150.620292	0.588354393	0.072273355	8.140681893	3.93E-16	3.45E-14		HNRNPM	13381.31267	0.333024254	0.043207493	7.707557985	1.28E-14	1.13E-12		AATF	1578.745514	0.672782386	0.103708808	6.487225115	8.74E-11	7.61E-09		HES4	2756.355541	-0.649369982	0.197501676	-3.287921379	0.0010093	0.03930489		LCOR	1964.533104	-0.442551627	0.069679174	-6.35127543	2.14E-10	1.53E-08		ODC1	8974.587991	0.240846821	0.043921227	5.483608637	4.17E-08	2.52E-06
PWP2	2574.345322	0.530236848	0.065142605	8.13963221	3.96E-16	3.45E-14		TASOR2	4627.569995	0.456966741	0.059330108	7.702105322	1.34E-14	1.17E-12		GATAD2A	2539.990599	0.607479639	0.093848632	6.472972776	9.61E-11	8.31E-09		NAA15	2171.635131	0.546616808	0.166371272	3.28552401	0.001017929	0.03930489		MRPL39	1328.797886	0.579982907	0.091321423	6.35100602	2.14E-10	1.53E-08		GPATCH4	3916.888989	0.281152021	0.051414684	5.468321526	4.54E-08	2.73E-06
RCC1	5961.354325	0.40695187	0.050056288	8.129885078	4.30E-16	3.72E-14		PPP1R14B	4279.013272	0.392412596	0.051175748	7.66794064	1.75E-14	1.52E-12		CCNG1	5638.789842	-0.557248633	0.086239874	-6.461612354	1.04E-10	8.84E-09		ZC3HAV1	1302.212472	0.548460081	0.167057983	3.283052225	0.001026896	0.03930489		HNRNPA1	33850.86386	0.203629138	0.032114843	6.340654949	2.29E-10	1.63E-08		NOP2	5325.962527	0.26580611	0.048667085	5.461722421	4.72E-08	2.81E-06
PRPF38A	2820.226509	0.531583531	0.065585337	8.105219148	5.27E-16	4.50E-14		NCDN	2184.272935	0.495388618	0.064681378	7.658906356	1.88E-14	1.62E-12		CLTB	1857.035006	0.675830878	0.104576285	6.462563429	1.03E-10	8.84E-09		ABCF2	651.2771569	0.579394658	0.176486453	3.282941251	0.001027301	0.03930489		PFDN4	919.7255917	0.62167346	0.098139946	6.334560849	2.38E-10	1.69E-08		FSCN1	3927.751322	-0.281938154	0.051674463	-5.456044166	4.87E-08	2.89E-06
UCHL1	6985.416564	0.396825982	0.048954934	8.105944629	5.23E-16	4.50E-14		PYCR1	5321.388533	-0.362506513	0.047350105	-7.655875533	1.92E-14	1.65E-12		TATDN2	1524.568756	0.665227467	0.103047877	6.455518418	1.08E-10	9.15E-09		RPL22	4637.443871	-0.526167421	0.160688046	-3.274465244	0.001058622	0.040178685		SEH1L	1699.554173	0.507790412	0.080298301	6.323800231	2.55E-10	1.79E-08		ZFR	4834.751645	0.272307555	0.049944444	5.452209173	4.97E-08	2.93E-06
SUPT5H	3816.593364	0.461379325	0.057252726	8.058643779	7.71E-16	6.55E-14		HERPUD1	1084.111185	-0.689899855	0.09036643	-7.634470614	2.27E-14	1.93E-12		SRPRB	1809.262914	0.645513736	0.10003013	6.453193029	1.10E-10	9.23E-09		PDCD11	2608.836389	0.468366995	0.143082106	3.273414179	0.001062567	0.040178685		XRCC6	17443.90399	0.215064344	0.034013091	6.322987425	2.57E-10	1.79E-08		NEAT1	2369.514115	-0.350968168	0.064385273	-5.451062841	5.01E-08	2.93E-06
SLC6A9	349.297821	-1.311459987	0.162788892	-8.056200705	7.87E-16	6.64E-14		CLIC4	3585.953596	-0.432595288	0.056672545	-7.633242631	2.29E-14	1.94E-12		MYO15B	312.2829849	-1.174771485	0.182103203	-6.451130258	1.11E-10	9.29E-09		PGAM1	5506.558508	0.440987738	0.134994926	3.266698608	0.001088095	0.04066832		TXN	6609.074637	0.3246616	0.051358527	6.321474169	2.59E-10	1.80E-08		ATAD3B	3389.982926	0.302017938	0.055417696	5.449846528	5.04E-08	2.94E-06
P4HB	8757.387533	0.359745102	0.044659346	8.05531503	7.93E-16	6.65E-14		H6PD	721.2008148	-0.851759766	0.111601698	-7.632139869	2.31E-14	1.94E-12		FN1	1181.77067	-0.721889856	0.112007323	-6.445023771	1.16E-10	9.61E-09		GATAD2A	2313.372826	0.481378659	0.147335661	3.267224353	0.001086076	0.04066832		GPATCH4	3891.523157	0.328732231	0.052041477	6.316735172	2.67E-10	1.84E-08		NDRG1	3636.482629	-0.287272197	0.052847301	-5.435891585	5.45E-08	3.16E-06
DHTKD1	2559.740616	-0.525058492	0.065578658	-8.006545237	1.18E-15	9.83E-14		GTPBP4	5632.469773	0.344206794	0.045196044	7.615861038	2.62E-14	2.19E-12		HM13	3076.929337	0.564442573	0.087593707	6.443871275	1.16E-10	9.63E-09		PSMB2	3170.498951	0.471462765	0.144520627	3.26225242	0.001105307	0.041074215		PCDH19	1961.734269	-0.442080965	0.06998693	-6.316621792	2.67E-10	1.84E-08		RPL6	30690.84578	0.165866526	0.030540317	5.431067565	5.60E-08	3.22E-06
SARS1	4065.456183	-0.44343922	0.05539465	-8.005091095	1.19E-15	9.88E-14		FTSJ3	3279.340582	0.419639107	0.055137466	7.610779648	2.72E-14	2.26E-12		PRMT5	2041.788667	0.614381306	0.095430035	6.438028716	1.21E-10	9.94E-09		NOTCH2	2866.616329	0.456317416	0.140269947	3.253137446	0.001141383	0.041775494		RPL11	18711.69402	0.230711695	0.036558853	6.310692991	2.78E-10	1.89E-08		SRSF3	11372.31267	0.199484963	0.03675194	5.427875725	5.70E-08	3.26E-06
PRCC	3481.527305	0.458228548	0.057281076	7.99964984	1.25E-15	1.03E-13		C15orf39	2348.475868	0.500990309	0.065866171	7.606185429	2.82E-14	2.33E-12		CYCS	4417.014709	0.542728101	0.084364589	6.433126793	1.25E-10	1.00E-08		KBTBD6	945.5941755	0.544319552	0.167349278	3.252595764	0.001143561	0.041775494		RPL14	17587.57322	0.221782858	0.035146682	6.310207495	2.79E-10	1.89E-08		GLRX3	3213.146731	0.303054522	0.056076861	5.404270419	6.51E-08	3.70E-06
NAA50	7229.241222	0.388210874	0.04860908	7.986386036	1.39E-15	1.14E-13		GEMIN5	2007.806705	0.508654419	0.067006653	7.591103209	3.17E-14	2.60E-12		PHRF1	1461.37844	0.744304294	0.115670114	6.434715652	1.24E-10	1.00E-08		KCTD12	1805.45688	0.49058586	0.150697793	3.25542831	0.001132215	0.041775494		SEC11C	803.4399119	0.705398378	0.111902986	6.303660004	2.91E-10	1.96E-08		LSM5	2113.644932	0.35601512	0.066505292	5.353184824	8.64E-08	4.89E-06
ZNF207	5097.693543	0.433970808	0.054386973	7.979315268	1.47E-15	1.20E-13		PLAGL2	1804.650926	0.567189797	0.074764665	7.586335016	3.29E-14	2.67E-12		GSTP1	7347.32213	0.537776789	0.083582394	6.4340917	1.24E-10	1.00E-08		NDUFAF6	569.1051378	-0.590684032	0.181995802	-3.24559152	0.001172069	0.042338531		SUMO2	7760.512017	0.258891724	0.041328453	6.264249131	3.75E-10	2.51E-08		CDK1	3456.858046	0.296036217	0.055329443	5.350428268	8.77E-08	4.93E-06
GEMIN5	1983.596848	0.562097936	0.070544913	7.967944295	1.61E-15	1.30E-13		U2AF1	3267.001136	0.432518917	0.057014979	7.586057659	3.30E-14	2.67E-12		RRP1	1425.792695	0.829367977	0.129107111	6.423875277	1.33E-10	1.06E-08		FHOD1	1006.528786	0.520508444	0.160308004	3.246927359	0.001166582	0.042338531		NPTX1	1454.357271	-0.494735663	0.079006855	-6.261933382	3.80E-10	2.53E-08		SAPCD2	2137.617915	0.360003937	0.067391796	5.341954949	9.19E-08	5.14E-06
CCDC85C	2174.382785	0.54359863	0.068222268	7.968052743	1.61E-15	1.30E-13		EIF3I	5766.940509	0.377910813	0.049836017	7.583086165	3.37E-14	2.72E-12		WFS1	886.7846726	0.804199473	0.125262182	6.420129859	1.36E-10	1.08E-08		TSPYL1	3137.095441	0.470601169	0.145177247	3.241562849	0.001188762	0.042702979		RPS6	19054.80682	0.210622661	0.033667649	6.25593603	3.95E-10	2.62E-08		RRM1	6023.223538	0.238697247	0.044761573	5.332637575	9.68E-08	5.38E-06
SHB	805.0437072	0.861731	0.108207848	7.963664557	1.67E-15	1.33E-13		GAPDH	53698.73397	0.221867295	0.029264612	7.581419391	3.42E-14	2.74E-12		HK2	1850.815608	0.642430934	0.100158104	6.414168295	1.42E-10	1.11E-08		TLN1	5452.737731	0.437504273	0.135247714	3.234836737	0.001217123	0.043480208		CALR	11508.95849	0.254155275	0.040636597	6.254344522	3.99E-10	2.63E-08		RPN1	6202.658657	0.232204782	0.043582477	5.327939127	9.93E-08	5.49E-06
CLTC	10597.40337	0.365790429	0.046035976	7.945751522	1.93E-15	1.53E-13		POU3F3	4789.093167	-0.370589995	0.048910245	-7.576940038	3.54E-14	2.81E-12		TMEM132E	459.3653	-0.993660271	0.155064685	-6.408037224	1.47E-10	1.15E-08		ABCC1	1963.933781	0.468048226	0.144875238	3.230698592	0.001234881	0.043872195		SRSF7	5320.568365	0.305559057	0.048888627	6.25010516	4.10E-10	2.69E-08		RPL35A	8086.611178	0.261053718	0.049055101	5.321642629	1.03E-07	5.65E-06
JDP2	138.2301062	-2.078512351	0.263038465	-7.901933078	2.75E-15	2.17E-13		EIF1	8342.497123	-0.331561636	0.043828783	-7.564929123	3.88E-14	3.07E-12		CCDC18-AS1	270.7153838	-1.250497776	0.19525926	-6.40429435	1.51E-10	1.17E-08		PSMD1	2187.633037	0.460503226	0.142711767	3.226806289	0.001251802	0.044230329		RPL30	7689.3098	0.326632317	0.052397284	6.233764266	4.55E-10	2.97E-08		MYL6	3706.079197	0.281164348	0.05294039	5.310961025	1.09E-07	5.96E-06
SACS	2698.029071	0.546625704	0.069404092	7.875986638	3.38E-15	2.65E-13		UTP14A	1363.829092	0.618750943	0.08187833	7.556956021	4.13E-14	3.24E-12		SAFB	3526.349619	0.604621763	0.094530805	6.396028936	1.59E-10	1.23E-08		GSPT1	4701.186649	0.468398656	0.145455557	3.22021837	0.00128093	0.045013545		GNL2	3180.164454	0.394454587	0.063356802	6.225923282	4.79E-10	3.10E-08		ALDH1L2	287.6653519	-0.909651338	0.171343853	-5.308923076	1.10E-07	5.99E-06
RRP9	1060.742337	0.787196878	0.100004305	7.871629909	3.50E-15	2.73E-13		FAM98A	1608.017076	0.569191048	0.075396399	7.549313408	4.38E-14	3.42E-12		COL14A1	526.0036207	-0.944345602	0.147798062	-6.389431556	1.67E-10	1.28E-08		TGFBRAP1	849.1385378	0.530633212	0.164884466	3.21821227	0.001289923	0.045084558		CSDE1	15813.77179	0.224369014	0.036098798	6.215415113	5.12E-10	3.28E-08		CAPZA1	4165.436452	0.272447791	0.051371177	5.303514716	1.14E-07	6.14E-06
PNMA2	1551.317548	-0.624166577	0.079318842	-7.869083298	3.57E-15	2.77E-13		KLF16	1183.340831	0.652068511	0.086557263	7.533377201	4.94E-14	3.84E-12		ALYREF	2806.014018	0.672572562	0.1052991	6.387258403	1.69E-10	1.29E-08		SEC61A1	4205.39802	0.45695833	0.142523544	3.206195396	0.001345026	0.046542241		NOP2	5278.497745	0.307287575	0.049434327	6.216076852	5.10E-10	3.28E-08		RAD51C	1566.452167	0.395435614	0.074605851	5.300329806	1.16E-07	6.21E-06
YBX1	34991.93687	0.287440669	0.036623894	7.848446498	4.21E-15	3.25E-13		SFPQ	13786.75319	0.286873227	0.03813768	7.522041923	5.39E-14	4.16E-12		LARS2	1335.522588	0.679650506	0.10647603	6.383131551	1.74E-10	1.32E-08		YWHAG	3992.432025	0.43958112	0.137112795	3.205981755	0.001346025	0.046542241		LTV1	1688.717829	0.48995045	0.0788636	6.212631051	5.21E-10	3.32E-08		CDK6	1978.908789	-0.362666568	0.068436766	-5.299294353	1.16E-07	6.21E-06
EN2	1736.326381	0.598265536	0.076377987	7.832957629	4.77E-15	3.65E-13		HMGB2	6808.258927	-0.340139732	0.045405355	-7.49118096	6.83E-14	5.24E-12		PRDX1	3763.243586	0.565604052	0.088654828	6.379844921	1.77E-10	1.33E-08		NAA38	1061.187079	-0.64286231	0.20085232	-3.200671563	0.001371077	0.047156303		PRMT1	7004.388656	0.304740927	0.049073805	6.209849176	5.30E-10	3.36E-08		SYNCRIP	8754.080104	0.224390009	0.042395377	5.292794228	1.20E-07	6.40E-06
NEAT1	3324.236684	-0.478133713	0.061074688	-7.828672167	4.93E-15	3.76E-13		PNMA2	1635.36473	-0.556236879	0.074283818	-7.487995299	6.99E-14	5.33E-12		PLXNA2	445.8308089	-1.013643596	0.158872463	-6.38023468	1.77E-10	1.33E-08		XPO5	2213.392443	0.468812495	0.146550666	3.198978949	0.001379152	0.047183065		SEC61G	2658.461056	0.379250583	0.061089833	6.208080168	5.36E-10	3.38E-08		RPS13	9786.605813	0.200656434	0.038015096	5.278335517	1.30E-07	6.85E-06
ZC3HAV1	1563.293474	0.621392476	0.079439096	7.822250059	5.19E-15	3.93E-13		PPARGC1B	1011.794206	0.680446915	0.091260905	7.456061462	8.91E-14	6.76E-12		DNAJB1	1645.555148	0.684915204	0.107532177	6.36939773	1.90E-10	1.42E-08		RPS14	18630.11654	-0.483196251	0.151237216	-3.194956002	0.001398522	0.047593898		FKBP4	11028.70393	0.241321094	0.038878408	6.207072409	5.40E-10	3.38E-08		HERPUD1	965.1336966	-0.502221851	0.095144698	-5.278505933	1.30E-07	6.85E-06
GTPBP4	5530.174014	0.384492573	0.049366304	7.788563133	6.78E-15	5.10E-13		SLC7A5	9060.67707	-0.31184616	0.041927336	-7.437776661	1.02E-13	7.72E-12		HOXD13	1148.496708	0.760932557	0.119610189	6.361770363	1.99E-10	1.48E-08		KIF1C	2230.066578	0.576010871	0.181008195	3.182236418	0.001461425	0.0494742		DCAF13	1536.806082	0.476531618	0.076864718	6.199614471	5.66E-10	3.52E-08		PWP1	2652.782191	0.321373978	0.061041441	5.264849165	1.40E-07	7.34E-06
PA2G4	11538.62871	0.321219039	0.041273706	7.782655648	7.10E-15	5.32E-13		ASNS	78.03612674	-2.712788129	0.365960794	-7.412783486	1.24E-13	9.27E-12		RUVBL2	4498.213481	0.613216531	0.096439312	6.358574295	2.04E-10	1.50E-08		CLTC	7510.653998	0.455901655	0.143469283	3.177695218	0.001484507	0.049993871		COPB1	3756.752523	0.32749019	0.052829609	6.19898942	5.68E-10	3.52E-08		TXNDC9	1572.194006	0.41182793	0.078289375	5.260329772	1.44E-07	7.44E-06
MLEC	3864.735754	0.430687985	0.055394259	7.774957007	7.55E-15	5.62E-13		PAGR1	2912.713047	0.44487062	0.060060166	7.407082733	1.29E-13	9.62E-12		DOC2A	780.9439527	-0.794727473	0.125019422	-6.356832102	2.06E-10	1.51E-08										LSM3	2103.116277	0.413446482	0.066712855	6.197403553	5.74E-10	3.54E-08		PSMA2	5180.370352	0.301541888	0.057320133	5.260662723	1.44E-07	7.44E-06
NOP16	887.8927776	0.792283092	0.102061765	7.762780612	8.31E-15	6.13E-13		HDGF	11436.241	0.27881134	0.037650274	7.405293756	1.31E-13	9.69E-12		NKTR	2901.095329	-0.599370895	0.094328049	-6.354111014	2.10E-10	1.53E-08										WDR77	3529.879499	0.363059004	0.058646038	6.190682543	5.99E-10	3.67E-08		RTRAF	2326.873962	0.336590809	0.0641369	5.248005589	1.54E-07	7.91E-06
RRP1B	6072.663953	0.388736489	0.050077898	7.762635836	8.32E-15	6.13E-13		NOTCH1	875.6901283	0.752312708	0.101725	7.395553805	1.41E-13	1.04E-11		CTDP1	1121.485347	0.748512377	0.117839805	6.351948525	2.13E-10	1.54E-08										NCL	34230.53603	0.216650735	0.035060946	6.179261023	6.44E-10	3.92E-08		UBR4	7115.738486	-0.236596626	0.045423832	-5.208645223	1.90E-07	9.74E-06
AIMP2	896.9595054	0.808904457	0.104436962	7.745384806	9.53E-15	6.98E-13		DBN1	3770.286276	0.387377612	0.052473931	7.382286845	1.56E-13	1.14E-11		LETM1	2460.013406	0.617415615	0.097251275	6.348663435	2.17E-10	1.56E-08										SCD	19341.76837	0.222476814	0.036018477	6.17674121	6.54E-10	3.97E-08		CCNC	2896.651417	0.299506661	0.05755828	5.203537361	1.96E-07	9.96E-06
SLC1A3	1360.386082	0.639596838	0.082624405	7.741015935	9.86E-15	7.14E-13		POP1	1047.586809	0.674097431	0.091612462	7.358141186	1.86E-13	1.36E-11		LONP1	4471.792152	0.604013868	0.095139336	6.348729045	2.17E-10	1.56E-08										NDUFAF8	2023.050213	0.418544969	0.067851467	6.168547114	6.89E-10	4.15E-08		TCP1	8662.381554	0.204642158	0.039470439	5.184694178	2.16E-07	1.10E-05
CABLES1	1866.376808	0.598375337	0.077294278	7.741521799	9.82E-15	7.14E-13		P4HB	8838.00046	0.295273907	0.040267656	7.332781043	2.25E-13	1.63E-11		DGKZ	2141.513123	0.632222717	0.099774908	6.336490121	2.35E-10	1.67E-08										MACF1	3058.99403	-0.364559818	0.059292954	-6.14845094	7.82E-10	4.64E-08		TFRC	7030.515318	0.22594132	0.043645371	5.176753308	2.26E-07	1.14E-05
KLF16	1167.287716	0.700522593	0.090680005	7.725215627	1.12E-14	8.05E-13		PI4K2B	893.0840677	-0.720059878	0.098348589	-7.321506921	2.45E-13	1.77E-11		LMNB2	8285.873869	0.648044705	0.102275455	6.336268114	2.35E-10	1.67E-08										LAMA5	1427.317438	-0.48988631	0.07967345	-6.148677029	7.81E-10	4.64E-08		DHTKD1	2166.798056	-0.340712148	0.065904805	-5.169761844	2.34E-07	1.17E-05
ABCF2	1183.576605	0.682705331	0.088534154	7.711208634	1.25E-14	8.93E-13		ZMPSTE24	2099.090807	0.48364526	0.066132533	7.313272904	2.61E-13	1.87E-11		IMP4	1351.752377	0.716590476	0.113192423	6.330728276	2.44E-10	1.71E-08										PRKDC	13242.04	-0.224522541	0.036546355	-6.14350032	8.07E-10	4.76E-08		SLC2A3	1119.687765	-0.460967294	0.089297987	-5.162124147	2.44E-07	1.22E-05
SAPCD2	2319.612395	0.553609213	0.071860919	7.703898277	1.32E-14	9.41E-13		POLR3H	1395.929253	0.589393022	0.081011688	7.275407287	3.45E-13	2.46E-11		DNAH11	330.0180001	-1.135114657	0.179297562	-6.330898456	2.44E-10	1.71E-08										SLC5A6	2875.043921	0.365250847	0.059517588	6.136855706	8.42E-10	4.94E-08		SFPQ	13679.78304	0.18937877	0.036701737	5.15994028	2.47E-07	1.23E-05
ABHD14B	1353.103572	-0.650084146	0.084490704	-7.69415	1.42E-14	1.00E-12		PTMA	22294.3948	0.235607004	0.032444057	7.261946524	3.82E-13	2.70E-11		PDE10A	291.437406	-1.169338223	0.18485551	-6.325687668	2.52E-10	1.76E-08										COPS4	1564.316641	0.46713862	0.076131122	6.135974438	8.46E-10	4.94E-08		POMP	2763.495689	0.303268334	0.058798335	5.15777077	2.50E-07	1.23E-05
GATA2	2019.472018	0.555461404	0.072187859	7.694665192	1.42E-14	1.00E-12		ALDH1B1	1744.640594	0.549804199	0.075797558	7.25358721	4.06E-13	2.86E-11		SRP68	2657.292931	0.584056322	0.092420118	6.319579943	2.62E-10	1.82E-08										TOMM20	10576.46404	0.230903693	0.037895175	6.093221496	1.11E-09	6.43E-08		MDH1	4938.135492	0.243508611	0.047283842	5.149932782	2.61E-07	1.27E-05
DDX21	13481.33202	0.338538384	0.044080555	7.67999372	1.59E-14	1.10E-12		YWHAG	6281.18111	0.328728425	0.04536377	7.246497047	4.28E-13	2.98E-11		ATAD3A	1683.814134	0.724240292	0.114721067	6.313053983	2.74E-10	1.89E-08										SBDS	1805.366802	0.43128959	0.070907502	6.082425427	1.18E-09	6.84E-08		VEGFA	1191.430099	-0.435432634	0.084540102	-5.150604518	2.60E-07	1.27E-05
DHCR7	2727.190593	0.492528232	0.064122117	7.681097497	1.58E-14	1.10E-12		RBM38	1366.298955	0.589912419	0.081408144	7.246356308	4.28E-13	2.98E-11		DHX30	6437.985935	0.520153425	0.082447238	6.308924815	2.81E-10	1.93E-08										GNAI3	2566.907807	0.386908653	0.063762101	6.068003557	1.30E-09	7.41E-08		MRPL50	1243.505959	0.425137011	0.083013386	5.121306689	3.03E-07	1.48E-05
ARHGDIA	7692.953666	0.358669735	0.046698902	7.680474683	1.59E-14	1.10E-12		NCLN	4241.761662	0.366429064	0.050724567	7.223897367	5.05E-13	3.50E-11		ZBTB37	525.0044787	-0.921801936	0.146221269	-6.304157681	2.90E-10	1.98E-08										EI24	4843.645753	0.294851731	0.048590628	6.068078172	1.29E-09	7.41E-08		CBX3	8602.362286	0.205389454	0.040116017	5.119886548	3.06E-07	1.48E-05
PLIN2	814.7601889	0.803984943	0.104745288	7.675619193	1.65E-14	1.14E-12		PTPN13	2808.175987	-0.441710416	0.06117851	-7.220025693	5.20E-13	3.58E-11		TLNRD1	1525.468385	0.707754716	0.112371594	6.298341878	3.01E-10	2.04E-08										RSL1D1	7157.966837	0.270006612	0.044672644	6.044115323	1.50E-09	8.56E-08		SF3B6	3533.492083	0.304057378	0.059504455	5.109825483	3.22E-07	1.54E-05
VCP	7139.615058	0.373635253	0.048684509	7.674622935	1.66E-14	1.14E-12		PARP1	19936.55672	0.238362095	0.033025009	7.217623956	5.29E-13	3.63E-11		TIMM50	2593.361311	0.570953535	0.090672646	6.29686636	3.04E-10	2.05E-08										RBM34	1647.77331	0.455011812	0.07545142	6.030526846	1.63E-09	9.26E-08		ATF4	14126.34151	-0.205348606	0.040186903	-5.109838989	3.22E-07	1.54E-05
TCP1	8301.438785	0.368360693	0.048010696	7.672471437	1.69E-14	1.15E-12		LYAR	2275.644161	0.474800514	0.065875916	7.207497692	5.70E-13	3.89E-11		ZNF37BP	1441.444804	-0.693455374	0.110478818	-6.276817442	3.46E-10	2.32E-08										ZMPSTE24	2843.284093	0.360084118	0.05978312	6.023173722	1.71E-09	9.64E-08		XRCC5	13089.11905	0.203916311	0.039991472	5.098994841	3.41E-07	1.63E-05
POLR3H	1382.742573	0.648522778	0.084638724	7.662246622	1.83E-14	1.24E-12		RCC1	6026.122087	0.34742013	0.048226857	7.203872522	5.85E-13	3.97E-11		PSMD2	3461.192882	0.603431938	0.096224775	6.271066221	3.59E-10	2.40E-08										NOL7	2221.419891	0.393668144	0.065437331	6.015956618	1.79E-09	9.98E-08		COPS2	3819.149309	0.300128299	0.058996398	5.087230904	3.63E-07	1.72E-05
CLUH	5440.610346	0.439243869	0.057342	7.660072319	1.86E-14	1.26E-12		MRC2	954.771041	-0.674500025	0.093844979	-7.187385298	6.60E-13	4.46E-11		TMEM250	1358.443703	0.796994223	0.127216217	6.264879127	3.73E-10	2.48E-08										YWHAZ	10105.34387	0.244453969	0.040632069	6.016281598	1.78E-09	9.98E-08		HOXB9	3094.09065	-0.286836583	0.056396469	-5.086073416	3.66E-07	1.73E-05
PYCR1	5091.952826	-0.395595303	0.05165075	-7.659042737	1.87E-14	1.26E-12		PDIA3	5428.386736	0.356726487	0.049733285	7.172791501	7.35E-13	4.94E-11		COPE	3054.585153	0.570963968	0.091142032	6.264551693	3.74E-10	2.48E-08										TMED2	5311.933737	0.302188005	0.050243187	6.014507109	1.80E-09	1.00E-07		ENSA	6947.166152	0.239202031	0.047104013	5.078166699	3.81E-07	1.79E-05
FAM98A	1574.05444	0.600047148	0.078375761	7.656029652	1.92E-14	1.28E-12		ABHD14B	1435.644165	-0.559273938	0.078075348	-7.163258969	7.88E-13	5.26E-11		RBM42	2372.799858	0.697319132	0.111341115	6.262907772	3.78E-10	2.49E-08										PSMA5	2770.244995	0.366807124	0.061077862	6.005565859	1.91E-09	1.05E-07		DNAJB1	1789.956918	0.35677178	0.070430381	5.065594899	4.07E-07	1.90E-05
PPARGC1B	1005.429196	0.744207432	0.097289518	7.649410226	2.02E-14	1.35E-12		PRPF38A	2794.930318	0.425373296	0.059457045	7.15429595	8.41E-13	5.59E-11		TUBB4B	8181.741322	0.48060832	0.076845217	6.254238549	3.99E-10	2.62E-08										TIPIN	1574.319048	0.452503286	0.075387459	6.002368186	1.94E-09	1.07E-07		NOC3L	2399.069763	0.319898437	0.06328626	5.054785017	4.31E-07	2.00E-05
SQSTM1	1998.9176	0.546611394	0.071834283	7.609338756	2.76E-14	1.83E-12		PFAS	4687.550111	0.356550813	0.049848349	7.152710571	8.51E-13	5.63E-11		EBNA1BP2	1864.06967	0.620864999	0.099320292	6.251139484	4.07E-10	2.65E-08										RPL23A	20914.35258	0.199685397	0.033378322	5.982487613	2.20E-09	1.20E-07		PAK1IP1	1365.026826	0.406931484	0.080610025	5.048149806	4.46E-07	2.07E-05
EIF4EBP1	2544.44074	-0.520941594	0.068649798	-7.588392206	3.24E-14	2.14E-12		PSPH	1058.975099	-0.643496298	0.090061499	-7.145076483	8.99E-13	5.92E-11		TBL3	1965.316588	0.642936405	0.102854781	6.250914121	4.08E-10	2.65E-08										YWHAB	6531.226894	0.262804686	0.044013729	5.9709707	2.36E-09	1.29E-07		ARMT1	1224.752924	0.419203842	0.083069899	5.046398813	4.50E-07	2.08E-05
BTBD2	3110.264889	-0.469360436	0.061865444	-7.586794944	3.28E-14	2.15E-12		RPS26	3992.781704	0.373546556	0.052356971	7.134609791	9.71E-13	6.36E-11		RPUSD1	1383.900819	0.786273555	0.126155324	6.232583227	4.59E-10	2.96E-08										PSMB2	4930.932985	0.290483769	0.048797464	5.952845554	2.64E-09	1.43E-07		RPL14	17676.91028	0.168559555	0.033431483	5.041940724	4.61E-07	2.11E-05
NCDN	2189.921958	0.585380124	0.077190677	7.583559945	3.36E-14	2.20E-12		BTBD2	3275.868448	-0.408918524	0.05736544	-7.128307939	1.02E-12	6.62E-11		MTDH	4536.202134	0.50772619	0.081558975	6.225264503	4.81E-10	3.09E-08										PSMA6	2331.286658	0.384487007	0.064652118	5.947013342	2.73E-09	1.47E-07		WDR75	2731.613173	0.302179173	0.059998552	5.036441073	4.74E-07	2.17E-05
SEC31A	2482.911078	0.498201937	0.065726521	7.579922545	3.46E-14	2.25E-12		EIF2S2	4436.218146	-0.353519505	0.049643611	-7.121148035	1.07E-12	6.94E-11		C1orf122	657.9047519	0.921984016	0.148296971	6.217146646	5.06E-10	3.24E-08										METAP2	5049.809218	0.28953647	0.04876507	5.937374265	2.90E-09	1.56E-07		MMADHC	1607.262699	0.378211088	0.075209158	5.02879035	4.94E-07	2.24E-05
CTPS1	4955.032711	0.39311116	0.05189976	7.574431235	3.61E-14	2.33E-12		STIP1	10764.33297	0.272566639	0.038314822	7.113869334	1.13E-12	7.28E-11		ITPK1	1179.211094	0.733292533	0.11805145	6.211635125	5.24E-10	3.34E-08										PAK1IP1	1371.519167	0.480884	0.08100943	5.936148452	2.92E-09	1.56E-07		XPO1	10200.85581	0.200588794	0.039914833	5.025419898	5.02E-07	2.27E-05
SF3B3	7728.652128	0.343863662	0.04540559	7.573156966	3.64E-14	2.35E-12		SCARB1	1805.705185	0.498266445	0.070326624	7.085032921	1.39E-12	8.92E-11		MRPL12	3552.443457	0.613838831	0.098928659	6.20486358	5.47E-10	3.47E-08										XRCC5	12933.37899	0.238293269	0.040245862	5.920938441	3.20E-09	1.70E-07		MRPL13	2006.694052	0.34280854	0.068529241	5.002368849	5.66E-07	2.53E-05
RPP25	2184.177652	0.53623899	0.070838202	7.569912451	3.73E-14	2.39E-12		RNF213	2685.178099	-0.435323934	0.06153738	-7.074138316	1.50E-12	9.60E-11		PEBP1	6351.336481	0.534481119	0.086274762	6.195103954	5.82E-10	3.67E-08										PSMC6	2117.521291	0.395378328	0.066785071	5.920160336	3.22E-09	1.70E-07		CCDC86	3810.802014	0.264259688	0.052819221	5.003097052	5.64E-07	2.53E-05
BAZ1A	2011.192823	0.555869718	0.073542971	7.558434379	4.08E-14	2.60E-12		JDP2	151.4072693	-1.693870131	0.239471623	-7.073364721	1.51E-12	9.61E-11		MCOLN3	382.8459043	-1.030367523	0.166405254	-6.191917027	5.94E-10	3.73E-08										SRSF1	13592.34265	0.222291043	0.037600624	5.911897713	3.38E-09	1.78E-07		MRC2	644.6460494	-0.570903266	0.114094808	-5.003762016	5.62E-07	2.53E-05
YWHAZ	12512.77277	0.344426743	0.04560854	7.551803755	4.29E-14	2.72E-12		DHCR7	2747.086211	0.425585534	0.060182573	7.071574233	1.53E-12	9.69E-11		RAB35	1728.660174	0.654061274	0.105996211	6.170609962	6.80E-10	4.24E-08										MYL6	3677.786101	0.325361762	0.055044046	5.910934746	3.40E-09	1.78E-07		RBM34	1631.196974	0.366577278	0.073516651	4.986316374	6.15E-07	2.73E-05
RBMX	7517.835088	0.360779399	0.047972271	7.520581988	5.45E-14	3.44E-12		MARS1	5411.686814	-0.335727577	0.047549207	-7.060634611	1.66E-12	1.04E-10		XRCC2	2002.449292	-0.607888922	0.098847747	-6.149749883	7.76E-10	4.82E-08										SQLE	3199.615758	0.332657781	0.056329414	5.905578631	3.51E-09	1.84E-07		GMFB	2184.533867	0.319675178	0.064449958	4.960052572	7.05E-07	3.10E-05
SNHG3	1449.897911	0.620456425	0.082529104	7.518031765	5.56E-14	3.50E-12		DDX21	13617.80159	0.276205034	0.039180496	7.049554369	1.79E-12	1.12E-10		CDK5RAP3	2962.851175	-0.565085085	0.091920344	-6.14755187	7.87E-10	4.86E-08										HMGCR	1686.496725	0.434062958	0.073522263	5.903830212	3.55E-09	1.85E-07		DLGAP5	1876.299919	0.346435527	0.069834954	4.960775494	7.02E-07	3.10E-05
ZNF76	687.2037292	-0.858320714	0.114736934	-7.48077085	7.39E-14	4.61E-12		PES1	3520.150589	0.418611034	0.059496428	7.035902007	1.98E-12	1.23E-10		MLEC	4798.844914	0.503699886	0.082051426	6.138831576	8.31E-10	5.11E-08										KIF1A	1601.119001	-0.44615966	0.075637746	-5.89863766	3.67E-09	1.90E-07		NIFK	1411.238418	0.387321898	0.078187994	4.953725987	7.28E-07	3.19E-05
B4GALNT4	474.2926898	-1.05992169	0.141691149	-7.480507431	7.40E-14	4.61E-12		TEX10	1479.88325	0.546795377	0.077758982	7.031925651	2.04E-12	1.26E-10		CCT6A	7357.537513	0.47358089	0.077194641	6.134893352	8.52E-10	5.22E-08										RPS8	24989.04718	0.207347223	0.035234281	5.884814959	3.98E-09	2.05E-07		LRP1	1188.301514	-0.416045663	0.084174598	-4.942651006	7.71E-07	3.36E-05
CIZ1	3664.828371	0.43427796	0.058093415	7.475510889	7.69E-14	4.77E-12		COA7	2501.890803	0.43302921	0.061600132	7.029679851	2.07E-12	1.28E-10		ALDH1B1	1521.67267	0.649353535	0.105973149	6.127528903	8.93E-10	5.44E-08										BTBD2	2809.909269	-0.352466207	0.059912209	-5.883044799	4.03E-09	2.07E-07		DHX37	2564.878826	0.301705898	0.061067513	4.940530311	7.79E-07	3.38E-05
EBNA1BP2	2774.137939	0.521607929	0.069794823	7.473447316	7.81E-14	4.82E-12		BAG3	1341.750897	0.580100651	0.082640395	7.019577444	2.23E-12	1.36E-10		TUBB6	1618.977507	0.614819395	0.100380022	6.124917908	9.07E-10	5.50E-08										SLC16A1	6768.913744	0.26788209	0.045551748	5.880830026	4.08E-09	2.08E-07		HDGF	11474.4894	0.237943258	0.048201079	4.93647159	7.95E-07	3.44E-05
C15orf39	2280.750849	0.512551047	0.068660539	7.465001849	8.33E-14	5.12E-12		C1QBP	11798.51791	0.277468855	0.039529616	7.019265056	2.23E-12	1.36E-10		TBCD	2403.812376	0.587425375	0.096023589	6.117511118	9.50E-10	5.74E-08										DHCR24	5945.237222	0.279748924	0.047619066	5.8747252	4.24E-09	2.15E-07		MRPL15	1638.66054	0.391640868	0.079411592	4.93178461	8.15E-07	3.51E-05
GNL2	3340.689865	0.448112435	0.06014361	7.45070736	9.28E-14	5.68E-12		EIF3E	9113.931049	-0.279386326	0.039831427	-7.014218362	2.31E-12	1.41E-10		PCBP1	5487.324733	0.500860012	0.081956486	6.111291939	9.88E-10	5.94E-08										ATIC	5039.64804	0.285517005	0.04861128	5.873472299	4.27E-09	2.16E-07		PRDX3	7193.675914	0.209119418	0.042436001	4.927877629	8.31E-07	3.56E-05
SCD	18274.70927	0.327070122	0.043939785	7.443598619	9.80E-14	5.96E-12		OIP5-AS1	1949.756917	-0.516638584	0.073684234	-7.011521391	2.36E-12	1.43E-10		TRNL1	885.882492	-0.937787501	0.153536354	-6.107918277	1.01E-09	6.04E-08										CCNC	2880.71117	0.349003147	0.059486361	5.866943995	4.44E-09	2.24E-07		SEC61A1	5466.319373	0.224727161	0.045694225	4.918064862	8.74E-07	3.71E-05
TMEM47	273.4156747	-1.337233541	0.179951173	-7.431090988	1.08E-13	6.53E-12		SCARF2	1116.660929	0.642982576	0.091889512	6.997344514	2.61E-12	1.57E-10		CLPTM1L	2272.547309	0.579641348	0.094941431	6.105251878	1.03E-09	6.08E-08										CALM1	4138.080143	0.302552037	0.051623028	5.860796018	4.61E-09	2.31E-07		SMIM30	1102.084599	0.438092863	0.089064228	4.918841943	8.71E-07	3.71E-05
CYP51A1	2252.621134	0.503158445	0.067734876	7.428351193	1.10E-13	6.63E-12		SLC9A3R1	1733.894207	0.506622267	0.072467257	6.991050649	2.73E-12	1.64E-10		GRK6	3334.987521	0.568383123	0.093090419	6.105710216	1.02E-09	6.08E-08										HERC2	3399.955509	-0.324426985	0.055360677	-5.860242328	4.62E-09	2.31E-07		CRLS1	1870.663651	0.338874487	0.068926248	4.916479509	8.81E-07	3.73E-05
CDK12	3541.686427	0.42748623	0.057602789	7.421276621	1.16E-13	6.96E-12		ARHGDIA	7745.16228	0.28771192	0.0412358	6.977236206	3.01E-12	1.80E-10		NPLOC4	2896.683037	0.57385174	0.09407233	6.100111869	1.06E-09	6.25E-08										RPL27	16955.48229	0.257944025	0.044075513	5.852320416	4.85E-09	2.41E-07		VDAC3	3016.035235	0.290785252	0.059188243	4.91288876	8.97E-07	3.78E-05
MDN1	5024.163355	0.386628017	0.052185753	7.408689083	1.28E-13	7.62E-12		CSTB	1479.14107	0.588258456	0.084373173	6.972103061	3.12E-12	1.86E-10		NUDC	2143.291135	0.67094669	0.110015696	6.098645136	1.07E-09	6.25E-08										TMX1	1970.119507	0.402046564	0.06871888	5.850598302	4.90E-09	2.42E-07		MRPL36	1263.001667	0.405399953	0.082682521	4.903091363	9.43E-07	3.95E-05
POP1	1025.023078	0.703351059	0.095117712	7.394532952	1.42E-13	8.44E-12		MARCKSL1	6545.078593	0.358886425	0.051551628	6.961689514	3.36E-12	1.99E-10		NOP14	2133.941	0.571188262	0.093647165	6.099365227	1.06E-09	6.25E-08										CD164	3515.736711	0.324153952	0.055417477	5.849309078	4.94E-09	2.43E-07		MAGOH	1367.822781	0.387221084	0.07910245	4.89518449	9.82E-07	4.10E-05
DDI2	2659.13869	0.500179422	0.067855469	7.371246987	1.69E-13	1.00E-11		PPP6R1	3606.494507	0.379719453	0.054598164	6.95480263	3.53E-12	2.08E-10		PA2G4	7748.540903	0.47236075	0.077533042	6.092379977	1.11E-09	6.47E-08										EIF3M	5194.417531	0.284158619	0.048659058	5.839788764	5.23E-09	2.56E-07		COPB1	3745.359443	0.254626649	0.052032195	4.893636468	9.90E-07	4.11E-05
UHRF1BP1	1594.222878	-0.593360972	0.080536676	-7.367587108	1.74E-13	1.02E-11		PDCD11	3939.174968	0.368905344	0.053215277	6.932320344	4.14E-12	2.43E-10		CITED2	1140.757662	0.689850829	0.1132478	6.091516395	1.12E-09	6.48E-08										UQCRH	5131.284719	0.291796158	0.049998376	5.83611273	5.34E-09	2.61E-07		CDC20	3864.410256	0.260812677	0.053367224	4.887132142	1.02E-06	4.22E-05
C6orf120	866.0675943	-0.749471132	0.101829563	-7.360054521	1.84E-13	1.08E-11		RBMX	7576.439015	0.29286898	0.042370026	6.912173677	4.77E-12	2.79E-10		NLE1	1320.429038	0.693209742	0.113893538	6.086471255	1.15E-09	6.66E-08										FSCN1	3802.554454	-0.306608713	0.052558662	-5.833647592	5.42E-09	2.64E-07		PHB	8992.307815	0.22754699	0.046564331	4.886723071	1.03E-06	4.22E-05
TXLNA	3400.729805	0.427269736	0.058424356	7.313212609	2.61E-13	1.52E-11		SRCAP	6981.454503	0.343038233	0.049681365	6.904766659	5.03E-12	2.92E-10		HPS6	507.2743982	0.918542486	0.15094864	6.085132566	1.16E-09	6.68E-08										MRPL32	1469.968866	0.47298214	0.081151123	5.828411536	5.60E-09	2.71E-07		PFDN5	3221.966758	0.306046921	0.062749734	4.877262438	1.08E-06	4.41E-05
ZMPSTE24	2099.528285	0.566588978	0.077550597	7.306055641	2.75E-13	1.60E-11		SHB	784.9985167	0.72721327	0.106087224	6.854861899	7.14E-12	4.11E-10		PGP	1728.531626	0.669559419	0.11005809	6.083691094	1.17E-09	6.68E-08										TIMM8B	2048.642528	0.391790459	0.067353525	5.816925841	5.99E-09	2.89E-07		R3HDM2	915.2015637	-0.470253074	0.09653915	-4.87111262	1.11E-06	4.53E-05
LRP1	984.4521592	-0.708874966	0.097202749	-7.292746076	3.04E-13	1.76E-11		KIAA0100	8536.901892	0.287457193	0.041961151	6.850555465	7.36E-12	4.22E-10		PLIN3	764.6675528	0.787004657	0.129359545	6.083854555	1.17E-09	6.68E-08										DGKH	691.4331065	-0.690471875	0.118888697	-5.80771671	6.33E-09	3.04E-07		GRB10	2687.792248	-0.298234009	0.061293739	-4.865652124	1.14E-06	4.64E-05
RPS26	3931.111186	0.420838818	0.057855483	7.273966066	3.49E-13	2.01E-11		TRAF4	1824.1137	0.478758644	0.070156089	6.824192354	8.84E-12	5.05E-10		ZNF621	1806.721932	-0.604009851	0.099303271	-6.082476858	1.18E-09	6.71E-08										UBR4	6915.086816	-0.248529017	0.042837893	-5.801616287	6.57E-09	3.14E-07		MAD2L1	3403.182386	0.270433908	0.055641083	4.860327877	1.17E-06	4.75E-05
BAG3	1317.151915	0.617362934	0.084943134	7.267955655	3.65E-13	2.10E-11		PCBP1	6001.609169	0.307256134	0.045102602	6.812381553	9.60E-12	5.44E-10		SLC25A32	834.6361894	0.745359467	0.122638043	6.077718191	1.22E-09	6.88E-08										RICTOR	943.6783902	-0.562392479	0.097007326	-5.797422777	6.73E-09	3.21E-07		PRKDC	13794.99736	-0.174263068	0.035902103	-4.853840095	1.21E-06	4.87E-05
PARP1	19618.15174	0.285906884	0.039454312	7.246530625	4.28E-13	2.45E-11		TUBA1B	36912.5524	0.20638048	0.03029581	6.812178965	9.61E-12	5.44E-10		RTCB	2031.498516	0.603508469	0.099315477	6.07668099	1.23E-09	6.89E-08										RMRP	105.5294572	-1.788258576	0.308783267	-5.791306609	6.98E-09	3.31E-07		METAP2	5056.604659	0.227779134	0.04692233	4.854386737	1.21E-06	4.87E-05
RNF213	2560.214252	-0.482298775	0.066611766	-7.240444145	4.47E-13	2.55E-11		SRSF4	3226.007762	0.430263554	0.06324436	6.803192445	1.02E-11	5.77E-10		PPP2R1A	4974.059439	0.5186575	0.085514491	6.065141636	1.32E-09	7.37E-08										SNRPE	2901.537001	0.353921549	0.061148802	5.787873822	7.13E-09	3.37E-07		SIVA1	1941.272519	0.370876164	0.076459493	4.850622869	1.23E-06	4.93E-05
SF1	7475.051039	0.359258992	0.049699525	7.228620202	4.88E-13	2.77E-11		HNRNPAB	8630.268564	0.296480964	0.043607416	6.798865746	1.05E-11	5.92E-10		FXR2	2060.11569	0.694655787	0.114753717	6.053449118	1.42E-09	7.90E-08										SFPQ	13471.76463	0.214775001	0.037125543	5.785100547	7.25E-09	3.40E-07		NAA38	1774.180097	0.350996541	0.072797005	4.821579421	1.42E-06	5.68E-05
HM13	2743.178075	0.450624867	0.06238544	7.22323773	5.08E-13	2.87E-11		CHD4	11281.18679	0.256995751	0.037833805	6.792754599	1.10E-11	6.15E-10		RUVBL1	3010.914897	0.656811659	0.108547054	6.050939495	1.44E-09	7.99E-08										MATR3	13543.83989	0.23958797	0.041415563	5.784974311	7.25E-09	3.40E-07		DCTPP1	4678.393507	0.250609027	0.052123247	4.80800877	1.52E-06	6.05E-05
OTUD4	2995.746889	0.456493547	0.063277494	7.214153406	5.43E-13	3.05E-11		BAZ1A	1999.030679	0.457805641	0.067425138	6.789836183	1.12E-11	6.25E-10		TFRC	3722.868101	0.512873343	0.084837481	6.04536267	1.49E-09	8.21E-08										C1QBP	14338.60534	0.231035355	0.039980151	5.778751471	7.53E-09	3.50E-07		NCL	34414.35602	0.164117429	0.034167132	4.803371558	1.56E-06	6.14E-05
NBPF1	1075.795867	0.667132506	0.092588964	7.205313421	5.79E-13	3.22E-11		CBX6	4196.89689	0.351257114	0.051803197	6.780606855	1.20E-11	6.63E-10		MYH14	1207.20971	0.727284198	0.120308129	6.045179176	1.49E-09	8.21E-08										RPL12	15204.8191	0.208620232	0.036127008	5.774633504	7.71E-09	3.57E-07		KARS1	5188.688434	0.223757354	0.046577694	4.803959425	1.56E-06	6.14E-05
CLPTM1L	3665.341109	0.411347391	0.057086848	7.205642077	5.78E-13	3.22E-11		PUS7	1413.096072	0.531099179	0.078576343	6.759021299	1.39E-11	7.66E-10		TSR1	1949.987628	0.581831565	0.096289338	6.042533622	1.52E-09	8.31E-08										PSMB7	1990.413865	0.404245907	0.070071238	5.769070423	7.97E-09	3.67E-07		TWF1	1909.467739	0.364441182	0.076066287	4.791099906	1.66E-06	6.50E-05
BTG1	1393.985437	-0.601385871	0.08345942	-7.205727887	5.77E-13	3.22E-11		RPP25	2181.498023	0.448828456	0.066413039	6.75813759	1.40E-11	7.68E-10		TMEM198	312.1075355	1.198762434	0.198658667	6.034282094	1.60E-09	8.71E-08										EBNA1BP2	2752.178115	0.343705048	0.059589908	5.767839916	8.03E-09	3.68E-07		CMSS1	1273.213822	0.395210804	0.082565172	4.786652689	1.70E-06	6.62E-05
JUN	15115.47432	0.303201994	0.042133577	7.196208215	6.19E-13	3.42E-11		DANCR	2176.773426	0.436784397	0.064777705	6.742819929	1.55E-11	8.50E-10		CDKN2A	6992.227937	0.607807399	0.10075632	6.03244939	1.61E-09	8.77E-08										HNRNPC	23500.53301	0.18880069	0.032756447	5.763771852	8.23E-09	3.76E-07		NHSL1	373.4470915	-0.704087048	0.147118876	-4.785837587	1.70E-06	6.62E-05
YWHAG	6181.43831	0.37481411	0.052144606	7.187974715	6.58E-13	3.62E-11		HSPA13	1225.468138	-0.568312681	0.084431985	-6.731011743	1.68E-11	9.18E-10		CKAP4	2916.750752	0.536357868	0.088950258	6.029863005	1.64E-09	8.87E-08										SKP1	4313.537421	0.288903944	0.050145152	5.761353446	8.34E-09	3.80E-07		TMA7	2451.992872	0.339335059	0.070927389	4.784259851	1.72E-06	6.65E-05
CHASERR	902.4607842	-0.716496724	0.099727966	-7.184511573	6.74E-13	3.70E-11		KNTC1	1732.600901	-0.48844749	0.072707621	-6.717968296	1.84E-11	1.00E-09		HNRNPL	9767.911875	0.473957641	0.078791144	6.015366881	1.79E-09	9.66E-08										LRRC59	7651.385051	0.240210449	0.04170675	5.759510127	8.44E-09	3.82E-07		TRMT10C	1943.828412	0.352896213	0.073837975	4.779332222	1.76E-06	6.79E-05
LPCAT1	2738.104769	0.506541031	0.070659328	7.168777923	7.57E-13	4.12E-11		CFAP97	1790.050367	-0.474800165	0.070834689	-6.70293288	2.04E-11	1.10E-09		GNB1	3737.657293	0.51749123	0.086091846	6.010920398	1.84E-09	9.89E-08										ATP5PB	5213.973348	0.270603723	0.047025221	5.754438043	8.69E-09	3.93E-07		HIPK2	2065.56805	-0.323601206	0.067851529	-4.769254456	1.85E-06	7.06E-05
SLC19A1	1797.591738	0.551916519	0.076986703	7.168984978	7.56E-13	4.12E-11		PRPF19	6925.236325	0.321088502	0.047955805	6.695508592	2.15E-11	1.16E-09		PAN2	1765.120108	-0.607148874	0.1010372	-6.009161703	1.86E-09	9.96E-08										CCDC144B	203.9754327	-1.180545759	0.205251948	-5.751690887	8.84E-09	3.97E-07		CARS1	1087.556722	-0.428020062	0.089728597	-4.770163311	1.84E-06	7.06E-05
GCLM	910.723575	0.712781358	0.099545067	7.160388525	8.04E-13	4.36E-11		PA2G4	11623.21322	0.25101536	0.037542903	6.686093503	2.29E-11	1.22E-09		CCNB1IP1	1283.521024	-0.68924717	0.114929056	-5.997153334	2.01E-09	1.07E-07										SERBP1	20733.61197	0.198107026	0.034495335	5.743009249	9.30E-09	4.17E-07		GCSH	1197.823325	0.408537855	0.085665093	4.76901198	1.85E-06	7.06E-05
DDX3X	10113.75533	0.316747065	0.044271749	7.154609283	8.39E-13	4.53E-11		RADX	3618.0459	-0.357984413	0.053539281	-6.686388118	2.29E-11	1.22E-09		IP6K1	1973.805166	0.586933734	0.098092745	5.983457117	2.18E-09	1.16E-07										EIF3E	8413.921969	0.243328371	0.042451948	5.731854068	9.93E-09	4.43E-07		TOMM40	6523.28183	0.216497144	0.045436562	4.764822329	1.89E-06	7.18E-05
C8orf33	4571.384821	0.387328081	0.054151711	7.152647134	8.51E-13	4.57E-11		YBX1	35083.92682	0.203849236	0.030494832	6.68471429	2.31E-11	1.23E-09		CHMP1A	1778.399385	0.595388115	0.099547264	5.980959107	2.22E-09	1.17E-07										RANBP1	7604.054791	0.254385792	0.044400457	5.729350705	1.01E-08	4.48E-07		NSA2	2137.988578	0.323601071	0.067998019	4.758977943	1.95E-06	7.36E-05
TAGLN2	7834.59502	0.352087631	0.049271755	7.14583095	8.95E-13	4.79E-11		PGAM1	8680.2362	0.27601423	0.041377978	6.670558608	2.55E-11	1.35E-09		CSK	2999.241686	0.524602552	0.087801162	5.974893073	2.30E-09	1.21E-07										H3-3B	11129.58919	0.222188641	0.03880493	5.725783805	1.03E-08	4.56E-07		HSP90AB1	46265.93588	0.140894728	0.029615248	4.757506241	1.96E-06	7.39E-05
SF3A1	5297.102065	0.362512527	0.05075986	7.141716393	9.22E-13	4.91E-11		YWHAZ	12468.0623	0.246140628	0.036926765	6.665642941	2.64E-11	1.39E-09		PYCR3	826.7566951	0.768414136	0.128660834	5.972401335	2.34E-09	1.22E-07										NFAT5	1256.573254	-0.517541785	0.090437659	-5.72263582	1.05E-08	4.63E-07		DPM1	1665.850737	0.36307653	0.076396437	4.752532262	2.01E-06	7.54E-05
HSPA9	10203.31005	0.305684249	0.042809047	7.140646011	9.29E-13	4.93E-11		ZFAND1	796.3357378	-0.709652657	0.106559624	-6.659676826	2.74E-11	1.44E-09		PTDSS1	2231.482723	0.570182867	0.09553312	5.968431344	2.40E-09	1.25E-07										RPS15	19538.26273	0.191640935	0.033504764	5.719811447	1.07E-08	4.68E-07		CCT4	11070.8083	0.206222494	0.043442813	4.746987532	2.06E-06	7.72E-05
HES1	1415.803998	-0.603240031	0.084509531	-7.138130181	9.46E-13	5.00E-11		ZNF76	736.4943746	-0.719285444	0.108159603	-6.650222704	2.93E-11	1.53E-09		SMARCC1	7543.657704	0.457879071	0.076780586	5.963474558	2.47E-09	1.28E-07										IGFBP5	1128.030806	-0.505716897	0.088455427	-5.717194659	1.08E-08	4.74E-07		ID3	946.2625993	0.473171551	0.099812633	4.74059781	2.13E-06	7.92E-05
MEPCE	1880.454584	0.530427733	0.074403033	7.129114351	1.01E-12	5.32E-11		TMEM201	1750.551856	0.481964667	0.072594506	6.639134231	3.16E-11	1.64E-09		MAPKAPK3	1329.581133	0.634623898	0.106591425	5.953798814	2.62E-09	1.35E-07										SLIRP	1468.626332	0.469831789	0.082198239	5.715837653	1.09E-08	4.76E-07		UTP20	2421.358747	0.292090525	0.061625557	4.739762839	2.14E-06	7.92E-05
SRRM1	5093.938388	0.365102231	0.051229414	7.126808585	1.03E-12	5.39E-11		SCD	18420.7593	0.258865688	0.039059807	6.62741847	3.42E-11	1.77E-09		COX20	1177.909078	-0.658552345	0.110697435	-5.949120165	2.70E-09	1.39E-07										SSR1	3416.685281	0.317087197	0.055534082	5.709776483	1.13E-08	4.91E-07		HERC2	3564.462069	-0.251898863	0.053147355	-4.739631264	2.14E-06	7.92E-05
ARF4	2692.095923	0.471710091	0.066383563	7.105826641	1.20E-12	6.25E-11		SLC2A3	1306.202741	-0.568149398	0.085937186	-6.611217166	3.81E-11	1.97E-09		SLC25A39	3894.909804	0.545438867	0.09185103	5.938298895	2.88E-09	1.47E-07										ARF1	10527.13218	0.221591087	0.038863126	5.701833883	1.19E-08	5.13E-07		COPS5	1318.504584	0.379778713	0.080198734	4.73547019	2.19E-06	8.02E-05
YTHDF2	3465.18984	0.40920557	0.05761315	7.102641823	1.22E-12	6.37E-11		R3HDM2	1022.642222	-0.611042311	0.092502858	-6.605658734	3.96E-11	2.04E-09		ATP5MC1	1505.993935	0.644307133	0.108505727	5.93800114	2.89E-09	1.47E-07										PSMA1	3926.608758	0.298025906	0.052306641	5.697668589	1.21E-08	5.23E-07		TRAM1	2353.252552	0.325359712	0.068698166	4.736075649	2.18E-06	8.02E-05
PUS7	1419.924264	0.623877992	0.087868779	7.100109919	1.25E-12	6.47E-11		ELOA	2630.834549	0.40699777	0.061694091	6.597030035	4.19E-11	2.15E-09		SAPCD2	864.3638772	0.935183921	0.157602336	5.933820174	2.96E-09	1.51E-07										TDG	2892.703067	0.357345794	0.062746086	5.695108901	1.23E-08	5.29E-07		PTMA	21356.26561	0.156575839	0.033145028	4.723961612	2.31E-06	8.42E-05
TWNK	1538.082555	0.563573509	0.079407412	7.097240603	1.27E-12	6.58E-11		LSG1	1212.434797	0.558021789	0.084658828	6.591418808	4.36E-11	2.22E-09		CYC1	3887.549193	0.634704426	0.107124252	5.924936829	3.12E-09	1.58E-07										OBSCN	531.73171	-0.726739602	0.127781659	-5.687354551	1.29E-08	5.52E-07		RRP9	1314.655391	0.415567089	0.087969185	4.724007492	2.31E-06	8.42E-05
PLXNB2	1360.961524	-0.609342611	0.085875337	-7.095664863	1.29E-12	6.62E-11		ATP2A2	7354.026833	0.27471841	0.041691103	6.589377343	4.42E-11	2.25E-09		TSPAN17	984.2910457	0.722149828	0.121976533	5.920399691	3.21E-09	1.62E-07										RPL26L1	1700.743256	0.420063926	0.073907535	5.683641371	1.32E-08	5.62E-07		DRG1	2241.156861	0.307534332	0.065151227	4.720315288	2.35E-06	8.54E-05
GRB10	1755.737495	-0.539205782	0.076069659	-7.08831604	1.36E-12	6.96E-11		NOLC1	11132.47677	0.257794472	0.039160297	6.583057078	4.61E-11	2.33E-09		YKT6	1868.965728	0.707021906	0.119601733	5.911468724	3.39E-09	1.71E-07										NAA50	6124.493657	0.26899478	0.047353948	5.680514332	1.34E-08	5.70E-07		ZNF22	786.3062784	0.483213491	0.102444969	4.716810375	2.40E-06	8.66E-05
PPP6R1	3526.354836	0.40927339	0.057970613	7.060014878	1.66E-12	8.50E-11		ATP1A1	10988.98379	0.249152613	0.037889966	6.575688496	4.84E-11	2.44E-09		AHSA2P	1045.521298	-0.794876822	0.134767143	-5.898149987	3.68E-09	1.84E-07										HNRNPD	8446.130108	0.236875982	0.04173682	5.675467927	1.38E-08	5.85E-07		CAPZA2	1661.314512	0.343942814	0.073051581	4.708218649	2.50E-06	9.00E-05
ENO1	56530.41302	0.277534181	0.039322537	7.057891071	1.69E-12	8.60E-11		GNL2	3337.834215	0.359337089	0.054676666	6.572037284	4.96E-11	2.49E-09		U2AF2	7216.116726	0.553759151	0.094142582	5.882132612	4.05E-09	2.02E-07										POMP	2735.177706	0.34085136	0.060076522	5.67362006	1.40E-08	5.89E-07		TMEM14B	2461.155309	0.290958896	0.061816422	4.706822038	2.52E-06	9.03E-05
CHD4	11119.40971	0.308351907	0.0437057	7.055187456	1.72E-12	8.74E-11		GRB10	1854.58408	-0.466949412	0.071226188	-6.555866973	5.53E-11	2.77E-09		NACC1	2261.143626	0.664186608	0.113046755	5.875326624	4.22E-09	2.10E-07										TRIAP1	1447.851753	0.442474159	0.078049387	5.669156121	1.44E-08	6.02E-07		HAT1	2976.068426	0.267387647	0.056877048	4.701151936	2.59E-06	9.25E-05
TEX10	1464.720815	0.603252756	0.085518396	7.054070064	1.74E-12	8.77E-11		HOXB9	3606.279001	-0.351624858	0.053696944	-6.548321642	5.82E-11	2.90E-09		NTHL1	676.8849001	0.855382292	0.145796823	5.866947413	4.44E-09	2.20E-07										PTDSS1	2013.847156	0.392723715	0.069351835	5.662773236	1.49E-08	6.23E-07		KIF1A	1693.772046	-0.340874995	0.07269612	-4.689039734	2.74E-06	9.78E-05
CLINT1	2725.451926	0.440749251	0.062731015	7.026018171	2.13E-12	1.07E-10		MANEAL	1247.876332	0.554541396	0.084695908	6.547440215	5.85E-11	2.91E-09		POLR3K	912.0295215	0.845567221	0.144165231	5.86526457	4.48E-09	2.21E-07										TNRC6B	977.0897914	-0.538935607	0.095224927	-5.659606408	1.52E-08	6.32E-07		POP1	1096.253023	0.41083378	0.087631484	4.688198347	2.76E-06	9.78E-05
SLC35A4	2939.050121	0.424985994	0.06074108	6.99668157	2.62E-12	1.31E-10		AKAP1	3324.930937	0.396209396	0.060551486	6.543347227	6.02E-11	2.98E-09		CA2	2682.442256	0.537246271	0.091664401	5.86101324	4.60E-09	2.26E-07										RWDD1	1523.118593	0.432930605	0.076567665	5.654222388	1.57E-08	6.50E-07		MARS1	5718.697621	-0.213135071	0.045515964	-4.682644364	2.83E-06	0.000100149
BNIP3	1140.481529	-0.630473201	0.090270126	-6.984295102	2.86E-12	1.43E-10		CLPTM1L	3698.684709	0.347391515	0.053098405	6.54240959	6.05E-11	2.98E-09		FTSJ3	1679.384533	0.590637019	0.100827448	5.857899117	4.69E-09	2.30E-07										PAICS	16324.8941	0.208494952	0.036882337	5.652975597	1.58E-08	6.52E-07		NDUFAB1	2773.979095	0.275128628	0.058800111	4.679049497	2.88E-06	0.000101552
NUDC	5992.788048	0.376278598	0.053921208	6.978304267	2.99E-12	1.49E-10		ZNF593	1201.148246	0.553346434	0.084698077	6.533164106	6.44E-11	3.16E-09		TMED2	5981.704193	0.463498689	0.079248407	5.848681497	4.95E-09	2.41E-07										AARS1	3800.242068	-0.312439631	0.055274924	-5.652466031	1.58E-08	6.52E-07		COL2A1	3638.522509	-0.247000738	0.052854908	-4.673184566	2.97E-06	0.000104119
R3HDM2	966.7818422	-0.692488839	0.09929021	-6.974391938	3.07E-12	1.52E-10		G0S2	43.28407157	-3.792927588	0.580733426	-6.531271349	6.52E-11	3.19E-09		TOMM34	1100.020451	0.658077569	0.112512823	5.848911719	4.95E-09	2.41E-07										RPL32	16630.51295	0.245657289	0.043466076	5.651701559	1.59E-08	6.52E-07		PSMA7	5307.494979	0.245264395	0.05264562	4.658780623	3.18E-06	0.000111274
PTPN13	2699.910877	-0.460088318	0.066153142	-6.954897405	3.53E-12	1.74E-10		TMSB4X	795.9565969	-0.668249448	0.10240458	-6.525581616	6.77E-11	3.30E-09		SLC5A6	1236.916874	0.651897129	0.111589322	5.841931079	5.16E-09	2.50E-07										UBE2D3	4036.088664	0.291759625	0.051632704	5.650674961	1.60E-08	6.54E-07		PSMA5	2752.642211	0.286172552	0.061438802	4.657847206	3.20E-06	0.000111379
HECTD1	2187.919964	0.495118971	0.071208588	6.953079433	3.57E-12	1.76E-10		SET	19459.90972	0.214809992	0.033000907	6.509214795	7.55E-11	3.65E-09		HSP90AB1	18097.85962	0.430682077	0.073783674	5.83709177	5.31E-09	2.55E-07										CCT7	18159.35914	0.20137769	0.03567594	5.644635802	1.66E-08	6.75E-07		NAA15	5416.299149	0.223699545	0.048139998	4.646854048	3.37E-06	0.00011706
SLC43A1	744.5935258	-0.76120748	0.109488554	-6.952393202	3.59E-12	1.76E-10		TAGLN2	7839.837353	0.26474168	0.040701923	6.504402278	7.80E-11	3.76E-09		POP1	820.8454939	0.738873513	0.126576047	5.837388115	5.30E-09	2.55E-07										UTP14A	1788.303314	0.412165234	0.073271546	5.625174492	1.85E-08	7.53E-07		ZNF146	4132.037865	0.233468073	0.050273818	4.643929628	3.42E-06	0.000118247
MSRB1	857.0544636	0.71153863	0.102417145	6.947456189	3.72E-12	1.82E-10		HSPA9	10318.23626	0.245564789	0.037802216	6.49604218	8.25E-11	3.96E-09		KIAA1109	1106.010352	-0.688219866	0.117976254	-5.833545674	5.43E-09	2.60E-07										RPL37A	14272.18621	0.246478228	0.043850699	5.620850664	1.90E-08	7.69E-07		STAG2	5452.791882	0.218294241	0.047012733	4.643300378	3.43E-06	0.000118247
LSG1	1198.455341	0.61160831	0.088138746	6.939153745	3.94E-12	1.92E-10		CTPS1	4964.12951	0.310312615	0.047842243	6.486163595	8.80E-11	4.21E-09		FADD	994.9251511	0.686355282	0.117707202	5.831038996	5.51E-09	2.63E-07										RPS5	6289.810785	0.263885574	0.04698497	5.616382712	1.95E-08	7.86E-07		ZNF131	1586.493907	0.344594909	0.074246591	4.641221956	3.46E-06	0.000119021
PSPH	1020.671627	-0.653642728	0.094223012	-6.937187769	4.00E-12	1.94E-10		NBPF1	1071.083926	0.576051119	0.088829143	6.484933908	8.88E-11	4.23E-09		RNH1	2051.14573	0.601895962	0.10340563	5.820727211	5.86E-09	2.78E-07										TMED9	3099.609607	0.363553509	0.064769466	5.613038506	1.99E-08	7.99E-07		CCDC58	1016.528151	0.438970644	0.094632773	4.638674648	3.51E-06	0.000120073
ELAVL1	3929.510682	0.381126427	0.054977346	6.932426797	4.14E-12	2.00E-10		NDUFB9	3627.667256	0.34387069	0.053084828	6.477758395	9.31E-11	4.42E-09		ZNHIT2	404.0036489	0.937008663	0.160995558	5.820090168	5.88E-09	2.79E-07										SELENOF	3075.233449	0.325633362	0.05807448	5.607167918	2.06E-08	8.24E-07		SARNP	1879.899722	0.317852363	0.068567409	4.63561872	3.56E-06	0.000121433
ECPAS	3900.818276	0.39123864	0.056475006	6.927642268	4.28E-12	2.06E-10		GATA2	1992.968488	0.438474852	0.067712206	6.475565876	9.45E-11	4.47E-09		SLIT2	9581.601327	0.445461357	0.076604388	5.815089285	6.06E-09	2.86E-07										PA2G4	13494.73263	0.200359985	0.035877419	5.584570802	2.34E-08	9.35E-07		SNRPE	2880.07277	0.270498038	0.058376662	4.633667407	3.59E-06	0.000121634
RHOB	4924.840331	-0.403448508	0.058306919	-6.919393313	4.54E-12	2.17E-10		VLDLR	250.0158801	-1.194923744	0.184728163	-6.46855208	9.89E-11	4.66E-09		EFHC1	395.0458321	-0.986735194	0.1699597	-5.805700952	6.41E-09	3.01E-07										VPS13C	805.7355484	-0.580724125	0.10406092	-5.580616837	2.40E-08	9.53E-07		ASNSD1	1869.881045	0.331396033	0.071507685	4.634411416	3.58E-06	0.000121634
CDV3	5811.925206	0.370004307	0.05348637	6.917730794	4.59E-12	2.19E-10		YTHDF2	3500.929955	0.348643495	0.053904067	6.467851352	9.94E-11	4.67E-09		BIRC5	3606.832074	0.544577394	0.094038549	5.791001669	7.00E-09	3.28E-07										SPCS2	1710.800958	0.411330407	0.07377106	5.575769243	2.46E-08	9.77E-07		KMT2D	5736.288114	-0.211671192	0.045691587	-4.6326076	3.61E-06	0.000121634
PSMC4	2452.472353	0.45168442	0.065478826	6.898175333	5.27E-12	2.51E-10		SLC43A1	789.2848273	-0.669097097	0.10346791	-6.46671124	1.00E-10	4.69E-09		SCARB1	1969.201798	0.581984515	0.100544794	5.788310797	7.11E-09	3.32E-07										DYNC2H1	2277.385377	-0.365978307	0.06569591	-5.570792896	2.54E-08	1.00E-06		UBE2N	3736.841563	0.247073832	0.053336106	4.632393509	3.61E-06	0.000121634
EIF5A	22015.41783	0.339359046	0.049268567	6.887942347	5.66E-12	2.69E-10		FARSA	4622.848475	0.337306932	0.052166045	6.46602468	1.01E-10	4.69E-09		ARHGDIA	6655.685006	0.496500952	0.08581151	5.785948217	7.21E-09	3.35E-07										PSAT1	3234.86129	-0.311385914	0.055965397	-5.563900769	2.64E-08	1.04E-06		SSB	5565.981698	0.219692838	0.047541435	4.621081311	3.82E-06	0.000128016
EIF3I	5567.812888	0.375395373	0.054509515	6.886786087	5.71E-12	2.70E-10		CAPRIN1	8043.87183	0.280950915	0.043519144	6.455800648	1.08E-10	5.00E-09		NOSIP	1235.811018	0.646362261	0.111860779	5.778274252	7.55E-09	3.50E-07										KARS1	5154.448012	0.272123496	0.048921709	5.562428204	2.66E-08	1.04E-06		BRMS1	1249.587346	0.382391602	0.082774509	4.619678267	3.84E-06	0.000128442
ADI1	1876.289695	0.498386394	0.072394596	6.884303864	5.81E-12	2.74E-10		ZNF207	5041.165888	0.318861867	0.049405786	6.453937689	1.09E-10	5.05E-09		SH3GL1	3074.799464	0.557509549	0.096510915	5.776647653	7.62E-09	3.52E-07										CCNB1	3138.006569	0.329312109	0.059225853	5.560276333	2.69E-08	1.05E-06		ALYREF	4226.843535	0.242545452	0.05254184	4.616234501	3.91E-06	0.000130144
SLC9A3R1	1715.95972	0.565010473	0.08214625	6.878104237	6.07E-12	2.85E-10		SQSTM1	1978.11282	0.436351615	0.067638146	6.451265192	1.11E-10	5.11E-09		CTPS1	2811.66459	0.509776149	0.088441036	5.764022777	8.21E-09	3.78E-07										PSMA2	5114.081311	0.332162567	0.059775984	5.556789611	2.75E-08	1.07E-06		TIMM17A	2310.634876	0.295655688	0.06405704	4.61550654	3.92E-06	0.000130155
SLC38A1	6085.994544	-0.382381757	0.055606327	-6.876587243	6.13E-12	2.87E-10		SUPT5H	3784.021633	0.353226269	0.054754728	6.451064226	1.11E-10	5.11E-09		MCM5	3533.978361	0.511758503	0.088802947	5.762854929	8.27E-09	3.79E-07										SSB	5536.624709	0.271776812	0.04893088	5.554300481	2.79E-08	1.08E-06		PRPF40A	6987.81766	0.19649316	0.042613834	4.611018117	4.01E-06	0.000132545
CSTB	1461.980884	0.642717561	0.093488178	6.874853862	6.21E-12	2.89E-10		RPS27	9459.718228	-0.254166818	0.039462976	-6.440639967	1.19E-10	5.45E-09		ZNF704	1108.789015	-0.671570574	0.116607849	-5.75922272	8.45E-09	3.86E-07										ATP6V1G1	2419.220959	0.380486549	0.0685922	5.547081834	2.90E-08	1.12E-06		RPL27	17011.60908	0.200764476	0.043611064	4.603521574	4.15E-06	0.000136943
TMSB4X	749.4707241	-0.769409467	0.112030586	-6.86785182	6.52E-12	3.03E-10		TTLL12	4600.306612	0.323710275	0.050311727	6.434091935	1.24E-10	5.67E-09		ACOT7	974.4795255	0.680252652	0.118157338	5.757176513	8.55E-09	3.89E-07										SRP72	5703.945317	0.266509251	0.048088222	5.542089968	2.99E-08	1.15E-06		RPS26	4058.019693	0.242066523	0.052678091	4.595203051	4.32E-06	0.00014204
SCARF2	1074.869527	0.633002576	0.092195683	6.865859193	6.61E-12	3.06E-10		CLINT1	2755.212256	0.382211853	0.059589941	6.414033087	1.42E-10	6.45E-09		PARP6	1448.596886	-0.604466176	0.105057802	-5.753653344	8.73E-09	3.96E-07										ITPR3	1122.792682	-0.527305869	0.095275413	-5.534542985	3.12E-08	1.19E-06		SQLE	3189.561738	0.259556947	0.056547274	4.590087666	4.43E-06	0.000145076
PGAM1	8475.983952	0.302889406	0.044130117	6.863553271	6.72E-12	3.10E-10		TRMT61A	793.4962976	0.653349783	0.101906042	6.411295855	1.44E-10	6.54E-09		PSMA3-AS1	630.7378313	-0.802829043	0.139694771	-5.747022883	9.08E-09	4.11E-07										ATP5MD	1880.420341	0.385897115	0.069721378	5.534846355	3.12E-08	1.19E-06		NID1	3113.905024	-0.265079985	0.057856729	-4.581662113	4.61E-06	0.00015054
PSMB5	2953.356661	0.424623215	0.061881812	6.861842011	6.80E-12	3.12E-10		SRPRB	2111.600802	0.420098052	0.065550241	6.408794901	1.47E-10	6.60E-09		OLIG2	191.1846901	1.297404133	0.225851709	5.744495533	9.22E-09	4.15E-07										STARD9	731.3204728	-0.60358819	0.109186355	-5.52805511	3.24E-08	1.24E-06		ANXA2	4088.955774	0.231638999	0.050566683	4.580862079	4.63E-06	0.000150612
PCBP1	5881.468928	0.343266559	0.050046566	6.858943299	6.94E-12	3.18E-10		ABCF2	1159.591433	0.552819635	0.086254709	6.409153095	1.46E-10	6.60E-09		SRRT	4284.912261	0.491861567	0.085713767	5.738419696	9.56E-09	4.29E-07										AGO2	3110.945013	-0.315849635	0.057185079	-5.523287521	3.33E-08	1.27E-06		LAMA5	1524.77965	-0.350391576	0.076538995	-4.577948479	4.70E-06	0.000151709
SEC13	2516.588808	0.439783962	0.064410214	6.827860599	8.62E-12	3.93E-10		TARS1	8447.298037	-0.263585543	0.041228168	-6.393336275	1.62E-10	7.28E-09		BAK1	603.2390962	0.816846186	0.142554783	5.730051082	1.00E-08	4.49E-07										ANKRD11	4399.563273	-0.290341527	0.052649168	-5.514646035	3.49E-08	1.32E-06		MRPL39	1253.703623	0.375473698	0.082017489	4.577971134	4.70E-06	0.000151709
FAM136A	2991.341052	0.44020101	0.064484437	6.826469039	8.70E-12	3.96E-10		CHPF2	925.4894483	0.619490571	0.096984121	6.387546384	1.69E-10	7.54E-09		YBX1	29014.6802	0.496767005	0.086716744	5.728616903	1.01E-08	4.51E-07										RPL5	24966.52865	0.219127385	0.039806453	5.504820648	3.70E-08	1.40E-06		SLC5A6	2846.737103	0.275318274	0.060209136	4.572699275	4.81E-06	0.000155046
SHISA2	1002.750242	-0.668097155	0.097915904	-6.823173029	8.91E-12	4.04E-10		B4GALT5	1039.464114	0.574885265	0.09009144	6.381130792	1.76E-10	7.83E-09		NT5DC2	6203.285147	0.552030647	0.096416241	5.725494419	1.03E-08	4.57E-07										PKD1	1756.384432	-0.407187723	0.07402283	-5.500839714	3.78E-08	1.42E-06		PPAT	3554.796277	0.249735409	0.054642937	4.570314516	4.87E-06	0.000156304
PSMD11	5006.760938	0.351388062	0.051533994	6.818568322	9.20E-12	4.15E-10		UCHL1	6890.477909	0.273084278	0.043040478	6.344824413	2.23E-10	9.89E-09		EN2	1433.001611	0.730088432	0.127504614	5.725976586	1.03E-08	4.57E-07										ADI1	2689.866014	0.345961324	0.062973631	5.493749064	3.93E-08	1.47E-06		ZNF593	1522.462468	0.346675831	0.075866021	4.569579718	4.89E-06	0.000156337
BAIAP2	891.6664336	0.720696031	0.105747648	6.81524409	9.41E-12	4.24E-10		WFS1	965.4062695	0.615104911	0.097143293	6.331933878	2.42E-10	1.07E-08		TCOF1	6951.604858	0.494811886	0.086559013	5.716468642	1.09E-08	4.80E-07										LDHA	20595.05176	0.186530627	0.033955075	5.493453467	3.94E-08	1.47E-06		YBX1	30878.86785	0.141360448	0.030973863	4.563862338	5.02E-06	0.000160131
NFATC3	1531.604011	0.578809218	0.084959185	6.812791595	9.57E-12	4.30E-10		DPYSL5	2467.454357	0.405133056	0.0640292	6.327317139	2.49E-10	1.10E-08		VLDLR	457.3595465	-0.874090162	0.152935534	-5.715415776	1.09E-08	4.81E-07										VDAC2	4441.648791	0.283445937	0.051634366	5.489482298	4.03E-08	1.50E-06		LTBP4	1032.518628	-0.40945137	0.089915902	-4.553714779	5.27E-06	0.000167508
MAPKAPK3	1837.468323	0.507538501	0.074770046	6.787992363	1.14E-11	5.07E-10		RMI2	725.7539471	-0.696760962	0.110281533	-6.318020266	2.65E-10	1.16E-08		ARHGEF18	1057.166684	0.698530208	0.122343402	5.709586283	1.13E-08	4.96E-07										DRG1	2234.217523	0.36360784	0.066251983	5.488255978	4.06E-08	1.51E-06		EP400	2955.001462	-0.264535273	0.058254365	-4.541037822	5.60E-06	0.000176749
MON1A	641.6759517	0.786920132	0.115989758	6.784393232	1.17E-11	5.16E-10		ALKBH5	5338.91383	0.295300899	0.046818228	6.30739168	2.84E-10	1.24E-08		ID3	405.2023453	0.935530817	0.163931806	5.70682921	1.15E-08	5.03E-07										RPS17	26535.87984	0.204939553	0.037359201	5.485651353	4.12E-08	1.53E-06		DIS3	6268.715496	0.20488146	0.045117048	4.541109564	5.60E-06	0.000176749
UTP14A	1300.724602	0.586596815	0.08645955	6.784638741	1.16E-11	5.16E-10		MIB1	3289.242821	-0.355733566	0.056451814	-6.301543608	2.95E-10	1.28E-08		CACYBP	3861.198087	0.512027228	0.089771062	5.703700261	1.17E-08	5.10E-07										CCT5	17619.78577	0.187290359	0.034251313	5.468121935	4.55E-08	1.68E-06		PSMB7	1969.965034	0.314121158	0.06921548	4.538307842	5.67E-06	0.000178472
VLDLR	236.3833451	-1.301573146	0.192848156	-6.749212286	1.49E-11	6.56E-10		MAP1A	487.4469253	0.833555641	0.132292038	6.300875335	2.96E-10	1.28E-08		NPTX1	1222.910723	-0.644044631	0.112932354	-5.702924012	1.18E-08	5.11E-07										ATP5PO	4309.406245	0.277075166	0.050707805	5.464152196	4.65E-08	1.71E-06		HAUS1	1052.613328	0.413898606	0.091241542	4.536295633	5.73E-06	0.000179602
NOMO1	2309.077532	0.45687446	0.067811597	6.737408956	1.61E-11	7.09E-10		HRK	454.8136057	-0.860293744	0.136702334	-6.293189883	3.11E-10	1.34E-08		BANF1	2494.578849	0.632672497	0.111219145	5.688521504	1.28E-08	5.54E-07										CCDC47	4213.607842	0.275956831	0.050537634	5.460422504	4.75E-08	1.74E-06		KMT2C	2180.947891	-0.296142326	0.06532209	-4.533570919	5.80E-06	0.00018135
RPA1	4134.320929	0.366044064	0.054403685	6.728295437	1.72E-11	7.53E-10		EIF5A	22029.59201	0.251651614	0.039988874	6.293040803	3.11E-10	1.34E-08		CCNL2	3224.967424	-0.519690027	0.091414274	-5.684998672	1.31E-08	5.64E-07										TARDBP	6168.595897	0.248203909	0.045537178	5.450577253	5.02E-08	1.84E-06		CASP3	2144.346849	0.293917761	0.065031799	4.519600648	6.20E-06	0.00019293
AKIRIN1	3830.908735	0.388118307	0.057761103	6.719371426	1.83E-11	7.98E-10		JMJD6	1112.187247	0.547595564	0.087059968	6.28986639	3.18E-10	1.36E-08		TRMT61A	556.6761312	0.880022198	0.154872765	5.682226934	1.33E-08	5.71E-07										CCND1	2541.591584	0.365093321	0.067000958	5.449076138	5.06E-08	1.85E-06		RRP7A	4092.123261	0.234122907	0.051807087	4.519128948	6.21E-06	0.00019293
SCARB1	1754.787835	0.512183169	0.076294419	6.713245562	1.90E-11	8.29E-10		NPTX1	3255.821116	0.355236607	0.05655851	6.280869258	3.37E-10	1.44E-08		LINC02604	243.9082745	-1.29052825	0.227179738	-5.680648552	1.34E-08	5.75E-07										BEX3	5139.292845	0.305584576	0.056101567	5.44698822	5.12E-08	1.86E-06		NGDN	1137.67388	0.386745551	0.085932698	4.500563368	6.78E-06	0.000209904
LARP4B	3374.113339	0.413096476	0.061556715	6.710827141	1.94E-11	8.38E-10		IDH2	1046.87354	-0.572025717	0.091231622	-6.270037768	3.61E-10	1.54E-08		KNTC1	3229.383868	-0.5242459	0.092296324	-5.680030115	1.35E-08	5.75E-07										PSMC5	4077.056179	0.295739456	0.054394747	5.436912038	5.42E-08	1.96E-06		SDC3	513.703588	-0.57442883	0.12768132	-4.498926139	6.83E-06	0.000210188
PDCD11	3844.704579	0.393994594	0.058711408	6.710699134	1.94E-11	8.38E-10		POLR2L	2021.641704	0.440414125	0.070286591	6.265976501	3.70E-10	1.57E-08		TNFRSF13C	142.6744743	-1.508589317	0.265786481	-5.67594451	1.38E-08	5.87E-07										TOMM22	2761.512979	0.323181066	0.059497657	5.431828493	5.58E-08	2.01E-06		RAN	17054.19849	0.158725163	0.035277688	4.499307345	6.82E-06	0.000210188
HRK	426.8109154	-0.985332939	0.147228091	-6.692560737	2.19E-11	9.46E-10		RNR2	47278.41677	0.231352335	0.036970738	6.257714822	3.91E-10	1.66E-08		WDR4	689.6143094	0.816287502	0.14388646	5.673136306	1.40E-08	5.95E-07										KMT2C	2084.276913	-0.36333723	0.066915961	-5.42975439	5.64E-08	2.03E-06		TATDN2	1651.611672	0.326154412	0.072552169	4.495446716	6.94E-06	0.000212311
MARCKSL1	6442.522643	0.405922538	0.060672024	6.690440054	2.23E-11	9.57E-10		BHLHE40	1057.68307	-0.581430286	0.093135711	-6.242828631	4.30E-10	1.81E-08		ACTN4	4192.822674	0.483496901	0.085300676	5.668148494	1.44E-08	6.10E-07										FAM136A	2958.450131	0.32102539	0.059231121	5.419877014	5.96E-08	2.14E-06		TMED9	3064.460835	0.269921257	0.060040854	4.495626558	6.94E-06	0.000212311
RMI2	687.0224127	-0.776689327	0.116144926	-6.687242847	2.27E-11	9.75E-10		DDX56	3400.425846	0.344745008	0.055225666	6.242478058	4.31E-10	1.81E-08		CTU2	671.0097896	0.751957839	0.132690921	5.666987842	1.45E-08	6.12E-07										CCT3	23922.16687	0.17357519	0.032087923	5.409361976	6.32E-08	2.26E-06		CALR	11456.09139	0.175485973	0.039068232	4.491781795	7.06E-06	0.000215321
PPP1R14B	4124.178401	0.385516437	0.057808338	6.668872526	2.58E-11	1.10E-09		TRIM25	1965.206488	0.435506781	0.069771622	6.241889842	4.32E-10	1.81E-08		EFHD2	1044.322646	0.715766907	0.126370757	5.66402326	1.48E-08	6.21E-07										PNO1	1589.513435	0.41401348	0.076566412	5.407246736	6.40E-08	2.28E-06		HMGN2	8085.800305	0.183541313	0.040915685	4.485842344	7.26E-06	0.000220716
POLR1B	3162.734416	0.449647681	0.067540503	6.657452312	2.79E-11	1.19E-09		GORASP2	2460.658081	0.386804788	0.06223152	6.215576713	5.11E-10	2.14E-08		TLN1	5723.68085	0.454769955	0.080362476	5.658983897	1.52E-08	6.37E-07										GPN1	1380.581471	0.430256134	0.079591565	5.405800657	6.45E-08	2.28E-06		RANBP1	7626.322219	0.195997754	0.043734018	4.481585748	7.41E-06	0.000224464
CCNF	1617.038483	0.525612907	0.07899214	6.653989968	2.85E-11	1.21E-09		RPL4	47887.56223	-0.180962833	0.029118945	-6.214608144	5.15E-10	2.14E-08		LINC00174	318.2808076	-1.033581001	0.183133095	-5.643878854	1.66E-08	6.94E-07										PSMD1	5135.959753	0.272394525	0.050384257	5.406342009	6.43E-08	2.28E-06		GADD45GIP1	3655.768754	0.245854858	0.054911667	4.477279084	7.56E-06	0.000228327
UTP18	2736.472141	0.414393149	0.062292118	6.652417062	2.88E-11	1.22E-09		TMEM47	301.1833314	-1.040929663	0.16753482	-6.21321385	5.19E-10	2.16E-08		TRAM1	3104.117034	0.518251192	0.091844125	5.642725568	1.67E-08	6.94E-07										SUB1	5834.87601	0.257103324	0.047571258	5.404593759	6.50E-08	2.29E-06		ATP5ME	2384.183334	0.328833376	0.073704614	4.461503272	8.14E-06	0.000244848
SEH1L	1460.780406	0.562071292	0.08452724	6.649587635	2.94E-11	1.24E-09		CDV3	5828.888997	0.289717048	0.046722842	6.200758275	5.62E-10	2.33E-08		SNRPB	10757.53879	0.563639456	0.099886236	5.642814036	1.67E-08	6.94E-07										TRIO	2584.100126	-0.332806732	0.061605434	-5.402230118	6.58E-08	2.32E-06		BCLAF1	8486.032354	0.196317843	0.044013998	4.460350178	8.18E-06	0.000244848
OXLD1	1240.453537	-0.587618572	0.088381762	-6.648640629	2.96E-11	1.24E-09		SEPHS2	3885.82908	0.33002508	0.053227168	6.200312594	5.64E-10	2.33E-08		CCT3	14967.03615	0.412414103	0.073114006	5.640698992	1.69E-08	7.00E-07										SSR3	3132.42385	0.329817462	0.061098156	5.398157377	6.73E-08	2.36E-06		YWHAE	23544.11273	0.149266986	0.033462793	4.460685193	8.17E-06	0.000244848
PRPF19	6760.740177	0.346904153	0.052203508	6.645226908	3.03E-11	1.27E-09		DDX23	3705.407924	0.330395914	0.053299858	6.19881411	5.69E-10	2.34E-08		ALG1	474.6048989	0.878780966	0.155810316	5.640069209	1.70E-08	7.00E-07										ALYREF	4206.864869	0.295583676	0.054800219	5.393841107	6.90E-08	2.41E-06		MRPL32	1440.424864	0.35962285	0.080782221	4.45175738	8.52E-06	0.000253429
QTRT2	1805.680787	0.507219526	0.076433761	6.636066568	3.22E-11	1.35E-09		ISG20L2	2499.524548	0.382292969	0.061742565	6.191724801	5.95E-10	2.44E-08		GCN1	7036.971496	0.443745819	0.078718321	5.637135236	1.73E-08	7.10E-07										SRSF2	6906.219497	0.266967295	0.049542331	5.38867039	7.10E-08	2.48E-06		LOC100507412	1828.382415	0.327816097	0.073639304	4.451645797	8.52E-06	0.000253429
HNRNPD	10789.47188	0.32998107	0.049761123	6.631302751	3.33E-11	1.39E-09		RAD21	7748.970878	-0.26139667	0.04222343	-6.190796656	5.99E-10	2.45E-08		SEC13	2240.575952	0.531047578	0.094231214	5.63558036	1.74E-08	7.14E-07										C11orf58	4763.253143	0.259613939	0.048298746	5.375169312	7.65E-08	2.66E-06		PA2G4	13628.68392	0.159967246	0.035988858	4.444910354	8.79E-06	0.000260703
TUBA1B	36066.70986	0.235518761	0.03556774	6.621695916	3.55E-11	1.47E-09		CIZ1	3650.932515	0.338039447	0.054612417	6.189790982	6.02E-10	2.46E-08		TRIM52	650.0859794	-0.748653572	0.132862187	-5.634812942	1.75E-08	7.15E-07										ID3	946.4600499	0.534666231	0.099681654	5.363737566	8.15E-08	2.82E-06		POLR1F	2873.515331	0.256241986	0.057661584	4.44389437	8.83E-06	0.000261141
UBC	9888.32605	-0.287143957	0.043432971	-6.611197683	3.81E-11	1.58E-09		PAQR8	445.8543319	-0.864297215	0.139797289	-6.182503414	6.31E-10	2.56E-08		MRPS7	1492.060666	0.594590889	0.106094066	5.604374611	2.09E-08	8.50E-07										UTP20	2403.017227	0.336735752	0.062775895	5.364093211	8.14E-08	2.82E-06		NOL8	2215.376454	0.293820565	0.066216324	4.437282964	9.11E-06	0.000268193
NUP188	6410.698378	0.341298289	0.051724242	6.598420252	4.16E-11	1.71E-09		SLC25A33	1335.565395	0.507228012	0.082112823	6.177208302	6.52E-10	2.64E-08		RBM14	2143.200577	0.524315593	0.093596813	5.601853063	2.12E-08	8.60E-07										GTF3C6	1211.21894	0.467744216	0.087415605	5.350809135	8.76E-08	3.02E-06		CBL	2329.516118	-0.282438521	0.06365735	-4.436856378	9.13E-06	0.000268193
NCL	31296.34311	0.255007173	0.038677085	6.593236697	4.30E-11	1.77E-09		LAMP1	3093.291783	0.374516813	0.060711247	6.168820924	6.88E-10	2.78E-08		CTSD	2544.056562	0.537172363	0.096017962	5.594498714	2.21E-08	8.94E-07										NDC1	3754.381328	0.281546489	0.0526626	5.346232169	8.98E-08	3.08E-06		SF3B5	3230.079439	0.253896865	0.057232984	4.436198248	9.16E-06	0.000268204
PTP4A3	286.8047824	-1.17375027	0.178032167	-6.592911232	4.31E-11	1.77E-09		SERBP1	22972.57282	0.204057939	0.033112792	6.162510902	7.16E-10	2.87E-08		ZNF514	476.107641	-0.857812278	0.153360089	-5.593451893	2.23E-08	8.95E-07										NDUFAF4	1191.980921	0.459348719	0.086050043	5.338157944	9.39E-08	3.21E-06		ASS1	657.8829783	-0.495541687	0.111838405	-4.430872248	9.39E-06	0.000274087
DIAPH1	4498.836809	0.355349943	0.053983005	6.58262615	4.62E-11	1.89E-09		BICD2	1834.894952	0.436602979	0.070846042	6.162701052	7.15E-10	2.87E-08		CCDC124	2257.21337	0.647055102	0.115682279	5.593381361	2.23E-08	8.95E-07										LGALS3BP	5258.973321	-0.259460254	0.048740613	-5.323286658	1.02E-07	3.48E-06		C12orf29	1048.649834	0.397306947	0.089680938	4.430227405	9.41E-06	0.000274087
AHSA1	3595.853914	0.379779013	0.05771372	6.58039389	4.69E-11	1.91E-09		SLC35A4	2960.026073	0.356550775	0.057915689	6.156376342	7.44E-10	2.98E-08		ABCA5	371.7161631	-0.928114422	0.166189953	-5.584660225	2.34E-08	9.38E-07										HIGD1A	3473.047582	0.289829343	0.054461976	5.321682444	1.03E-07	3.50E-06		NDUFB3	1270.657009	0.374227999	0.08450578	4.428430815	9.49E-06	0.000274881
BMF	327.6771681	-1.1003119	0.16731343	-6.576351347	4.82E-11	1.96E-09		SSU72	4055.779915	0.313968157	0.051136044	6.139860149	8.26E-10	3.29E-08		CTNNB1	10431.37636	0.446895613	0.080033787	5.583836929	2.35E-08	9.39E-07										NOTCH3	2004.254385	-0.377953476	0.071107784	-5.315219437	1.07E-07	3.61E-06		MTDH	3876.41298	0.233109586	0.052640685	4.428315962	9.50E-06	0.000274881
B4GALT5	1021.638827	0.615066317	0.093599852	6.571231711	4.99E-11	2.02E-09		MAP2K3	1121.904606	0.532141257	0.086779577	6.132102459	8.67E-10	3.45E-08		NDUFS6	1193.389949	0.790316739	0.141656387	5.579111228	2.42E-08	9.62E-07										PDIA3	7133.885222	0.226124295	0.042551134	5.314177832	1.07E-07	3.62E-06		DBI	1745.87303	0.356776072	0.080632714	4.424706208	9.66E-06	0.000278505
MANEAL	1215.9857	0.574675648	0.087465851	6.57028587	5.02E-11	2.03E-09		LUZP1	1911.775371	0.44161697	0.072044077	6.129816481	8.80E-10	3.49E-08		LETMD1	1165.307982	-0.612275691	0.109893866	-5.571518379	2.53E-08	1.00E-06										EIF2S1	3350.769328	0.294612706	0.055468085	5.311391299	1.09E-07	3.67E-06		SYNE2	1350.027511	-0.358382496	0.081004881	-4.424208676	9.68E-06	0.000278505
OIP5-AS1	1878.218806	-0.529113505	0.080545913	-6.56909187	5.06E-11	2.04E-09		PRCC	3432.649547	0.335891689	0.05486008	6.12269774	9.20E-10	3.64E-08		RRP1B	3296.62718	0.492453792	0.088398031	5.570868348	2.53E-08	1.00E-06										DNTTIP2	2763.705937	0.378579499	0.07129745	5.30986027	1.10E-07	3.69E-06		EIF1	7644.609484	-0.196448514	0.044436337	-4.420897982	9.83E-06	0.000281972
PI4K2B	861.5188507	-0.729431571	0.111263826	-6.555873547	5.53E-11	2.22E-09		MFSD12	1370.260133	0.485561248	0.079349818	6.119248415	9.40E-10	3.70E-08		ZGRF1	942.3979946	-0.661826184	0.11889116	-5.56665596	2.60E-08	1.02E-06										GHITM	5653.133396	0.282132256	0.053197953	5.30344192	1.14E-07	3.81E-06		HNRNPM	13036.79691	0.156319739	0.035390717	4.416970144	1.00E-05	0.000286298
CCT6A	11710.7326	0.29076578	0.044411659	6.547059676	5.87E-11	2.35E-09		PDIA6	3527.391364	0.332763609	0.054391856	6.117893959	9.48E-10	3.72E-08		GAS5	1096.009174	-0.646698863	0.116216398	-5.564609427	2.63E-08	1.03E-06										FBXO41	852.8363111	-0.542235618	0.102265223	-5.302248451	1.14E-07	3.82E-06		MRPS17	1539.663156	0.342997423	0.077697758	4.414508644	1.01E-05	0.000288726
PRDX1	8799.151874	0.287293623	0.043975413	6.533051164	6.44E-11	2.57E-09		NOTCH2	3233.836438	0.356483095	0.058309223	6.113665712	9.74E-10	3.80E-08		THBS3	464.1047435	-0.842784631	0.151497405	-5.563030135	2.65E-08	1.03E-06										PTAR1	1295.869073	-0.435323195	0.082208093	-5.295381294	1.19E-07	3.96E-06		TOMM22	2767.242103	0.264161004	0.059855869	4.413284913	1.02E-05	0.000289515
RBM12	2595.045361	0.44248224	0.067797717	6.526506495	6.73E-11	2.68E-09		RPUSD1	2088.584083	0.408730543	0.066851107	6.114043043	9.71E-10	3.80E-08		DZIP3	1612.891535	-0.595121523	0.106992797	-5.562257819	2.66E-08	1.03E-06										DHTKD1	2100.64736	-0.36168593	0.068322843	-5.293777541	1.20E-07	3.98E-06		SEH1L	1621.877976	0.326297687	0.07396637	4.411433023	1.03E-05	0.000291151
PUS1	1559.996357	0.566731431	0.086890666	6.522351084	6.92E-11	2.75E-09		ARPIN	1050.820888	-0.595150329	0.097548662	-6.101060903	1.05E-09	4.10E-08		SSRP1	9330.521467	0.450957211	0.081068892	5.562641829	2.66E-08	1.03E-06										HSBP1	4421.851666	0.268982209	0.050864596	5.288201055	1.24E-07	4.09E-06		CDK18	365.0498334	-0.655558351	0.148733985	-4.407589498	1.05E-05	0.000293795
RRP1	2411.522176	0.455261657	0.069823381	6.520189203	7.02E-11	2.78E-09		OXLD1	1318.621124	-0.492683813	0.080807821	-6.096981824	1.08E-09	4.20E-08		CHAC1	339.0843588	-1.023802478	0.184046505	-5.562737959	2.66E-08	1.03E-06										SRP19	1368.937655	0.427729845	0.080934092	5.28491561	1.26E-07	4.16E-06		DDX46	5902.397832	0.218442442	0.049560509	4.407590745	1.05E-05	0.000293795
MACROH2A1	3597.668165	0.371518995	0.057160224	6.49960709	8.05E-11	3.18E-09		POLR1B	3190.660214	0.386210731	0.063409284	6.090760006	1.12E-09	4.35E-08		GMPPB	956.4957182	0.692054277	0.12452592	5.557511867	2.74E-08	1.06E-06										ENSA	6776.203739	0.238424073	0.045119728	5.284253315	1.26E-07	4.16E-06		GMNN	2419.398823	0.277343685	0.06291864	4.407973279	1.04E-05	0.000293795
CAPRIN1	7958.15238	0.341353264	0.052559751	6.494575379	8.33E-11	3.27E-09		PPM1G	5866.933544	0.271894977	0.044678444	6.08559636	1.16E-09	4.48E-08		NSUN2	2208.550464	0.514355548	0.092672958	5.550222646	2.85E-08	1.10E-06										DHX15	7444.332708	0.221066076	0.041860168	5.281060429	1.28E-07	4.22E-06		DHCR24	5926.033679	0.205598908	0.046806815	4.392499431	1.12E-05	0.000314044
EIF1	8107.59792	-0.313531178	0.048331211	-6.487136774	8.75E-11	3.43E-09		NCL	31730.56753	0.20090206	0.033058176	6.077227595	1.22E-09	4.70E-08		ESYT1	1998.589857	0.528945283	0.095290084	5.550895316	2.84E-08	1.10E-06										NIFK	1393.763727	0.418428141	0.079325656	5.274814784	1.33E-07	4.35E-06		C1QBP	14301.5783	0.157032542	0.035847962	4.380515208	1.18E-05	0.000330871
RPL9	18070.42647	-0.264669685	0.040928915	-6.466569762	1.00E-10	3.92E-09		RPL37	12557.64856	-0.236153913	0.038870318	-6.0754305	1.24E-09	4.74E-08		PGRMC1	5819.041063	0.442120112	0.079655898	5.550375072	2.85E-08	1.10E-06										DAD1	1714.756344	0.381560908	0.072486354	5.263899875	1.41E-07	4.61E-06		FKBP4	10997.69678	0.167148933	0.038213226	4.374112008	1.22E-05	0.000339756
PTMA	21602.76037	0.242324015	0.037488911	6.463885201	1.02E-10	3.98E-09		UBC	10398.73635	-0.235470801	0.038779329	-6.072070061	1.26E-09	4.83E-08		MRPS12	885.3659726	0.7625671	0.137507466	5.545641427	2.93E-08	1.12E-06										JPT1	2548.075015	0.326804447	0.062181834	5.255625761	1.48E-07	4.80E-06		POU3F3	5570.74876	-0.212205044	0.048541301	-4.371638969	1.23E-05	0.000342646
CHORDC1	2479.656406	0.427728244	0.066247733	6.456496333	1.07E-10	4.16E-09		U2AF2	8222.55467	0.250438481	0.041249743	6.071273687	1.27E-09	4.84E-08		YDJC	2189.834764	0.63468196	0.114563524	5.54000031	3.02E-08	1.15E-06										PGRMC1	3823.850032	0.275752512	0.05248087	5.254343353	1.49E-07	4.82E-06		ILF2	10020.65667	0.169752708	0.038902449	4.363548114	1.28E-05	0.00035456
GORASP2	2411.074762	0.421422169	0.065376655	6.446065036	1.15E-10	4.45E-09		HSPA4	7699.274623	0.268599933	0.044276941	6.066361553	1.31E-09	4.97E-08		YIF1A	1766.925909	0.564348974	0.102094128	5.527731981	3.24E-08	1.23E-06										MRPL18	1735.795385	0.406016505	0.077325539	5.250742638	1.51E-07	4.91E-06		TMCO1	2119.9722	0.288892632	0.066229759	4.361976216	1.29E-05	0.000355094
RAD23B	7733.046988	0.299288104	0.046453469	6.4427504	1.17E-10	4.53E-09		PPT1	4045.037946	0.313987164	0.051776287	6.064304403	1.33E-09	5.02E-08		GTF3C1	5040.942422	0.460671711	0.083335306	5.527929663	3.24E-08	1.23E-06										NDUFA2	1647.808964	0.477010892	0.09087503	5.249086486	1.53E-07	4.94E-06		P4HB	11869.89103	0.157595146	0.036127631	4.362177668	1.29E-05	0.000355094
AGO1	2168.89238	0.446338133	0.069476158	6.424335311	1.32E-10	5.09E-09		TTK	1457.341813	-0.497480685	0.082115089	-6.058334611	1.38E-09	5.20E-08		MAD1L1	815.3279213	0.719184926	0.130133797	5.526503819	3.27E-08	1.24E-06										LSM5	2078.392118	0.377177945	0.071972038	5.240617809	1.60E-07	5.15E-06		MPHOSPH10	1342.386006	0.382035787	0.087720544	4.35514613	1.33E-05	0.000365314
GAPDH	51877.51529	0.220664642	0.034349107	6.424174019	1.33E-10	5.09E-09		AK2	6541.46795	0.266539311	0.044088559	6.04554372	1.49E-09	5.61E-08		HSPBP1	1318.207579	0.686978954	0.124369863	5.523677025	3.32E-08	1.25E-06										SNRPG	2698.443445	0.340255925	0.064966545	5.237402189	1.63E-07	5.23E-06		CSDE1	15794.52842	0.154052495	0.035490225	4.340702126	1.42E-05	0.000389077
DDN	376.5317916	0.982424812	0.153118127	6.4161235	1.40E-10	5.35E-09		FUS	11477.68043	0.26418146	0.043708639	6.044147441	1.50E-09	5.64E-08		USP36	1618.289139	0.562883405	0.102022554	5.517244796	3.44E-08	1.30E-06										PSMG1	1297.507674	0.437450488	0.083625458	5.23106834	1.69E-07	5.40E-06		HMGCS1	4211.035876	0.215328683	0.049721215	4.330720478	1.49E-05	0.00040486
HSPA4	7676.939654	0.349366294	0.054560869	6.403239216	1.52E-10	5.81E-09		SF1	7512.52125	0.283991795	0.047107046	6.028647953	1.65E-09	6.19E-08		MRPL4	2519.739519	0.617327959	0.11215967	5.504010102	3.71E-08	1.39E-06										RPL36	10785.57674	0.237630436	0.045489147	5.223892975	1.75E-07	5.59E-06		TMED2	5245.431271	0.203647998	0.0470207	4.331028666	1.48E-05	0.00040486
HRAS	926.631474	0.692369088	0.108265175	6.395122774	1.60E-10	6.11E-09		LETM1	3812.912245	0.312852971	0.05209721	6.005177015	1.91E-09	7.14E-08		GTPBP4	2277.745772	0.525019659	0.095548559	5.49479414	3.91E-08	1.46E-06										MRPL15	1618.472947	0.422683367	0.080942582	5.222014878	1.77E-07	5.63E-06		SH2B3	616.2086186	-0.49566543	0.11469908	-4.321442089	1.55E-05	0.00041875
ZNF512B	1505.844253	0.533753	0.083530852	6.38989054	1.66E-10	6.30E-09		ZGRF1	730.6737396	-0.641293404	0.107010967	-5.992782052	2.06E-09	7.68E-08		LTB4R	667.1258398	-0.734253935	0.133653534	-5.493711346	3.94E-08	1.47E-06										BOD1	1921.074865	0.361927348	0.069328151	5.22049622	1.78E-07	5.66E-06		GALNT1	3482.458731	0.253450669	0.058648656	4.321508535	1.55E-05	0.00041875
EMILIN2	336.813864	1.017908433	0.159499885	6.381875669	1.75E-10	6.62E-09		EPOP	1184.426891	0.515129763	0.085983488	5.99103126	2.09E-09	7.75E-08		PPRC1	2317.442173	0.514769803	0.093719133	5.492686335	3.96E-08	1.47E-06										GAS6	344.0018738	-0.805215789	0.154563598	-5.209608197	1.89E-07	5.99E-06		TCEAL9	1566.838109	0.349196908	0.08078688	4.32244576	1.54E-05	0.00041875
DHX34	1708.323492	0.4776628	0.074866378	6.380204478	1.77E-10	6.68E-09		CCNF	1616.923903	0.441717736	0.073817403	5.983924127	2.18E-09	8.07E-08		ANKRD36	345.933967	-0.941506356	0.17143675	-5.491858389	3.98E-08	1.47E-06										PSMD4	5284.751031	0.246966745	0.047469943	5.202591964	1.97E-07	6.20E-06		RPS5	6308.012129	0.205707785	0.047639824	4.317979578	1.57E-05	0.000424193
ETF1	6025.723688	0.306497513	0.048132942	6.367728645	1.92E-10	7.22E-09		FGFRL1	1628.594013	0.473456865	0.079237029	5.975197126	2.30E-09	8.49E-08		BAG1	905.2760171	0.710178213	0.129440339	5.486529307	4.10E-08	1.52E-06										PTBP1	17802.94742	0.17504813	0.033730495	5.189610494	2.11E-07	6.63E-06		SUCLA2	1580.197451	0.340012791	0.07880619	4.314544211	1.60E-05	0.000429653
TRMT61A	780.3925785	0.69505017	0.10917816	6.366201557	1.94E-10	7.28E-09		PPP2R1A	6962.035998	0.261556016	0.043777292	5.974696073	2.31E-09	8.49E-08		SLC1A5	7318.451317	0.524044328	0.095528088	5.485761738	4.12E-08	1.52E-06										HELZ	2322.262561	-0.332790583	0.064277419	-5.177410468	2.25E-07	7.06E-06		MRPL27	1457.007094	0.371372642	0.086146284	4.31095371	1.63E-05	0.000435487
PRMT5	2328.377036	0.427913975	0.067248499	6.363175137	1.98E-10	7.40E-09		GTPBP3	3252.279397	0.346565381	0.058059602	5.969131207	2.39E-09	8.76E-08		CANX	16723.867	0.429344348	0.078330451	5.481193338	4.22E-08	1.55E-06										PSMA3	2765.970919	0.353614467	0.068345905	5.173893979	2.29E-07	7.18E-06		NRBP1	1225.800929	0.361843388	0.084057314	4.304722238	1.67E-05	0.000446696
AK2	6423.330356	0.307893228	0.048423786	6.358305619	2.04E-10	7.62E-09		ATAD5	1540.578201	-0.45221016	0.07585428	-5.961564224	2.50E-09	9.15E-08		HRAS	867.3893411	0.769115686	0.140515381	5.473533785	4.41E-08	1.62E-06										COL2A1	3512.863902	-0.280311379	0.054294692	-5.162776886	2.43E-07	7.60E-06		RPS16	13427.28774	0.151851001	0.035313396	4.300096214	1.71E-05	0.000454678
HSPA13	1183.310768	-0.571241972	0.089902937	-6.353985632	2.10E-10	7.81E-09		WNK2	2324.117198	0.400615868	0.067233311	5.958591972	2.54E-09	9.29E-08		MTA2	3653.727178	0.522089959	0.095441689	5.470250635	4.49E-08	1.64E-06										PRDX1	8259.464248	0.245605709	0.047712609	5.147605894	2.64E-07	8.21E-06		ID1	360.74655	0.636821977	0.148112409	4.299585575	1.71E-05	0.000454678
MIDN	1783.199262	0.508600478	0.080136979	6.346639005	2.20E-10	8.17E-09		PEBP1	5556.0637	0.270848723	0.045493351	5.953589255	2.62E-09	9.55E-08		SFPQ	14214.19903	0.421747009	0.077110625	5.4693761	4.52E-08	1.65E-06										NDUFAB1	2737.889874	0.305584576	0.059529322	5.133345488	2.85E-07	8.84E-06		DMAC1	1177.409503	0.372027002	0.086555855	4.298114831	1.72E-05	0.000456105
RBM38	1306.254534	0.562931383	0.088817758	6.338049924	2.33E-10	8.62E-09		ZNF398	1090.924413	0.562637072	0.094593744	5.947931121	2.72E-09	9.83E-08		SEC11C	1355.489309	0.618711408	0.113254528	5.463016984	4.68E-08	1.70E-06										G3BP2	4562.033615	0.2517192	0.049051935	5.131687502	2.87E-07	8.89E-06		DNAJA2	2354.918838	0.274358229	0.063838641	4.297682804	1.73E-05	0.000456105
SERBP1	22560.79111	0.246674902	0.038928499	6.336614721	2.35E-10	8.67E-09		EI24	3969.935789	0.308743882	0.051904717	5.948281739	2.71E-09	9.83E-08		NFKBIB	546.8285417	0.831587284	0.152253077	5.461875043	4.71E-08	1.71E-06										RBM22	1852.405416	0.371096135	0.072341843	5.129757805	2.90E-07	8.94E-06		ABI2	1975.055288	-0.29708493	0.069175997	-4.294624501	1.75E-05	0.000461184
EVI5L	534.343752	-0.804405537	0.12708642	-6.329594732	2.46E-10	9.05E-09		CDK12	3521.263293	0.325814745	0.054794892	5.94607874	2.75E-09	9.92E-08		PABPC1L	910.5914301	-0.647084656	0.118609936	-5.455568721	4.88E-08	1.76E-06										VPS13A	1425.006719	-0.415065387	0.080914182	-5.12969885	2.90E-07	8.94E-06		ARPIN	1009.181609	-0.390763464	0.091148611	-4.287102771	1.81E-05	0.000475785
ATP2A2	7158.063702	0.293121128	0.046314768	6.328891151	2.47E-10	9.07E-09		MDN1	5002.369152	0.287477693	0.048354936	5.945157095	2.76E-09	9.95E-08		FEM1A	2547.019041	0.511125635	0.093735111	5.452872754	4.96E-08	1.79E-06										MARCHF6	3055.997999	-0.294113313	0.057345567	-5.128788973	2.92E-07	8.96E-06		COX6A1	5660.683443	0.214780876	0.05016665	4.281347792	1.86E-05	0.000486944
SETD1A	3146.236516	0.386574737	0.061113451	6.325526262	2.52E-10	9.24E-09		JPT1	2738.028278	0.360238853	0.060614874	5.943076838	2.80E-09	1.00E-07		SLC2A1	1284.65989	0.586356903	0.107587371	5.450053283	5.04E-08	1.81E-06										TUBA1B	37154.54461	0.177400428	0.034595299	5.12787667	2.93E-07	8.98E-06		PTRH2	1099.751627	0.37749294	0.088277745	4.276195981	1.90E-05	0.000497005
FADS2	2157.985598	0.43135934	0.068243737	6.320863402	2.60E-10	9.50E-09		PATZ1	1289.46279	0.484536907	0.081695037	5.931044592	3.01E-09	1.08E-07		SNX17	2557.149982	0.53196544	0.097755144	5.441815319	5.27E-08	1.89E-06										EIF3I	5166.803918	0.248668019	0.048505579	5.126585939	2.95E-07	9.01E-06		B2M	2968.990723	0.251911873	0.058952691	4.273119174	1.93E-05	0.000502564
TOMM22	2240.84736	0.429933768	0.068121636	6.311266071	2.77E-10	1.01E-08		DNAJB1	1633.629012	0.47130708	0.079590568	5.921644874	3.19E-09	1.14E-07		HOXD10	814.8793344	-0.681827689	0.125479177	-5.433791519	5.52E-08	1.97E-06										PDIA6	4623.744787	0.261606892	0.051043874	5.125137895	2.97E-07	9.06E-06		SNRPB2	2171.812183	0.300209985	0.070288709	4.271098302	1.95E-05	0.000505785
BZW1	4231.654095	0.349956597	0.055485118	6.307215472	2.84E-10	1.03E-08		RPS24	14185.15231	-0.216038348	0.036511004	-5.917074982	3.28E-09	1.17E-07		YWHAQ	5898.34811	0.435864786	0.080252915	5.431139631	5.60E-08	2.00E-06										NSA2	2107.040446	0.34995607	0.068339139	5.120873282	3.04E-07	9.24E-06		H1-10	7891.500081	-0.173790538	0.040712652	-4.268710798	1.97E-05	0.000509865
MAPRE1	4174.113945	0.339873689	0.053999934	6.293964918	3.09E-10	1.12E-08		TRIP13	3193.39053	0.330636816	0.055921457	5.912521474	3.37E-09	1.20E-07		NUDT16L1	467.9680846	0.87769861	0.161693554	5.42816078	5.69E-08	2.02E-06										MTDH	3841.024391	0.274260316	0.053598254	5.116963632	3.10E-07	9.41E-06		ZDHHC20	2539.148672	0.267225828	0.062611126	4.268024625	1.97E-05	0.000510075
TTLL12	4565.646702	0.392120798	0.062354157	6.288607146	3.20E-10	1.15E-08		ALYREF	4448.278707	0.305680147	0.05180593	5.900485636	3.62E-09	1.28E-07		RABL6	5470.786077	0.568942484	0.104977384	5.419667185	5.97E-08	2.12E-06										CCDC58	1006.175448	0.474735568	0.092799461	5.115714688	3.13E-07	9.45E-06		PPRC1	3595.352589	0.224640914	0.052692848	4.263214501	2.02E-05	0.000519802
RPL13A	28589.21042	-0.27604795	0.044010485	-6.272322449	3.56E-10	1.28E-08		ILF2	8960.811235	0.234196237	0.039704596	5.898466762	3.67E-09	1.30E-07		RNF40	6217.376868	0.533555212	0.098463554	5.418809183	6.00E-08	2.12E-06										FAT1	3524.276176	-0.282070516	0.05521694	-5.108405388	3.25E-07	9.79E-06		USP15	1612.402858	0.315755654	0.074111954	4.260522567	2.04E-05	0.000524711
YWHAB	5491.178302	0.321141997	0.051326354	6.256863588	3.93E-10	1.41E-08		TRIM28	14415.07814	0.242123474	0.041100251	5.891046192	3.84E-09	1.35E-07		ARMC6	1100.249931	0.644060747	0.118910235	5.416360904	6.08E-08	2.14E-06										SLC6A9	266.0483988	-0.908216526	0.177862996	-5.106270252	3.29E-07	9.88E-06		RND3	1001.599417	0.387764846	0.091041318	4.259218286	2.05E-05	0.00052639
KLHL18	1124.216102	0.559825584	0.089537989	6.252380559	4.04E-10	1.44E-08		ADRM1	2858.916473	0.343879002	0.058395814	5.888761202	3.89E-09	1.37E-07		AP2M1	4985.686828	0.476662623	0.088097945	5.410598659	6.28E-08	2.21E-06										POLR1B	3763.420729	0.272964006	0.053463679	5.105597151	3.30E-07	9.89E-06		TMEM183A	2544.936768	0.271254353	0.063752421	4.254808652	2.09E-05	0.000535458
ALDH1B1	1685.765259	0.550196783	0.088116594	6.243963337	4.27E-10	1.52E-08		TXLNA	3390.286487	0.33244518	0.056524716	5.881412628	4.07E-09	1.43E-07		SLC19A1	1558.382632	0.556311372	0.102827507	5.410141611	6.30E-08	2.21E-06										RPS11	17281.37691	0.227461025	0.044558718	5.104748012	3.31E-07	9.90E-06		CDC6	3550.70963	0.24422417	0.057418368	4.25341539	2.11E-05	0.000537388
EI24	3895.677853	0.348034046	0.055769368	6.240595145	4.36E-10	1.55E-08		NACC1	2855.229687	0.365770573	0.062241869	5.876600132	4.19E-09	1.46E-07		WDR18	1990.82136	0.600296389	0.111007243	5.407722711	6.38E-08	2.23E-06										SYNCRIP	8517.736539	0.217389529	0.042606253	5.10229161	3.36E-07	1.00E-05		RCC1	5074.33811	0.20893277	0.049140498	4.251743064	2.12E-05	0.00054
ASNS	79.50880629	-2.210902068	0.354387616	-6.238654994	4.41E-10	1.56E-08		PHRF1	1500.707945	0.449681549	0.076566975	5.873048387	4.28E-09	1.49E-07		NSMF	2406.504864	0.507262674	0.093848644	5.405114555	6.48E-08	2.26E-06										FTL	5213.339927	0.270839817	0.053139004	5.096817711	3.45E-07	1.03E-05		MRPL54	1072.162257	0.397444044	0.093542821	4.248792593	2.15E-05	0.000545732
TRAM1	2390.919848	0.43626298	0.069935774	6.238051771	4.43E-10	1.57E-08		CALM2	5040.158571	-0.284654142	0.048472503	-5.872486978	4.29E-09	1.49E-07		LYAR	1169.990716	0.589483016	0.109124077	5.401951922	6.59E-08	2.29E-06										CBX3	8409.761342	0.210771512	0.041378416	5.093754966	3.51E-07	1.04E-05		UTP15	880.1451968	0.464781267	0.109463667	4.245986625	2.18E-05	0.000550072
JMJD6	1083.692204	0.567334345	0.091110616	6.226874206	4.76E-10	1.68E-08		VIM	5583.899676	0.296493668	0.050499851	5.871179073	4.33E-09	1.50E-07		IER2	2669.713649	0.554148995	0.102602235	5.400944672	6.63E-08	2.30E-06										NDRG1	3550.525479	-0.285196153	0.056000561	-5.092737422	3.53E-07	1.04E-05		SLC3A2	4552.226306	-0.217380883	0.051205453	-4.245268214	2.18E-05	0.000550072
ARPIN	995.8126226	-0.666082444	0.107139902	-6.216940943	5.07E-10	1.78E-08		CDR2L	1367.027639	0.467393846	0.079691561	5.865035621	4.49E-09	1.55E-07		CALM3	8001.198785	0.465527432	0.0862451	5.397726176	6.75E-08	2.34E-06										MAT2A	6365.997954	0.223089128	0.043840946	5.088602026	3.61E-07	1.06E-05		ZFHX3	902.6768262	-0.406368294	0.095714348	-4.24563614	2.18E-05	0.000550072
NXF1	1622.579321	0.481411424	0.077603984	6.203436984	5.52E-10	1.93E-08		HNRNPA0	5898.647746	0.301527057	0.051417114	5.86433254	4.51E-09	1.55E-07		ATP13A2	1239.068731	0.626656885	0.116153201	5.395089253	6.85E-08	2.36E-06										MRPL13	1971.560807	0.360670903	0.07089605	5.087320153	3.63E-07	1.07E-05		NDUFB9	2680.632634	0.261747839	0.061681861	4.24351398	2.20E-05	0.000551823
JPT1	2691.013216	0.402732642	0.06492027	6.203496074	5.52E-10	1.93E-08		ZNF512B	1521.384473	0.474815222	0.08098033	5.863340137	4.54E-09	1.56E-07		SRPRA	2166.22206	0.543164946	0.100703551	5.393702033	6.90E-08	2.38E-06										CHPF	1299.081471	0.422895097	0.08316467	5.08503305	3.68E-07	1.08E-05		PAPOLA	4788.60769	0.20747519	0.048893657	4.243396866	2.20E-05	0.000551823
HMGB2	6651.089746	-0.305514244	0.049273713	-6.200349552	5.63E-10	1.97E-08		MED27	929.3939084	0.554072461	0.094534712	5.861047775	4.60E-09	1.57E-07		SSPOP	220.7796417	-1.135851311	0.210672584	-5.391547829	6.99E-08	2.40E-06										LPP	464.0933285	-0.682701574	0.134361872	-5.08106627	3.75E-07	1.10E-05		CLIC4	3014.143601	-0.261487836	0.061693357	-4.23850881	2.25E-05	0.000562523
ABCA2	1618.867952	-0.501625585	0.080950916	-6.196663453	5.77E-10	2.01E-08		FJX1	1103.464885	0.563374447	0.096122523	5.861003556	4.60E-09	1.57E-07		PURPL	245.7915495	-1.088248303	0.201908977	-5.38979654	7.05E-08	2.42E-06										SEC61B	1786.405894	0.373263378	0.0734827	5.079608929	3.78E-07	1.10E-05		MRPL47	1174.912191	0.359962254	0.084973321	4.236179655	2.27E-05	0.00056693
MAT2A	5071.821851	0.34187455	0.055176732	6.195991331	5.79E-10	2.01E-08		MAT2A	5141.239238	0.288868032	0.049304794	5.858822455	4.66E-09	1.59E-07		IRF2BP1	1850.025128	0.636093496	0.11805619	5.388057117	7.12E-08	2.43E-06										MEGF8	1801.099286	-0.362714253	0.071532237	-5.070640408	3.96E-07	1.16E-05		EIF1AX	5038.636708	0.200542379	0.047372756	4.233285076	2.30E-05	0.000572811
MAP2K3	1099.573453	0.565660261	0.091331814	6.193463556	5.89E-10	2.04E-08		HECTD1	2161.802372	0.380141044	0.064974788	5.850593076	4.90E-09	1.67E-07		LRWD1	1129.644784	0.634011345	0.117693762	5.386957931	7.17E-08	2.43E-06										MRPL11	2107.983376	0.337401322	0.066578807	5.067698536	4.03E-07	1.17E-05		UMPS	2240.459269	0.277030788	0.065510409	4.228805667	2.35E-05	0.000582843
RAVER1	3677.893503	0.382766949	0.061812127	6.19242481	5.92E-10	2.05E-08		NFRKB	2580.206793	0.356340138	0.061020427	5.839686075	5.23E-09	1.77E-07		DDX23	2701.746332	0.48615338	0.090242604	5.38718255	7.16E-08	2.43E-06										ASPM	2196.405476	-0.34222406	0.067601598	-5.062366454	4.14E-07	1.20E-05		OTUD6B	778.3047287	0.454349634	0.107571551	4.223696974	2.40E-05	0.000594703
PRR13	1359.134548	0.540635258	0.087421646	6.184226502	6.24E-10	2.15E-08		SDF2L1	793.9080751	0.655376949	0.112251939	5.838446571	5.27E-09	1.78E-07		WDR1	2574.34343	0.492316619	0.091520291	5.37931658	7.48E-08	2.53E-06										ZNF652	997.253648	-0.468318615	0.092544485	-5.060470248	4.18E-07	1.21E-05		MRPL21	2110.537435	0.317603009	0.075243175	4.221020816	2.43E-05	0.000600281
DDX23	3630.726665	0.366087158	0.059206936	6.183180225	6.28E-10	2.16E-08		PSMD11	5031.96885	0.275958533	0.047282449	5.836384108	5.33E-09	1.80E-07		FAM174C	606.0034203	0.855778794	0.159085469	5.379364923	7.47E-08	2.53E-06										MORF4L1	8686.069858	0.211938027	0.041956102	5.051423225	4.39E-07	1.26E-05		SQSTM1	2204.388179	0.272897766	0.064704024	4.217632078	2.47E-05	0.000607828
CKS2	2480.417437	-0.457626002	0.074170366	-6.169930439	6.83E-10	2.34E-08		SRPRA	2380.850136	0.385006969	0.066013353	5.832258972	5.47E-09	1.84E-07		ODC1	4438.934181	0.441876395	0.08219735	5.375798561	7.62E-08	2.56E-06										SRP9	7897.444483	0.211673891	0.041916947	5.049840387	4.42E-07	1.27E-05		MRPS11	1488.496874	0.334240127	0.079293338	4.215235934	2.50E-05	0.000612766
CAND1	4872.737591	0.340335363	0.055171256	6.16870793	6.89E-10	2.35E-08		COPS2	2358.585383	-0.371847575	0.063797809	-5.828532093	5.59E-09	1.88E-07		POLRMT	3136.423017	0.507415203	0.094383944	5.376075432	7.61E-08	2.56E-06										PUM3	1211.940478	0.430426337	0.085584861	5.029234499	4.92E-07	1.41E-05		RIOK2	1253.569654	0.352273941	0.083593742	4.214118556	2.51E-05	0.000614256
FABP5	1217.427852	0.535782403	0.086865362	6.167963747	6.92E-10	2.36E-08		CCND1	2602.179173	0.360292451	0.061831108	5.827041838	5.64E-09	1.89E-07		MCM7	12720.514	0.453532141	0.084450566	5.370386019	7.86E-08	2.63E-06										CBL	2228.992363	-0.344363462	0.068494467	-5.027609935	4.97E-07	1.42E-05		TMX1	1931.173608	0.286871627	0.068198461	4.20642374	2.59E-05	0.000633386
LUZP1	1887.546518	0.493773758	0.080089287	6.165291005	7.04E-10	2.39E-08		KLHL18	1135.781219	0.501770177	0.086207248	5.820510326	5.87E-09	1.96E-07		RPS6KA4	798.9899373	0.700911625	0.130590624	5.367243083	7.99E-08	2.67E-06										DDOST	4432.200827	0.249194181	0.049593914	5.024692767	5.04E-07	1.44E-05		TRMT61A	764.7712206	0.441434748	0.104952214	4.206054667	2.60E-05	0.000633386
HEATR1	4641.61565	0.369938156	0.060017068	6.163882499	7.10E-10	2.41E-08		SETD1A	3190.124143	0.334627698	0.057536952	5.815874639	6.03E-09	2.01E-07		PI15	128.0778236	-1.473273615	0.274523389	-5.366659727	8.02E-08	2.68E-06										MRPL20	1968.071375	0.343762874	0.06852156	5.016857094	5.25E-07	1.50E-05		SRP14	4278.26398	0.234381384	0.055748292	4.204279207	2.62E-05	0.000636782
TMEM201	1694.447472	0.486281074	0.078952154	6.159186888	7.31E-10	2.47E-08		PSMB5	2952.705423	0.337060922	0.058010055	5.810387849	6.23E-09	2.07E-07		U2AF1	2527.609228	0.569134316	0.106123046	5.362966271	8.19E-08	2.72E-06										DDX47	2469.054456	0.334944535	0.066772505	5.016204419	5.27E-07	1.50E-05		ATP5MPL	1874.487045	0.295910804	0.0704954	4.197590248	2.70E-05	0.000654243
C1QBP	11339.93372	0.262639082	0.042715755	6.148529503	7.82E-10	2.64E-08		SNRNP40	2342.269846	0.382706559	0.065871652	5.809882491	6.25E-09	2.07E-07		KHSRP	12997.0066	0.468360423	0.087353083	5.361693091	8.24E-08	2.74E-06										MRC2	625.3189528	-0.593335709	0.118416694	-5.010574828	5.43E-07	1.54E-05		DNAJC8	4241.811351	0.211131811	0.050316107	4.196107861	2.72E-05	0.000656899
SLC25A33	1309.581783	0.541651793	0.088261456	6.136900744	8.41E-10	2.83E-08		PSMD3	6577.709478	0.256720834	0.044243807	5.802412787	6.54E-09	2.16E-07		NPNT	152.8327624	-1.329833745	0.248075465	-5.360601634	8.29E-08	2.75E-06										TMCO1	2102.290708	0.331778037	0.066295332	5.004546007	5.60E-07	1.58E-05		LBR	6297.952694	0.188152415	0.044877298	4.192596813	2.76E-05	0.000664258
RPL7	20487.00049	-0.243768295	0.039761644	-6.130739883	8.75E-10	2.94E-08		BZW1	4282.73583	0.293009761	0.050580295	5.792962632	6.92E-09	2.28E-07		PDCD11	2756.350804	0.501127308	0.093497075	5.359818049	8.33E-08	2.75E-06										RPL36AL	1862.988164	0.368397961	0.07365905	5.001394387	5.69E-07	1.60E-05		DNHD1	346.6556679	-0.638048049	0.152189507	-4.192457554	2.76E-05	0.000664258
SEC24C	2904.773923	0.379807341	0.062019907	6.123958614	9.13E-10	3.06E-08		PTP4A3	311.0475063	-0.964088529	0.166463626	-5.791586738	6.97E-09	2.29E-07		YIF1B	1728.816125	0.576556307	0.107592812	5.358687964	8.38E-08	2.76E-06										TUBB4B	7431.800988	0.210306893	0.042073282	4.998585416	5.78E-07	1.62E-05		NUP210	4000.393854	-0.215631456	0.051498922	-4.18710619	2.83E-05	0.000676759
CDK2AP1	1328.388352	0.55923924	0.091336283	6.122859619	9.19E-10	3.07E-08		TOP2A	10163.35603	-0.222710424	0.038453028	-5.791752595	6.97E-09	2.29E-07		LINC00173	106.3369366	-1.606384963	0.300029487	-5.35409029	8.60E-08	2.82E-06										PDCD5	1981.397181	0.364740918	0.072994443	4.996831306	5.83E-07	1.63E-05		RPL27A	17382.5937	0.153818897	0.03673425	4.18734274	2.82E-05	0.000676759
TNPO2	2639.447338	0.391587142	0.063984672	6.120014852	9.36E-10	3.12E-08		DDX3X	10129.36778	0.231252495	0.0400564	5.773172139	7.78E-09	2.55E-07		CDC34	1627.995577	0.620900673	0.116062656	5.349702414	8.81E-08	2.88E-06										NDUFA9	2322.864373	0.331146501	0.066298925	4.994749146	5.89E-07	1.65E-05		THUMPD2	855.9548484	0.410356479	0.098690768	4.158002706	3.21E-05	0.00076579
PSMD12	3245.434355	0.376459221	0.061546198	6.116693348	9.55E-10	3.18E-08		PDCD4	1715.318278	-0.415348016	0.072070873	-5.763049578	8.26E-09	2.70E-07		FAT3	383.8595678	-0.895936955	0.167522637	-5.348154563	8.89E-08	2.90E-06										GLO1	8960.057384	0.200611131	0.040185722	4.992099734	5.97E-07	1.67E-05		COX7A2	2691.204654	0.278954491	0.067091278	4.157835402	3.21E-05	0.00076579
PDIA6	3445.856345	0.359928042	0.058865009	6.114465055	9.69E-10	3.21E-08		TNPO2	2683.949408	0.34715874	0.060271647	5.759901335	8.42E-09	2.74E-07		HEATR3	1464.448079	0.563392736	0.105354477	5.347591784	8.91E-08	2.90E-06										CDC42	4923.201086	0.246256677	0.049344559	4.99055383	6.02E-07	1.67E-05		RRS1	1062.370957	0.388378295	0.093458054	4.15564285	3.24E-05	0.000771281
NAPRT	176.1777178	1.396905489	0.228545694	6.112149669	9.83E-10	3.25E-08		NHSL1	288.5685781	-0.971813171	0.168752683	-5.75880131	8.47E-09	2.75E-07		MACROH2A1	2953.705668	0.515708696	0.096446998	5.347068429	8.94E-08	2.90E-06										CDC123	3492.599003	0.272655944	0.054631718	4.990799391	6.01E-07	1.67E-05		SETD5	3641.633783	-0.222884613	0.053743423	-4.147197965	3.37E-05	0.000798325
TRAF4	1750.615199	0.461611792	0.075528211	6.111779731	9.85E-10	3.25E-08		PWP1	2081.688966	0.383122575	0.066537567	5.757988926	8.51E-09	2.76E-07		IMPDH1	1972.229972	0.516860609	0.09667772	5.34622257	8.98E-08	2.91E-06										PHB	8805.314302	0.237360193	0.047562749	4.990464147	6.02E-07	1.67E-05		FBXO41	909.2851111	-0.406331535	0.098044665	-4.144351319	3.41E-05	0.000804383
RPL26	12447.51006	-0.258971208	0.042378956	-6.1108444	9.91E-10	3.26E-08		SEC13	2516.795119	0.353444076	0.06148265	5.748679966	8.99E-09	2.91E-07		ATG9A	1834.396767	0.518220996	0.096945835	5.345469392	9.02E-08	2.91E-06										ERH	3133.582188	0.286227212	0.057399491	4.986581056	6.15E-07	1.70E-05		C11orf58	4769.239895	0.196876756	0.047501612	4.144633127	3.40E-05	0.000804383
GALNT12	327.5860705	-0.996827096	0.163193002	-6.108271074	1.01E-09	3.31E-08		NXF1	1643.658016	0.428765851	0.07465708	5.74313713	9.29E-09	3.00E-07		RIMS4	940.2544291	0.728666968	0.136435755	5.340733199	9.26E-08	2.98E-06										MRPL1	737.9751225	0.541287476	0.108625211	4.983074084	6.26E-07	1.73E-05		TTK	1977.817247	0.282970024	0.068317688	4.141973072	3.44E-05	0.000810803
RPUSD1	2042.214571	0.43843446	0.071800894	6.10625347	1.02E-09	3.34E-08		CCDC18-AS1	242.3317071	-1.057839694	0.1842789	-5.740427652	9.44E-09	3.04E-07		DCAF16	1952.83889	-0.512785914	0.096111555	-5.335320104	9.54E-08	3.06E-06										MCMBP	4016.81647	0.262097265	0.05266637	4.976558345	6.47E-07	1.78E-05		MRPL42	3229.721159	0.233132989	0.056446034	4.13019252	3.62E-05	0.00085143
CCND1	2569.991715	0.415638685	0.068072341	6.105838013	1.02E-09	3.34E-08		AIMP2	845.7425525	0.592233156	0.103175778	5.740040638	9.47E-09	3.04E-07		GTPBP3	2604.638107	0.530110382	0.09935341	5.335603326	9.52E-08	3.06E-06										ABCE1	6665.518325	0.222877922	0.044810409	4.973797951	6.57E-07	1.80E-05		PNMA2	904.0964062	-0.396028421	0.096079495	-4.12188284	3.76E-05	0.000880612
PFAS	4514.698113	0.347952444	0.056995016	6.104962594	1.03E-09	3.35E-08		SLC25A32	1032.971502	0.526772308	0.091779351	5.739551437	9.49E-09	3.04E-07		DAZAP1	5597.123129	0.495433008	0.0929278	5.331375621	9.75E-08	3.12E-06										STRAP	7348.84504	0.224482791	0.045177804	4.968873443	6.73E-07	1.84E-05		DCUN1D5	2763.562249	0.243022028	0.058988057	4.119851375	3.79E-05	0.000886277
BAG2	1045.760875	0.584262561	0.096072402	6.081481778	1.19E-09	3.87E-08		BTG1	1498.480982	-0.465704386	0.081196844	-5.735498624	9.72E-09	3.10E-07		CDC6	2673.579682	0.474639668	0.089081877	5.328128309	9.92E-08	3.16E-06										CEBPZ	2601.721973	0.314230401	0.063251022	4.967989335	6.77E-07	1.85E-05		OSTC	1470.900535	0.325062167	0.078959636	4.116814388	3.84E-05	0.000895787
TMEM104	565.6262378	0.747033864	0.123066598	6.070159387	1.28E-09	4.14E-08		NR2F6	2605.570669	0.372581465	0.064959938	5.735557598	9.72E-09	3.10E-07		EIF4G2	15150.76992	0.440217645	0.082662706	5.325468576	1.01E-07	3.20E-06										RBMX	8345.419271	0.246408284	0.049622833	4.965623115	6.85E-07	1.87E-05		SNHG1	2416.166423	0.258598102	0.06282317	4.116285447	3.85E-05	0.000895787
CSK	4114.980032	0.341701456	0.056300713	6.069220766	1.29E-09	4.16E-08		CBR4	1017.868427	-0.529695135	0.09240107	-5.732564946	9.89E-09	3.14E-07		ZC3H18	2181.151324	0.520027447	0.097652667	5.325276462	1.01E-07	3.20E-06										HDDC2	1913.843426	0.371460245	0.074943858	4.956513549	7.18E-07	1.95E-05		CDC25A	4436.053356	0.200984808	0.048930715	4.107538746	4.00E-05	0.000928164
RPL37	12043.49414	-0.260486834	0.042929045	-6.067845976	1.30E-09	4.18E-08		CHD2	1748.706084	-0.440054791	0.076901226	-5.722337794	1.05E-08	3.33E-07		POP7	1588.843938	0.751348534	0.141214126	5.320632966	1.03E-07	3.27E-06										LIN28B	2914.23098	0.29205328	0.058942336	4.954898303	7.24E-07	1.96E-05		RBM12	3043.393631	0.241170157	0.058779952	4.102932191	4.08E-05	0.000944591
SUMF2	1433.054505	-0.512154413	0.084410432	-6.067430297	1.30E-09	4.18E-08		RRP9	1003.489846	0.576843824	0.100881747	5.718019771	1.08E-08	3.41E-07		PELP1	3025.129787	0.529113397	0.099512471	5.317056172	1.05E-07	3.33E-06										FARSB	2662.290569	0.300436441	0.060656347	4.953091554	7.30E-07	1.98E-05		PRPF4B	4517.701097	0.206616103	0.050372641	4.101752419	4.10E-05	0.000944922
RABEPK	923.6159419	0.643922863	0.106168503	6.06510259	1.32E-09	4.24E-08		MAD2L1	3269.909114	-0.323788826	0.056676121	-5.712967293	1.11E-08	3.50E-07		DOHH	484.6753154	1.001915943	0.188615921	5.311937281	1.08E-07	3.41E-06										USP16	1959.06736	0.338492623	0.06835876	4.951708026	7.36E-07	1.98E-05		NDUFA5	1409.75386	0.32293932	0.078728802	4.101920936	4.10E-05	0.000944922
FAM174C	777.379101	0.644506153	0.10634511	6.060515155	1.36E-09	4.35E-08		HM13	2714.623685	0.33741722	0.059107513	5.708533505	1.14E-08	3.59E-07		FAM83D	824.5284671	0.673917915	0.12687324	5.311741985	1.09E-07	3.41E-06										DDX3X	9503.917001	0.195205209	0.039419365	4.952013037	7.34E-07	1.98E-05		NAE1	3175.969334	0.226771999	0.055310563	4.099976369	4.13E-05	0.000949952
PFKL	2013.536728	-0.437841	0.072406091	-6.047018847	1.48E-09	4.72E-08		FABP5	1229.355131	0.476179945	0.083423868	5.707958101	1.14E-08	3.59E-07		DTYMK	1805.260148	0.618844347	0.116577703	5.308428048	1.11E-07	3.47E-06										RPS16	13244.42938	0.181834644	0.036733409	4.950116272	7.42E-07	1.99E-05		CEBPG	1556.06351	-0.313828717	0.076587406	-4.097654346	4.17E-05	0.000957265
SSU72	3949.102358	0.33326165	0.055120769	6.046026912	1.48E-09	4.73E-08		SLC1A4	394.8530799	-0.816846497	0.143298396	-5.700318479	1.20E-08	3.74E-07		SPNS1	1547.161556	0.597659133	0.112608746	5.307395339	1.11E-07	3.48E-06										ZBTB37	464.6660938	-0.67273803	0.135923095	-4.94940193	7.44E-07	1.99E-05		SEC31A	2245.662732	0.268752192	0.06559683	4.097030163	4.18E-05	0.000957591
NOLC1	10856.87176	0.281232217	0.046530998	6.043975644	1.50E-09	4.78E-08		SEC16A	4169.477116	0.296026442	0.051942775	5.699087976	1.20E-08	3.76E-07		FEN1	2779.111019	0.517439447	0.097545822	5.304578281	1.13E-07	3.52E-06										CAPRIN1	9692.551601	0.21409356	0.043262938	4.948659761	7.47E-07	2.00E-05		VPS51	2194.015673	-0.265038405	0.064722348	-4.095006055	4.22E-05	0.000963728
MARS1	5250.363044	-0.323164077	0.053535774	-6.036413613	1.58E-09	5.00E-08		NOP16	854.223123	0.622960944	0.109371596	5.695820206	1.23E-08	3.83E-07		AURKAIP1	1558.289291	0.615259445	0.116002886	5.303828798	1.13E-07	3.53E-06										HNRNPA0	7160.059661	0.249670491	0.050500481	4.943923022	7.66E-07	2.04E-05		PGAM5	4646.186213	0.236495019	0.057775468	4.093346679	4.25E-05	0.000968381
CHD8	3210.629432	0.361835593	0.060031264	6.027452543	1.67E-09	5.27E-08		BCR	2467.464656	0.358472915	0.062972701	5.692512935	1.25E-08	3.89E-07		POLR1A	2424.768941	0.525482355	0.09912174	5.301383491	1.15E-07	3.57E-06										PLXNB2	1555.644613	-0.379385908	0.076784382	-4.940925449	7.78E-07	2.07E-05		UQCR11	2878.94662	0.247192598	0.060428193	4.090683229	4.30E-05	0.000977281
PRMT1	5568.746695	0.325080355	0.054071206	6.012078904	1.83E-09	5.79E-08		CDK1	2377.062666	-0.359783274	0.063236335	-5.689502274	1.27E-08	3.95E-07		SENP7	553.986332	-0.775549377	0.146541295	-5.292360593	1.21E-07	3.74E-06										CNBP	11026.51011	0.200143885	0.040514337	4.940075479	7.81E-07	2.07E-05		ITGB3BP	1154.306518	0.360282264	0.088090413	4.089914565	4.32E-05	0.00097824
G0S2	43.05112813	-3.259274598	0.542571281	-6.007090151	1.89E-09	5.95E-08		MTA2	4619.723606	0.282643322	0.049749706	5.681306439	1.34E-08	4.14E-07		POLI	584.3249409	-0.741018554	0.140081451	-5.289912057	1.22E-07	3.78E-06										PCMT1	4071.227539	0.257471941	0.052149102	4.937226782	7.92E-07	2.10E-05		ERGIC2	1276.351072	0.334695777	0.081879213	4.08767702	4.36E-05	0.000985423
WDR82	4238.528087	0.345087043	0.057528261	5.99856552	1.99E-09	6.26E-08		PAF1	1790.580565	0.405241888	0.071368705	5.678145487	1.36E-08	4.20E-07		XRCC6	10510.81597	0.398114415	0.075265075	5.289497335	1.23E-07	3.78E-06										DHX37	2523.780091	0.32362484	0.065589248	4.934114206	8.05E-07	2.13E-05		SELENOT	1478.161369	0.336003274	0.082251427	4.085075315	4.41E-05	0.000993496
PATZ1	1259.399117	0.51041891	0.085129176	5.995816426	2.02E-09	6.35E-08		SRRM1	5153.946717	0.307385949	0.054249939	5.666106859	1.46E-08	4.50E-07		NOL7	1535.850128	0.582673919	0.110243459	5.285337769	1.25E-07	3.84E-06										BUB3	4607.371663	0.251030473	0.050901987	4.931643893	8.15E-07	2.15E-05		SRSF2	6887.296507	0.193239223	0.04730799	4.084705803	4.41E-05	0.000993496
CBX6	4035.922148	0.338284884	0.056519315	5.985296905	2.16E-09	6.76E-08		ZC3H18	2785.082294	0.351858723	0.062119649	5.664209759	1.48E-08	4.54E-07		TUBA1B	40196.95709	0.389187141	0.073627799	5.285872259	1.25E-07	3.84E-06										IGF1R	2582.537571	-0.311609546	0.063208685	-4.92985335	8.23E-07	2.16E-05		CXCR4	2043.782723	-0.27821924	0.068137924	-4.083177549	4.44E-05	0.000996716
WDR4	930.1482668	0.590866641	0.098726141	5.984905642	2.17E-09	6.76E-08		GTF3C1	6453.108014	0.252614827	0.044619251	5.661565887	1.50E-08	4.60E-07		AP3D1	5361.279383	0.441007421	0.083438248	5.2854348	1.25E-07	3.84E-06										CDC6	3521.353227	0.288056234	0.058465812	4.926917531	8.35E-07	2.19E-05		HERC2P2	2135.148012	-0.279906562	0.06855613	-4.082881617	4.45E-05	0.000996716
PRKAR1B	677.8095999	0.697381128	0.116573449	5.982332462	2.20E-09	6.85E-08		RAD51AP1	1568.814495	-0.435241865	0.076893682	-5.660307261	1.51E-08	4.62E-07		PWP2	1352.070938	0.596783723	0.112934026	5.2843571	1.26E-07	3.85E-06										PXDN	1055.502064	-0.481819385	0.097883617	-4.922370036	8.55E-07	2.23E-05		UTP6	3483.517409	0.223460884	0.054761253	4.080638633	4.49E-05	0.00100407
ACIN1	6045.030877	0.299751969	0.050178483	5.973715303	2.32E-09	7.21E-08		RPL39	7473.432405	-0.24553834	0.043417881	-5.655235487	1.56E-08	4.75E-07		RPS6KB2	1899.49619	0.624447827	0.1182324	5.281528788	1.28E-07	3.90E-06										MRPS23	2493.585942	0.322148389	0.065444405	4.922474116	8.55E-07	2.23E-05		GFUS	1428.249063	0.33095299	0.081123951	4.079596522	4.51E-05	0.001006268
ADRM1	2817.47706	0.394241608	0.066011544	5.97231305	2.34E-09	7.25E-08		CHASERR	984.0650566	-0.524630582	0.09279937	-5.65338516	1.57E-08	4.79E-07		UCHL1	4135.554522	0.435668205	0.082525196	5.279214438	1.30E-07	3.94E-06										SEC31A	2232.12559	0.317919725	0.064725619	4.911806677	9.02E-07	2.35E-05		NSUN2	5426.983237	0.185465931	0.045468753	4.07897551	4.52E-05	0.001006651
MRFAP1	13294.62761	0.249630282	0.041818718	5.969343255	2.38E-09	7.37E-08		VCP	7023.125492	0.241660015	0.042774816	5.649586301	1.61E-08	4.88E-07		BCAR1	1020.649557	0.620671338	0.117589824	5.278274218	1.30E-07	3.95E-06										USP32P2	330.4057683	-0.81326643	0.165780116	-4.905693441	9.31E-07	2.41E-05		GAS6	372.7698693	-0.595158572	0.145956696	-4.077638025	4.55E-05	0.001010146
AK4	1810.07596	0.445293093	0.074616649	5.96774444	2.41E-09	7.42E-08		DIAPH1	4561.820128	0.30301426	0.053729603	5.639614734	1.70E-08	5.16E-07		SSNA1	1517.606046	0.698588281	0.132409929	5.275950891	1.32E-07	3.99E-06										TRMT6	1100.764081	0.433722052	0.088405604	4.906047052	9.29E-07	2.41E-05		IGFBP5	1212.567534	-0.344900393	0.084671944	-4.073372806	4.63E-05	0.001024157
SNU13	2357.048793	0.40939315	0.068637777	5.964545566	2.45E-09	7.55E-08		FBRSL1	3346.760359	0.326783388	0.057980678	5.636073953	1.74E-08	5.26E-07		AKT1S1	1674.63797	0.593478925	0.112527806	5.274064648	1.33E-07	4.03E-06										KDELR2	5489.129097	0.228661381	0.046625251	4.904239103	9.38E-07	2.42E-05		CCT5	17731.54761	0.136898461	0.033608087	4.073378521	4.63E-05	0.001024157
PPT1	3986.43615	0.363699999	0.060983279	5.963929843	2.46E-09	7.56E-08		GPI	9752.587107	0.219779634	0.039002333	5.635038115	1.75E-08	5.28E-07		RPS24	20744.94147	-0.455944434	0.086461312	-5.273392503	1.34E-07	4.03E-06										RRS1	1058.906698	0.441980599	0.090122847	4.904201477	9.38E-07	2.42E-05		SKP1	4285.630103	0.205705028	0.050518241	4.071896093	4.66E-05	0.001028336
ACACA	4133.128743	0.338249109	0.056883935	5.946302879	2.74E-09	8.40E-08		UACA	1301.849244	-0.46704838	0.08301939	-5.625774687	1.85E-08	5.55E-07		C1QBP	8456.132317	0.412520323	0.078232941	5.272974753	1.34E-07	4.03E-06										TUBA1A	3437.139986	0.288676383	0.058854729	4.904896995	9.35E-07	2.42E-05		NDUFA2	1614.342143	0.363302811	0.089342104	4.066423287	4.77E-05	0.001050392
ZFAND1	780.7363508	-0.65644174	0.11042826	-5.944508613	2.77E-09	8.48E-08		STAG2	4485.445124	-0.289473477	0.05148434	-5.622553943	1.88E-08	5.65E-07		FABP5	654.5719292	0.716077653	0.135817527	5.272350852	1.35E-07	4.04E-06										POLR2C	2423.220231	0.322436117	0.065761798	4.903091558	9.43E-07	2.42E-05		FADD	1131.836245	0.350676174	0.086347361	4.061226313	4.88E-05	0.00107163
UACA	1241.14439	-0.515080996	0.086680642	-5.942284023	2.81E-09	8.57E-08		KIAA2013	2250.564643	0.358333439	0.063911366	5.606724769	2.06E-08	6.17E-07		RRM2	2617.984887	0.481917994	0.091441978	5.270205282	1.36E-07	4.07E-06										ULK2	824.5101682	-0.514508213	0.104953756	-4.902237257	9.48E-07	2.43E-05		MACF1	3265.615866	-0.234092512	0.057674983	-4.05882236	4.93E-05	0.001075437
ELOA	2562.468452	0.425721773	0.071696879	5.937800644	2.89E-09	8.79E-08		NUP214	2323.715736	0.360285602	0.064280987	5.604854821	2.08E-08	6.23E-07		PABIR2	1413.827076	-0.572211341	0.108576458	-5.270123462	1.36E-07	4.07E-06										PAPOLA	4736.290755	0.244412726	0.049879053	4.900107608	9.58E-07	2.45E-05		ADH5	2327.214688	0.274120377	0.067536448	4.058850987	4.93E-05	0.001075437
DUSP7	888.358582	0.622118511	0.10481038	5.93565743	2.93E-09	8.87E-08		UTP18	2740.197812	0.330758746	0.059052798	5.601068145	2.13E-08	6.35E-07		UQCRC1	5385.674856	0.428455255	0.081358305	5.266275577	1.39E-07	4.14E-06										RRM1	5844.013573	0.223872327	0.045695698	4.899199217	9.62E-07	2.46E-05		PSPH	1390.278874	-0.327803382	0.080756794	-4.059143082	4.93E-05	0.001075437
GRPEL1	2467.885971	0.388832714	0.065508035	5.935649208	2.93E-09	8.87E-08		TMEM33	2051.929108	0.37154207	0.066440962	5.592063342	2.24E-08	6.66E-07		MEGF8	3011.841026	0.604056407	0.114800355	5.261799107	1.43E-07	4.24E-06										RTRAF	2272.394481	0.338642469	0.069149863	4.897225458	9.72E-07	2.48E-05		ENO1	52003.67673	0.125842259	0.031032042	4.05523617	5.01E-05	0.001089628
TMEM129	1715.259663	-0.487129101	0.082131387	-5.931095533	3.01E-09	9.10E-08		ARHGAP17	1434.143802	0.433550747	0.077526372	5.592300254	2.24E-08	6.66E-07		LUC7L3	5924.88039	-0.471503624	0.089620062	-5.261139245	1.43E-07	4.24E-06										AURKAIP1	4056.499325	0.252733465	0.051666763	4.891606377	1.00E-06	2.54E-05		STRAP	7388.161949	0.172324628	0.042515585	4.053210809	5.05E-05	0.001096655
STC1	136.8406254	-1.507970441	0.254382087	-5.927974159	3.07E-09	9.25E-08		NOL10	1634.766405	0.409222371	0.073307687	5.582257279	2.37E-08	7.03E-07		DDX21	7332.462978	0.428904386	0.081568173	5.258232128	1.45E-07	4.30E-06										SLC25A5	7261.912633	0.224418485	0.045881558	4.891256882	1.00E-06	2.54E-05		HSBP1	4420.98542	0.202585251	0.050105456	4.043177444	5.27E-05	0.001142128
RRNAD1	681.487972	-0.685209147	0.115722502	-5.921140097	3.20E-09	9.62E-08		DDN	364.2139176	0.832551329	0.149328589	5.575297624	2.47E-08	7.30E-07		MCM2	9099.465397	0.40348941	0.076744922	5.257538857	1.46E-07	4.31E-06										TMA7	2413.33848	0.361791872	0.073989033	4.889804017	1.01E-06	2.55E-05		MRPL41	2075.672997	0.331595135	0.082113551	4.038251071	5.39E-05	0.001163784
IDE	1283.747666	0.50367326	0.08517957	5.913075841	3.36E-09	1.01E-07		ZC3HAV1	1496.064528	0.431090525	0.077348556	5.57334933	2.50E-08	7.36E-07		YWHAG	4169.141213	0.444224207	0.084524711	5.255554309	1.48E-07	4.34E-06										PRPF38A	2673.102226	0.307497107	0.062916207	4.887406946	1.02E-06	2.58E-05		CKS2	2469.148676	0.250283939	0.06202005	4.035532659	5.45E-05	0.001174732
HNRNPA0	5793.477561	0.343690621	0.058175137	5.907860965	3.47E-09	1.04E-07		KDM1A	5596.838957	0.253828638	0.045648973	5.560445711	2.69E-08	7.91E-07		TMEM109	1903.708277	0.551861513	0.105043146	5.253665111	1.49E-07	4.38E-06										PTPN14	1490.526329	-0.401855073	0.082249062	-4.885831657	1.03E-06	2.59E-05		SC5D	3641.105697	0.217349686	0.053887371	4.033406748	5.50E-05	0.001182792
TPRN	679.3096768	0.706595966	0.119610052	5.907496522	3.47E-09	1.04E-07		DHX34	1712.337941	0.398207738	0.071716079	5.552558698	2.82E-08	8.26E-07		GADD45GIP1	2166.734174	0.500768946	0.095489932	5.244206766	1.57E-07	4.60E-06										BAG2	1058.273509	0.442852973	0.090699402	4.882644888	1.05E-06	2.63E-05		TCEAL8	1788.436998	0.290003535	0.071915295	4.032571027	5.52E-05	0.001184388
CBFB	1533.313883	0.466703933	0.079009182	5.90695819	3.48E-09	1.04E-07		PRDX4	3254.274563	0.326972871	0.058918607	5.549568919	2.86E-08	8.38E-07		KLC2	1680.735041	0.591251542	0.112802142	5.241492141	1.59E-07	4.66E-06										STT3A	3606.797382	0.280959496	0.057708751	4.868576963	1.12E-06	2.82E-05		PRDX4	3795.047666	0.253004782	0.06282151	4.027359158	5.64E-05	0.001208274
SRP68	3511.577428	0.339853357	0.057586104	5.901655644	3.60E-09	1.07E-07		BAIAP2	867.4592624	0.575089877	0.103647783	5.548501462	2.88E-08	8.41E-07		SAFB2	1513.937224	0.673327483	0.128598647	5.235883104	1.64E-07	4.79E-06										SC5D	3611.443846	0.261245966	0.053675498	4.867136327	1.13E-06	2.83E-05		AURKAIP1	4086.427135	0.206485402	0.051398488	4.017343921	5.89E-05	0.001258004
MRPL19	1921.677019	0.433461775	0.073526052	5.895349476	3.74E-09	1.11E-07		NUDC	5945.437138	0.266863536	0.048104677	5.54755907	2.90E-08	8.44E-07		LRPAP1	2647.048038	0.480177843	0.091718046	5.235369291	1.65E-07	4.79E-06										RBM39	6318.762692	0.216004386	0.044379152	4.867249076	1.13E-06	2.83E-05		UTP18	3365.148594	0.226555406	0.056422852	4.015312912	5.94E-05	0.001266105
HEXIM1	2008.544919	0.431489778	0.073197199	5.894894626	3.75E-09	1.11E-07		PSMD1	4135.973957	0.297817888	0.053690753	5.546912142	2.91E-08	8.45E-07		MRTO4	1174.72558	0.573358116	0.10958628	5.232024633	1.68E-07	4.87E-06										PSME3	7411.557476	0.208375322	0.042823681	4.865889986	1.14E-06	2.84E-05		QARS1	4341.837637	-0.197592165	0.049252881	-4.011788964	6.03E-05	0.001282346
CHERP	2484.525669	0.415554142	0.070490697	5.895162861	3.74E-09	1.11E-07		ELAVL1	3916.434758	0.284279943	0.051274404	5.544285655	2.95E-08	8.56E-07		STUM	172.8066951	-1.241142558	0.237411359	-5.227814561	1.72E-07	4.96E-06										TMEM126B	1408.459861	0.387857153	0.079845337	4.857605571	1.19E-06	2.95E-05		CD164	3463.463371	0.21944571	0.054858942	4.000181221	6.33E-05	0.001343961
CSPG4	269.5750176	-1.082786627	0.183990752	-5.885005706	3.98E-09	1.17E-07		RPL26	13048.53337	-0.217602777	0.03927339	-5.540717985	3.01E-08	8.72E-07		VSTM2B	60.29851259	-2.115358363	0.40460819	-5.228164964	1.71E-07	4.96E-06										NF1	2384.242913	-0.321558085	0.066197156	-4.85758156	1.19E-06	2.95E-05		CTH	384.4945014	-0.575514177	0.143962276	-3.997673505	6.40E-05	0.001352369
ID3	1484.979737	0.495732373	0.084250254	5.884046045	4.00E-09	1.18E-07		CSK	4158.34556	0.280018029	0.050543677	5.540119831	3.02E-08	8.73E-07		LAP3	1353.041563	0.547373391	0.104745782	5.225732048	1.73E-07	4.99E-06										WDR3	2844.62643	0.294421955	0.060645623	4.854793158	1.21E-06	2.98E-05		COX6C	1846.441869	0.277560881	0.069426439	3.99791324	6.39E-05	0.001352369
LETM1	3711.468953	0.331200274	0.056288785	5.883947776	4.01E-09	1.18E-07		SNHG12	374.6488795	0.814618887	0.147085588	5.538400463	3.05E-08	8.79E-07		PSMD11	2831.935949	0.469083721	0.089758247	5.226079354	1.73E-07	4.99E-06										UTP18	3339.712892	0.271636073	0.055953469	4.854677927	1.21E-06	2.98E-05		NOSIP	1911.057913	0.27607848	0.069097162	3.995511164	6.46E-05	0.001361813
HNRNPAB	8385.108034	0.310549404	0.052797855	5.881856417	4.06E-09	1.19E-07		CAND1	4893.944701	0.263091097	0.047507021	5.537941325	3.06E-08	8.80E-07		CARM1	2412.448371	0.505145062	0.096673162	5.225287481	1.74E-07	4.99E-06										TTN	472.4607956	-0.648146692	0.133658248	-4.849283173	1.24E-06	3.05E-05		UBXN7	1901.653582	-0.275164208	0.06888739	-3.994406093	6.49E-05	0.001362696
ASS1	1088.761311	-0.542517621	0.092232057	-5.882093903	4.05E-09	1.19E-07		RPL13A	30214.02152	-0.2093936	0.037814922	-5.537327262	3.07E-08	8.81E-07		ELAC2	2673.156622	0.492474067	0.094371154	5.218480938	1.80E-07	5.17E-06										RPL37	15202.63559	0.202745106	0.041845647	4.84507042	1.27E-06	3.11E-05		ORC5	658.8382421	0.458160865	0.114702756	3.994331801	6.49E-05	0.001362696
DDX39A	2793.974104	0.368528118	0.062741319	5.873770652	4.26E-09	1.24E-07		GRPEL1	2504.91561	0.339881017	0.061445276	5.531442616	3.18E-08	9.09E-07		PGGHG	1136.164791	-0.676237295	0.129632158	-5.216585967	1.82E-07	5.21E-06										RPL38	7571.212455	0.262503144	0.05427949	4.836138743	1.32E-06	3.25E-05		CCDC138	1380.056315	0.313719659	0.078651348	3.988738506	6.64E-05	0.001392217
PHF23	750.5223047	0.629670739	0.107318829	5.867290414	4.43E-09	1.29E-07		GGA2	3572.383739	0.302886291	0.054781414	5.528997328	3.22E-08	9.20E-07		UTP4	512.2125532	0.790675651	0.151634729	5.214344064	1.84E-07	5.26E-06										SPEN	8229.730779	-0.221775608	0.045878338	-4.833993945	1.34E-06	3.28E-05		GATA2	1172.710703	0.349156026	0.087674335	3.982419994	6.82E-05	0.001424487
ANAPC1	4073.280494	0.335131471	0.057157514	5.863296888	4.54E-09	1.32E-07		KLHL24	480.6539005	-0.739725011	0.133862319	-5.52601372	3.28E-08	9.33E-07		MFSD12	826.7989285	0.678500529	0.130189768	5.211627151	1.87E-07	5.33E-06										EMC3	976.0821258	0.466769543	0.096667635	4.828602059	1.37E-06	3.36E-05		GLO1	9061.451495	0.164044579	0.041193664	3.98227692	6.83E-05	0.001424487
LARP4	2503.69696	0.378253874	0.064514806	5.863055304	4.54E-09	1.32E-07		MAPKAPK3	1830.847545	0.413252109	0.074818249	5.523413305	3.32E-08	9.44E-07		GAS1	832.2292896	0.645863477	0.123995966	5.208745876	1.90E-07	5.40E-06										HM13	3076.117783	0.291467501	0.060591069	4.810403699	1.51E-06	3.67E-05		HECTD4	1964.173453	-0.270468174	0.06796149	-3.979726944	6.90E-05	0.001436769
CHPF2	886.3449123	0.597668997	0.101955595	5.862051983	4.57E-09	1.32E-07		LARP4B	3348.458585	0.306559396	0.055503753	5.52321925	3.33E-08	9.44E-07		IMP3	1581.746249	0.525408862	0.10087766	5.208376794	1.90E-07	5.40E-06										RPL28	8041.887897	0.21777553	0.045327114	4.804531069	1.55E-06	3.77E-05		PAQR8	300.2579202	-0.649721276	0.163288853	-3.978968942	6.92E-05	0.001438277
HSPA1B_4	113.6556447	1.620792288	0.276651917	5.858597705	4.67E-09	1.35E-07		HEATR1	4660.306272	0.29265351	0.052994409	5.522346922	3.35E-08	9.47E-07		MCL1	5594.861328	0.432224917	0.083000321	5.207508989	1.91E-07	5.41E-06										SIVA1	1894.949848	0.371694727	0.077423222	4.800817086	1.58E-06	3.83E-05		BAG2	1049.241838	0.358549776	0.09025104	3.972804897	7.10E-05	0.001472876
YARS1	4642.427469	-0.319400967	0.054635237	-5.846061765	5.03E-09	1.45E-07		ELOVL1	789.4698717	0.565124762	0.102343044	5.52186781	3.35E-08	9.47E-07		MTFP1	900.1662619	0.664250872	0.127596162	5.205884413	1.93E-07	5.45E-06										MAGOH	1339.764274	0.39675377	0.082659259	4.799870862	1.59E-06	3.84E-05		PTRHD1	916.3218288	0.378917082	0.095438483	3.970275613	7.18E-05	0.001485432
PAK2	2082.524357	0.418485055	0.071656343	5.840167643	5.21E-09	1.50E-07		RPA1	4136.056212	0.278549268	0.050451005	5.52118369	3.37E-08	9.49E-07		UBQLN4	2176.535511	0.517257595	0.099403493	5.203615863	1.95E-07	5.48E-06										ZC3H6	223.031202	-0.935656744	0.195165461	-4.794171779	1.63E-06	3.94E-05		SLC1A4	432.436692	-0.55487966	0.139829676	-3.968253922	7.24E-05	0.001494907
ZGRF1	704.1420124	-0.652868036	0.111942307	-5.832183165	5.47E-09	1.57E-07		LDLR	880.5714257	0.544305902	0.098647917	5.517662402	3.44E-08	9.66E-07		ANXA6	2665.497635	0.487099977	0.093596713	5.204242325	1.95E-07	5.48E-06										ACVR2B	1926.055806	-0.331219715	0.069083706	-4.794469405	1.63E-06	3.94E-05		ATXN2L	4964.807814	-0.190821745	0.048109685	-3.966389396	7.30E-05	0.001503452
TRIB1	2565.051356	0.386809886	0.066326392	5.831915047	5.48E-09	1.57E-07		BCAR1	1217.999733	0.484048713	0.087792619	5.513546814	3.52E-08	9.87E-07		PPP6R1	3183.586117	0.517711073	0.099487298	5.203790683	1.95E-07	5.48E-06										RAD23B	6777.948324	0.218189659	0.045521601	4.793101623	1.64E-06	3.95E-05		CCND1	2510.537298	0.26860808	0.067861056	3.958206603	7.55E-05	0.0015526
SOX4	3180.599108	-0.349638068	0.059972342	-5.829988599	5.54E-09	1.58E-07		RPS3A	41938.62961	-0.180313192	0.032726835	-5.509643379	3.60E-08	1.01E-06		AHSA1	2240.974703	0.56748825	0.109158882	5.198736352	2.01E-07	5.60E-06										SF3B6	3430.385554	0.291503304	0.060822976	4.792651108	1.65E-06	3.95E-05		NAA50	6084.301244	0.185156117	0.046818699	3.954747149	7.66E-05	0.001571914
SLC9A1	664.1851431	0.680884619	0.116984303	5.820307522	5.87E-09	1.67E-07		CLTC	10335.01882	0.210908021	0.038283312	5.509137266	3.61E-08	1.01E-06		PLA2G6	512.1967755	-0.783615515	0.150723785	-5.199016954	2.00E-07	5.60E-06										SF3A3	4872.399879	0.23665705	0.049402701	4.790366622	1.66E-06	3.99E-05		EEF1D	6100.011279	0.172868248	0.043729737	3.953105153	7.71E-05	0.001577326
FOXM1	2920.490072	0.360965925	0.062051643	5.817185578	5.98E-09	1.70E-07		ESYT1	2716.345438	0.331013138	0.060120321	5.505844474	3.67E-08	1.02E-06		PPIF	3102.620265	0.49363942	0.094966584	5.19803283	2.01E-07	5.61E-06										CTPS1	4172.520484	0.24706299	0.051590398	4.788933644	1.68E-06	4.01E-05		RPL12	15399.04002	0.175974681	0.044517663	3.952918203	7.72E-05	0.001577326
MTHFD1	6680.624673	0.289632028	0.049865731	5.808237916	6.31E-09	1.79E-07		SCAF1	3358.45328	0.303558504	0.055227633	5.496496732	3.87E-08	1.08E-06		RNPS1	6771.63197	0.415835411	0.080111016	5.190739447	2.09E-07	5.82E-06										UBN2	1287.758279	-0.397307317	0.083015791	-4.785924624	1.70E-06	4.05E-05		SDK2	1115.137496	-0.356953437	0.090334315	-3.951471112	7.77E-05	0.001583569
SHQ1	943.8985166	0.565527544	0.097446736	5.803452883	6.50E-09	1.84E-07		NDC1	3869.167603	0.283476517	0.051578598	5.496010473	3.88E-08	1.08E-06		DUSP1	971.7812872	0.608968734	0.117365039	5.188672351	2.12E-07	5.87E-06										IPO4	2818.774387	0.284500913	0.059444729	4.785973778	1.70E-06	4.05E-05		PFKL	2250.583972	-0.25718962	0.06516969	-3.946460676	7.93E-05	0.001613677
ARMC6	1745.660228	0.461426287	0.079514275	5.803062278	6.51E-09	1.84E-07		AHDC1	674.563031	0.626332313	0.114115787	5.48856849	4.05E-08	1.12E-06		SLC9A3R1	649.2922266	0.725767746	0.139939722	5.186288303	2.15E-07	5.92E-06										NAA38	1729.743942	0.349318385	0.07302147	4.783776426	1.72E-06	4.09E-05		MSRB1	1351.867249	0.319747677	0.081046483	3.945238179	7.97E-05	0.001618547
HOXB9	3501.597733	-0.336796452	0.05805104	-5.80172989	6.56E-09	1.85E-07		NAA50	7041.068359	0.230938959	0.042096151	5.485987547	4.11E-08	1.14E-06		ATG4D	625.0842248	0.712894663	0.137454458	5.186406265	2.14E-07	5.92E-06										MRPL36	1232.608915	0.406561557	0.085000802	4.783032015	1.73E-06	4.09E-05		H6PD	558.2499007	-0.482523699	0.122404382	-3.94204595	8.08E-05	0.001633426
RDM1	255.3068027	-1.066741654	0.183936608	-5.799507053	6.65E-09	1.87E-07		DDIT3	174.4809512	-1.208707244	0.220449232	-5.482927886	4.18E-08	1.15E-06		RHOB	3589.574362	0.491662521	0.094826678	5.1848544	2.16E-07	5.96E-06										WNK1	6289.967241	-0.217554083	0.045496098	-4.781818538	1.74E-06	4.11E-05		UBA2	6865.847282	0.175704484	0.044570731	3.942149487	8.08E-05	0.001633426
FBXL16	284.5781714	-1.004222088	0.173401648	-5.791306495	6.98E-09	1.96E-07		RAVER1	3707.108962	0.315371314	0.057553114	5.479656868	4.26E-08	1.17E-06		MAP7D1	3005.127672	0.554535689	0.106965222	5.184261582	2.17E-07	5.96E-06										TXNDC9	1510.825273	0.374029531	0.078307068	4.776446654	1.78E-06	4.21E-05		IGF1R	2709.288827	-0.237414283	0.060252236	-3.940339821	8.14E-05	0.001641674
NACC1	2792.894384	0.396541066	0.068497975	5.789091815	7.08E-09	1.98E-07		THRAP3	5730.973411	-0.248387139	0.045418201	-5.468889875	4.53E-08	1.24E-06		LMAN2	3291.982627	0.513778179	0.099180185	5.180250251	2.22E-07	6.08E-06										YWHAQ	12165.42914	0.178817844	0.03744674	4.775257962	1.79E-06	4.23E-05		PUM3	1200.512058	0.344023974	0.087463258	3.933354208	8.38E-05	0.001686646
NGEF	221.972933	-1.138323205	0.19670901	-5.786838155	7.17E-09	2.00E-07		STARD7	6694.133232	0.235155886	0.04305589	5.461642639	4.72E-08	1.29E-06		FPGS	1160.097537	0.638241753	0.123239931	5.178855158	2.23E-07	6.11E-06										NOL6	1506.751938	0.365319278	0.076688662	4.763667385	1.90E-06	4.47E-05		NOP16	1101.869664	0.346884961	0.088466089	3.921106541	8.81E-05	0.001771061
AKT1S1	2159.784656	0.403077468	0.069673096	5.785267104	7.24E-09	2.02E-07		PRDX1	8861.046258	0.215588105	0.03948325	5.460242182	4.75E-08	1.30E-06		MARCHF6	3192.344443	-0.458010635	0.088489559	-5.175872035	2.27E-07	6.20E-06										GSTP1	7496.320706	0.20237902	0.04249899	4.761972505	1.92E-06	4.50E-05		PRMT1	6872.748004	0.188687544	0.048181144	3.916211379	9.00E-05	0.001803664
DDX18	3544.607705	0.377948642	0.065341126	5.784238308	7.28E-09	2.02E-07		C8orf33	4532.855838	0.277249873	0.050812218	5.456362298	4.86E-08	1.33E-06		RPL23	24484.02157	-0.398267446	0.0770124	-5.171471691	2.32E-07	6.33E-06										RHOA	8856.602118	0.192565574	0.040460441	4.759354277	1.94E-06	4.55E-05		ZBED3	460.7204298	-0.528251035	0.134937824	-3.914773633	9.05E-05	0.001810712
ATAD5	1472.04376	-0.492786622	0.085197029	-5.784082257	7.29E-09	2.02E-07		FAM136A	2980.797484	0.344518387	0.06322623	5.448978811	5.07E-08	1.38E-06		WSB1	1899.445438	-0.495676781	0.09587402	-5.170084434	2.34E-07	6.37E-06										TPM3	9409.659355	0.205276807	0.04314597	4.757728392	1.96E-06	4.57E-05		PPIB	1514.408554	0.296639456	0.075994214	3.903447903	9.48E-05	0.001893719
ZNF326	1679.698235	0.459922215	0.079529121	5.783066743	7.34E-09	2.03E-07		NUP188	6444.187554	0.266299635	0.048889006	5.447024947	5.12E-08	1.39E-06		MYBL2	6824.095166	0.405388843	0.078492574	5.16467767	2.41E-07	6.54E-06										GRSF1	2604.150596	0.305275749	0.064161928	4.7578955	1.96E-06	4.57E-05		CHAC2	547.5664858	0.480500769	0.1231157	3.902839107	9.51E-05	0.001894599
METTL1	395.6170976	0.838830184	0.145146363	5.779202208	7.51E-09	2.08E-07		BCORL1	1420.451027	0.453428222	0.083256799	5.446140476	5.15E-08	1.40E-06		BCL6B	237.9471517	1.070023177	0.207340789	5.160697917	2.46E-07	6.66E-06										SRM	4241.367317	0.260334355	0.05475454	4.754571138	1.99E-06	4.63E-05		TSSC4	1068.328342	0.359771775	0.092240114	3.900383036	9.60E-05	0.00191001
DDOST	4381.555669	0.312892323	0.054177963	5.775269254	7.68E-09	2.12E-07		EME1	635.2297164	-0.621561945	0.114152259	-5.445025341	5.18E-08	1.40E-06		DDX49	1332.151771	0.551086951	0.106881157	5.156072076	2.52E-07	6.82E-06										ESD	2887.065214	0.276820312	0.05823338	4.753636371	2.00E-06	4.64E-05		CACYBP	4617.621111	0.188345068	0.048365335	3.894216114	9.85E-05	0.001955257
DNAJB6	3062.581528	0.346323399	0.060024125	5.769736702	7.94E-09	2.19E-07		DDI2	2578.990119	0.337676153	0.06210647	5.437052781	5.42E-08	1.46E-06		SZRD1	1420.426211	0.610351691	0.118493145	5.150945132	2.59E-07	6.99E-06										KRTCAP2	1212.28132	0.4023404	0.08473193	4.748391774	2.05E-06	4.75E-05		CHD1	3313.70628	0.221297631	0.056857728	3.892129325	9.94E-05	0.001956187
CDC123	3809.699115	0.321856858	0.055804126	5.767617568	8.04E-09	2.21E-07		PNO1	1235.891828	0.451307905	0.083006182	5.437039677	5.42E-08	1.46E-06		SF3A1	3562.328615	0.454759775	0.088376949	5.145683144	2.67E-07	7.18E-06										BRWD3	1121.134679	-0.438495718	0.092533886	-4.738758263	2.15E-06	4.97E-05		RBIS	599.3160437	0.450521644	0.115736728	3.892641952	9.92E-05	0.001956187
SEC16A	4073.018494	0.323709002	0.056190055	5.760966137	8.36E-09	2.29E-07		RARS1	2717.445447	0.327408934	0.060279932	5.431474818	5.59E-08	1.50E-06		KATNB1	294.3516334	0.95870487	0.186607398	5.137550179	2.78E-07	7.48E-06										URB2	2267.463098	0.308599867	0.065149038	4.736829245	2.17E-06	5.00E-05		CIAO2A	1423.220796	0.309070463	0.079404861	3.892336821	9.93E-05	0.001956187
MTA2	4507.930281	0.307716952	0.053459035	5.756126158	8.61E-09	2.36E-07		NFATC3	1493.606919	0.434171076	0.080014573	5.426149981	5.76E-08	1.55E-06		DNAAF5	1970.011031	0.502293849	0.09783185	5.134256906	2.83E-07	7.59E-06										RNF7	1068.580923	0.43400829	0.091623934	4.736844109	2.17E-06	5.00E-05		MRPL46	1315.566558	0.312456554	0.080262979	3.892909992	9.90E-05	0.001956187
NCBP1	2309.739561	0.405568134	0.070500873	5.752668233	8.78E-09	2.40E-07		CFL1	9508.020606	0.212501449	0.039195208	5.421618075	5.91E-08	1.58E-06		GRK2	2306.421454	0.482719991	0.094049304	5.132626952	2.86E-07	7.64E-06										CNIH1	1800.996924	0.33791373	0.07141031	4.732001967	2.22E-06	5.11E-05		TMEM126B	1400.214758	0.309117665	0.079468496	3.889813938	0.000100321	0.001966981
ELOVL1	787.1940511	0.640719795	0.111511482	5.745774175	9.15E-09	2.49E-07		MON1A	618.7357759	0.623250034	0.115189408	5.410654042	6.28E-08	1.68E-06		LAMB1	1891.619321	-0.492422554	0.09596124	-5.131473419	2.87E-07	7.68E-06										ARF4	3070.272347	0.275756648	0.058372501	4.724084848	2.31E-06	5.30E-05		MEIS3	470.3125066	-0.508608059	0.130747492	-3.890002413	0.000100243	0.001966981
STT3A	2638.103422	0.395687068	0.06886885	5.745515869	9.16E-09	2.49E-07		IQGAP3	1518.162612	-0.41128685	0.076133579	-5.402174154	6.58E-08	1.76E-06		PIN1	1914.349031	0.686123631	0.133726775	5.130787242	2.89E-07	7.69E-06										SPAG9	3817.710065	-0.252857637	0.053535233	-4.723200486	2.32E-06	5.32E-05		RPAP3	1886.624546	0.269557725	0.069428676	3.882512819	0.000103383	0.002022928
JTB	3944.662087	0.323674908	0.056421039	5.736776861	9.65E-09	2.62E-07		C22orf46	710.0631654	-0.588475912	0.10898879	-5.399416862	6.69E-08	1.78E-06		HIVEP2	731.8592154	-0.692885845	0.135147556	-5.126884017	2.95E-07	7.82E-06										PRDX6	4860.725332	0.233453459	0.049433371	4.722588287	2.33E-06	5.32E-05		TRA2A	2548.828512	0.234435947	0.060413234	3.880539604	0.000104225	0.002035317
CLTA	2395.422292	0.400652573	0.069844162	5.736378801	9.67E-09	2.62E-07		HEXIM1	2021.184064	0.360375629	0.066778488	5.396582629	6.79E-08	1.80E-06		ASB6	1146.436064	0.616596256	0.1203671	5.122631156	3.01E-07	7.98E-06										LRP6	2161.549501	-0.31467497	0.066715199	-4.716690902	2.40E-06	5.46E-05		PSMC2	2132.3769	0.272272938	0.070181778	3.879538892	0.000104655	0.002039613
PLK1	3639.33038	0.343839674	0.059944166	5.735998913	9.69E-09	2.62E-07		TPRN	682.37891	0.63598651	0.117930572	5.392889225	6.93E-08	1.84E-06		FOXC1	7623.550027	0.415916437	0.081206534	5.121711471	3.03E-07	8.00E-06										MSRB1	1359.441981	0.397147696	0.084203104	4.716544581	2.40E-06	5.46E-05		DEK	7455.768336	0.170886225	0.044062949	3.878229456	0.000105219	0.002046518
PRPF4B	2691.005628	0.400857562	0.06994617	5.730943696	9.99E-09	2.69E-07		TBX2	583.3270997	0.648324927	0.120248652	5.391535921	6.99E-08	1.85E-06		PRPS1	4966.273875	0.413644569	0.080767888	5.121398825	3.03E-07	8.00E-06										PTGES3	10615.82355	0.188045657	0.03987941	4.715357006	2.41E-06	5.48E-05		PRELID1	2522.674064	0.24219397	0.062546831	3.872202119	0.000107856	0.00208945
SNTA1	544.2899395	-0.725374323	0.126569532	-5.73103426	9.98E-09	2.69E-07		TIGD5	801.4369302	0.585548151	0.108633596	5.390120298	7.04E-08	1.86E-06		ANKRD52	2786.505645	0.556870589	0.108760074	5.12017478	3.05E-07	8.03E-06										ACAT2	1117.990367	0.416429526	0.088353386	4.713226573	2.44E-06	5.53E-05		BTBD1	3727.672087	0.210319462	0.05431291	3.872365893	0.000107784	0.00208945
FUT1	61.39752108	-2.338528474	0.408367121	-5.726534662	1.03E-08	2.75E-07		PUS1	1551.668033	0.469600881	0.08721102	5.384650731	7.26E-08	1.91E-06		CCDC85C	1813.577761	0.498337736	0.097342744	5.119413284	3.06E-07	8.05E-06										BCLAF1	8330.588575	0.213345329	0.045269447	4.712788543	2.44E-06	5.53E-05		CAND1	5979.797125	0.170080966	0.043968273	3.868265747	0.000109612	0.002119241
SF3B6	2399.312904	-0.377443699	0.065966532	-5.721745367	1.05E-08	2.83E-07		MIDN	1778.147747	0.416678707	0.077500339	5.376475947	7.60E-08	2.00E-06		CNDP2	1508.062432	0.610674138	0.119316804	5.118089965	3.09E-07	8.09E-06										SDHD	2209.483503	0.305892245	0.064931621	4.710990455	2.47E-06	5.57E-05		NDUFS5	3658.957523	0.205082647	0.053070533	3.864341168	0.000111389	0.00214933
ATP1A1	10612.28848	0.247061691	0.043185275	5.720970621	1.06E-08	2.83E-07		IFRD1	1690.928632	-0.399046677	0.074294944	-5.371114867	7.83E-08	2.05E-06		ADCK2	1511.899215	0.582528833	0.11383639	5.117246191	3.10E-07	8.11E-06										COPB2	4458.03949	0.243555646	0.051792588	4.702519282	2.57E-06	5.79E-05		EI24	4768.326581	0.187053314	0.04843779	3.861722682	0.00011259	0.0021682
GATD1	2435.65111	-0.410805219	0.071864285	-5.71640306	1.09E-08	2.91E-07		SNU13	2378.10797	0.345461866	0.064328292	5.370294439	7.86E-08	2.06E-06		UNC119B	2716.134372	0.507098177	0.099146518	5.11463423	3.14E-07	8.20E-06										ARPC2	3323.676073	0.262563096	0.055954885	4.69240703	2.70E-06	6.06E-05		PNO1	1556.01108	0.296371546	0.076785985	3.859708853	0.000113522	0.002181825
DNAJB11	1175.656405	0.505638929	0.08851201	5.712658996	1.11E-08	2.97E-07		CBS	10214.8309	-0.243126591	0.045297794	-5.367294232	7.99E-08	2.09E-06		DUS3L	1066.260537	0.650485783	0.127232075	5.112592757	3.18E-07	8.26E-06										ADH5	2298.794733	0.306539287	0.065334958	4.691811229	2.71E-06	6.07E-05		CBX6	3324.061927	0.218838386	0.056778409	3.854253579	0.000116083	0.002226646
CDR2L	1325.820816	0.475972368	0.083336362	5.711460872	1.12E-08	2.98E-07		SAMD4B	2199.454342	0.346711574	0.064636767	5.363999287	8.14E-08	2.12E-06		ARF3	3696.747238	0.508827701	0.099595096	5.108963394	3.24E-07	8.39E-06										PAGR1	2746.024677	0.300802492	0.06412659	4.690760795	2.72E-06	6.08E-05		DBN1	4797.928518	0.186387732	0.048408777	3.850287985	0.000117979	0.002258555
FAM222A	190.8179138	1.190056543	0.208865927	5.697705506	1.21E-08	3.22E-07		PLCD3	1560.636581	0.404046641	0.075370841	5.360781924	8.29E-08	2.16E-06		CDC42EP1	2664.660237	0.489091363	0.095730497	5.109044457	3.24E-07	8.39E-06										DPH2	1718.347391	0.344435054	0.073614447	4.678905686	2.88E-06	6.42E-05		PDCD10	730.7382184	0.412280955	0.107149029	3.847733946	0.000119215	0.002277741
TOP1	3701.048884	0.357164747	0.062713133	5.695214569	1.23E-08	3.27E-07		UBN1	2016.223176	0.40207831	0.075283687	5.340842461	9.25E-08	2.40E-06		NELFB	2153.322645	0.518086268	0.101480437	5.105282193	3.30E-07	8.54E-06										RPA1	4464.839645	0.236015093	0.050438958	4.679222256	2.88E-06	6.42E-05		RPL35	18293.43581	0.309500212	0.080534312	3.843085068	0.000121497	0.002316787
NUFIP2	5992.339129	0.303688898	0.053341242	5.693322641	1.25E-08	3.29E-07		VDAC1	6336.446282	0.238225413	0.044670966	5.332891395	9.67E-08	2.51E-06		AIMP2	483.2656195	0.758637398	0.148625826	5.104344351	3.32E-07	8.56E-06										ANP32A	7426.115301	0.206685087	0.044201627	4.675961008	2.93E-06	6.50E-05		VTA1	2167.648536	0.248346638	0.064838097	3.830257958	0.000128009	0.002432642
WDR6	4764.544033	0.326823263	0.057455765	5.68825888	1.28E-08	3.39E-07		ULBP1	257.7525678	-2.044507746	0.384133488	-5.322388723	1.02E-07	2.65E-06		HIRA	913.878932	0.609266371	0.119439582	5.101042409	3.38E-07	8.70E-06										RRP9	1279.143268	0.409465067	0.087658116	4.671159782	3.00E-06	6.64E-05		TMEM11	1216.557866	0.322101597	0.084109716	3.829540908	0.000128383	0.002433763
HSPG2	448.4617892	-0.78325713	0.137751319	-5.686022714	1.30E-08	3.42E-07		CTDSPL2	1413.981072	-0.422240292	0.079455922	-5.314145005	1.07E-07	2.77E-06		AP2B1	3065.66769	0.446937329	0.087684845	5.097087519	3.45E-07	8.86E-06										DSP	5578.253242	-0.220645777	0.047294057	-4.665401804	3.08E-06	6.82E-05		SLC30A9	2765.673392	0.242304257	0.063289483	3.828507476	0.000128923	0.002439248
PSMC5	3073.14751	0.355007276	0.062433181	5.686195583	1.30E-08	3.42E-07		RCC2	9946.134012	0.217466613	0.04097088	5.307833551	1.11E-07	2.86E-06		EMX2OS	276.6604326	-0.97328401	0.191274836	-5.088405938	3.61E-07	9.24E-06										MMADHC	1557.903237	0.361505698	0.077531707	4.662682064	3.12E-06	6.90E-05		ZMAT2	1871.290958	0.267620922	0.069937415	3.826577276	0.000129937	0.002453672
NHSL1	277.2625474	-0.997056395	0.175401597	-5.684420275	1.31E-08	3.44E-07		MAN2C1	1418.055604	-0.417658296	0.07874808	-5.303726743	1.13E-07	2.92E-06		ZBTB25	411.9968943	-0.805935291	0.158385414	-5.088443897	3.61E-07	9.24E-06										ABL2	1432.318941	-0.385136616	0.082659188	-4.659332212	3.17E-06	6.99E-05		STT3B	4042.931099	0.195425436	0.051129067	3.822198345	0.000132267	0.002488005
AKAP1	3143.362485	0.339840009	0.059804144	5.682549519	1.33E-08	3.48E-07		NCBP1	2325.79518	0.336790423	0.063703746	5.28682286	1.24E-07	3.18E-06		NOC4L	1344.550089	0.590598106	0.116100299	5.086964551	3.64E-07	9.29E-06										UBE2N	3654.243207	0.253300962	0.054401513	4.656138194	3.22E-06	7.09E-05		KBTBD8	758.7282863	0.405178803	0.106001558	3.822385367	0.000132167	0.002488005
ATP6V0C	3564.56677	0.338114384	0.059552396	5.677594937	1.37E-08	3.57E-07		RBM19	1512.713756	0.415645486	0.078617159	5.286956339	1.24E-07	3.18E-06		INTS1	4680.634877	0.445121015	0.087541314	5.084696502	3.68E-07	9.37E-06										NAA15	5302.08818	0.233029978	0.050064638	4.654582307	3.25E-06	7.13E-05		HSPA14	1452.997455	0.303974138	0.079625214	3.817561325	0.000134777	0.002530327
STARD7	6556.137911	0.270095111	0.047588876	5.675593345	1.38E-08	3.61E-07		RARA	819.9595606	0.530593481	0.100357403	5.287038787	1.24E-07	3.18E-06		MRPL28	1892.377025	0.674257777	0.132602865	5.084790418	3.68E-07	9.37E-06										TTC1	1602.222296	0.348257383	0.074944529	4.646868669	3.37E-06	7.39E-05		CTNNB1	10144.68559	0.143553982	0.037609143	3.816996893	0.000135086	0.002531233
NOL10	1597.473873	0.436887185	0.077036893	5.671142366	1.42E-08	3.69E-07		PSMD12	3248.109942	0.290925704	0.055052745	5.284490432	1.26E-07	3.22E-06		HMGCS1	1943.30635	0.498593545	0.098075675	5.083763586	3.70E-07	9.40E-06										TEX15	907.752265	-0.456985195	0.098462221	-4.641223705	3.46E-06	7.58E-05		TFB2M	454.847592	0.504986335	0.132450565	3.812640093	0.00013749	0.002571332
TRIM25	1902.51821	0.440391444	0.077678213	5.669433292	1.43E-08	3.72E-07		ATP6V0C	3617.616927	0.287743642	0.054488559	5.280808401	1.29E-07	3.28E-06		CHERP	1789.532431	0.543811113	0.107041753	5.080364421	3.77E-07	9.55E-06										RIF1	3387.907837	-0.270374924	0.058282087	-4.639074197	3.50E-06	7.63E-05		CSRP2	1523.805458	0.29619906	0.077699825	3.812094294	0.000137794	0.002572072
DDX56	3270.403545	0.332093676	0.058586953	5.668389626	1.44E-08	3.74E-07		HNRNPL	11088.53752	0.197158463	0.03735281	5.278276633	1.30E-07	3.31E-06		FBXL19	3037.80197	0.603035783	0.118709105	5.079945484	3.78E-07	9.55E-06										PGAM5	4599.929884	0.275354118	0.059355646	4.639055228	3.50E-06	7.63E-05		BBC3	472.1002888	-0.496549886	0.130276137	-3.81151835	0.000138116	0.002573134
ASB6	1543.752027	0.451270246	0.079637394	5.666562229	1.46E-08	3.77E-07		SACS	2554.726075	0.324898161	0.061652643	5.269817203	1.37E-07	3.46E-06		POLR3E	1895.630116	0.52422356	0.10330879	5.074336459	3.89E-07	9.80E-06										ALG5	800.3985841	0.485343135	0.104696936	4.635695669	3.56E-06	7.72E-05		SLC25A17	1211.248743	0.328781057	0.086302604	3.809630767	0.000139174	0.0025879
DNAJC2	1284.191988	0.50716768	0.089532259	5.664636267	1.47E-08	3.81E-07		CHERP	2518.557394	0.363426384	0.068972635	5.269138758	1.37E-07	3.47E-06		FAM155B	678.5056891	0.683773023	0.134753563	5.074248175	3.89E-07	9.80E-06										RPL13	34097.53538	0.188592812	0.040682294	4.635746739	3.56E-06	7.72E-05		NDUFA1	1451.09752	0.341143025	0.089767399	3.800299777	0.000144521	0.002682191
PTBP1	18399.4123	0.225429087	0.039845899	5.657522988	1.54E-08	3.96E-07		AKT1S1	2194.271753	0.35659434	0.067733734	5.26464907	1.40E-07	3.55E-06		RPA1	3041.394234	0.445637624	0.087845063	5.072995686	3.92E-07	9.85E-06										SKA3	1257.139525	0.40335839	0.087021712	4.635146577	3.57E-06	7.73E-05		DYRK1B	353.5846809	-0.574942347	0.151320252	-3.799506922	0.000144984	0.002685661
TOE1	620.3766478	0.663902963	0.117380985	5.655966863	1.55E-08	3.99E-07		MRPS12	1181.2493	0.444999853	0.084611058	5.259358104	1.45E-07	3.65E-06		PTGES2	1495.368728	0.576369667	0.113667906	5.070645596	3.96E-07	9.94E-06										CYP51A1	1857.180321	0.330490233	0.071314403	4.634270486	3.58E-06	7.75E-05		NUP107	3390.498714	0.205815129	0.05421845	3.796034929	0.000147029	0.002718356
BCAR1	1191.247391	0.513934301	0.090889878	5.654472337	1.56E-08	4.01E-07		PLIN2	760.0207877	0.561549637	0.106827928	5.256580834	1.47E-07	3.69E-06		COLGALT1	2999.523383	0.461075665	0.090937803	5.070230982	3.97E-07	9.94E-06										CRLS1	1817.889101	0.328479002	0.07095776	4.62921884	3.67E-06	7.92E-05		FNDC10	616.4019572	-0.433970489	0.114359397	-3.79479518	0.000147765	0.00272679
ZNF593	1139.623801	0.508535415	0.089954088	5.653277452	1.57E-08	4.04E-07		PRMT5	2321.098705	0.333354747	0.063427528	5.255679308	1.47E-07	3.71E-06		TRNP	299.656875	-0.954599821	0.188281953	-5.070054797	3.98E-07	9.94E-06										NUS1	2853.334035	0.279842844	0.060494628	4.625912314	3.73E-06	8.02E-05		MRPL1	717.1378173	0.408551982	0.107749066	3.791698602	0.00014962	0.002755793
KRI1	2367.563179	0.374935496	0.066365318	5.64956983	1.61E-08	4.12E-07		SUMF2	1526.790885	-0.412389877	0.078496462	-5.253611036	1.49E-07	3.74E-06		ZNF746	1124.394752	0.579547471	0.114350724	5.068157442	4.02E-07	1.00E-05										AIMP2	1451.624557	0.389310319	0.084156376	4.626034724	3.73E-06	8.02E-05		POLR2B	5429.612406	0.17380718	0.045853501	3.790488774	0.000150351	0.002764016
BLMH	2433.808301	0.373443404	0.06611776	5.648155755	1.62E-08	4.14E-07		SF3B6	2524.221334	-0.322662032	0.061427372	-5.252740296	1.50E-07	3.75E-06		MRPL49	1500.619231	0.528501943	0.104295939	5.067330011	4.03E-07	1.00E-05										ONECUT2	1011.591204	-0.478422079	0.103556687	-4.61990523	3.84E-06	8.24E-05		MRPL20	1950.766151	0.256128181	0.067666452	3.785157559	0.000153611	0.002818621
CC2D1B	994.3625625	0.53331322	0.094477407	5.64487571	1.65E-08	4.21E-07		SH3GL1	3784.746001	0.277371812	0.052809282	5.252330627	1.50E-07	3.75E-06		ALKBH5	3244.043334	0.497639532	0.098247259	5.06517471	4.08E-07	1.01E-05										NSUN2	5370.985096	0.223824088	0.048470253	4.617761921	3.88E-06	8.31E-05		LONP1	4349.685316	-0.187053657	0.049432932	-3.783988728	0.000154335	0.002826565
SCAF1	3288.331221	0.337532868	0.059809005	5.643512546	1.67E-08	4.24E-07		DNAJC5	2271.338287	0.346317085	0.065965796	5.249949274	1.52E-07	3.79E-06		FLAD1	1091.133485	0.571598877	0.112859133	5.064710854	4.09E-07	1.01E-05										TXNRD1	4730.580353	0.234264394	0.050755297	4.615565455	3.92E-06	8.38E-05		PPA1	5758.77842	0.17623903	0.046606147	3.781454642	0.000155915	0.002850131
SLC25A13	1658.352186	0.443800964	0.078655026	5.642372604	1.68E-08	4.26E-07		LRFN1	941.0043787	0.512472589	0.097625977	5.249346589	1.53E-07	3.80E-06		MTHFD1L	2279.190968	0.465118813	0.091922703	5.059890508	4.19E-07	1.04E-05										MRPL51	2967.300502	0.323307576	0.070054114	4.615111925	3.93E-06	8.39E-05		TAF1D	1641.627757	0.291620733	0.077138027	3.780505458	0.00015651	0.002855652
CRYL1	126.0162559	-1.50477841	0.266708901	-5.64202546	1.68E-08	4.26E-07		SKI	2819.827999	0.306279113	0.058378577	5.24642989	1.55E-07	3.85E-06		ZNF703	12119.81588	0.438766606	0.08677042	5.056638011	4.27E-07	1.05E-05										TOMM40	6385.281873	0.225232138	0.048895035	4.606441949	4.10E-06	8.73E-05		LRATD2	384.7066605	-0.543377657	0.143880563	-3.776588335	0.000158991	0.002895486
MYO15B	149.567387	-1.370819566	0.243335718	-5.633449859	1.77E-08	4.46E-07		FBXL19	3555.623206	0.296017423	0.056426712	5.246051231	1.55E-07	3.85E-06		NIPBL-DT	566.4419547	-0.74502328	0.147355569	-5.055956047	4.28E-07	1.06E-05										HECTD4	1882.827374	-0.326641203	0.070937274	-4.604648352	4.13E-06	8.78E-05		PIGK	1174.266237	0.319996789	0.084797607	3.773653533	0.000160874	0.002921539
FARSA	4456.482576	0.331074893	0.058771222	5.633282445	1.77E-08	4.46E-07		RPL3	34833.77759	-0.172383593	0.032862237	-5.24564388	1.56E-07	3.85E-06		FDFT1	2308.567798	0.472976743	0.093595514	5.053412501	4.34E-07	1.07E-05										TTBK2	834.6247426	-0.474611238	0.10320998	-4.598501406	4.26E-06	9.03E-05		KTN1	3606.331064	0.213347694	0.056539558	3.773423456	0.000161023	0.002921539
CCNJ	891.7811019	0.577735075	0.102614119	5.630171351	1.80E-08	4.54E-07		PHF23	750.2247559	0.54673003	0.104293354	5.242232666	1.59E-07	3.92E-06		MAEA	1540.855621	0.52800741	0.104519942	5.051738436	4.38E-07	1.08E-05										VDAC3	2938.411058	0.286412515	0.062308388	4.596692735	4.29E-06	9.09E-05		PDIA3	7144.363346	0.163396779	0.043370562	3.767458234	0.000164918	0.002986646
COPS3	3951.478249	0.313686579	0.05572443	5.629246962	1.81E-08	4.54E-07		KIAA0930	1438.342881	0.40955001	0.078149031	5.240628102	1.60E-07	3.94E-06		EFTUD2	3719.678633	0.423658634	0.083884904	5.050475268	4.41E-07	1.08E-05										SSR2	2855.168571	0.268956387	0.058517409	4.596177269	4.30E-06	9.10E-05		VPS13D	1171.935877	-0.320831929	0.085176486	-3.766672535	0.000165438	0.002990488
COL6A2	907.9750931	-0.600853288	0.106732775	-5.629510576	1.81E-08	4.54E-07		ARMC6	1746.37107	0.37579109	0.07172989	5.23897483	1.61E-07	3.96E-06		TRMT1	1552.427356	0.518029486	0.102662898	5.045926952	4.51E-07	1.10E-05										LBR	6192.23947	0.209087703	0.045540888	4.591208347	4.41E-06	9.28E-05		PSME3	7453.609799	0.156767359	0.041630247	3.765708066	0.000166078	0.002996486
IGF2BP1	8892.364683	0.257535295	0.045781911	5.625263116	1.85E-08	4.64E-07		URB1	1924.89156	0.364773844	0.069624213	5.239180849	1.61E-07	3.96E-06		MVD	817.053813	0.752382631	0.14918782	5.043190731	4.58E-07	1.12E-05										RPL19	26652.07727	0.150605577	0.032800683	4.591537874	4.40E-06	9.28E-05		FUS	10822.89536	0.144496418	0.038393386	3.763575809	0.000167501	0.003016567
WDR3	2640.218767	0.361520473	0.064290056	5.62327201	1.87E-08	4.69E-07		PFKL	2143.200107	-0.343945097	0.06564478	-5.239488879	1.61E-07	3.96E-06		RPS3A	40137.57171	-0.377047414	0.074779395	-5.042129787	4.60E-07	1.12E-05										UMPS	2225.066393	0.322991001	0.070487995	4.582212897	4.60E-06	9.67E-05		BSN	396.2083008	-0.554906336	0.147528598	-3.76134758	0.000169	0.003037946
VDAC1	6207.68681	0.273955411	0.048737819	5.62100265	1.90E-08	4.74E-07		ASB6	1568.506498	0.405434024	0.077467206	5.23362134	1.66E-07	4.07E-06		RABEPK	618.0671222	0.703837019	0.139608608	5.041501604	4.62E-07	1.12E-05										JTB	4316.363121	0.255176872	0.055710271	4.580427801	4.64E-06	9.74E-05		SRSF7	5212.705839	0.18538282	0.049319276	3.758830899	0.000170709	0.003063001
ALKBH5	5156.732966	0.293851925	0.052301593	5.618412527	1.93E-08	4.80E-07		PRR13	1348.005282	0.436488845	0.083440949	5.231110727	1.68E-07	4.11E-06		NHLRC3	407.7433654	-0.801156262	0.158973534	-5.039557478	4.67E-07	1.13E-05										MCL1	5304.902746	0.213945149	0.046733796	4.577953609	4.70E-06	9.84E-05		YARS2	1441.320107	0.295257765	0.078584021	3.757223936	0.000171809	0.003077053
MAF	362.4655813	-0.864606773	0.153901649	-5.617917544	1.93E-08	4.81E-07		SYNGR2	2121.247258	0.34890832	0.06674231	5.227693178	1.72E-07	4.18E-06		FAM98A	1308.695908	0.549558342	0.109064875	5.038820602	4.68E-07	1.14E-05										MTHFD1	4899.38123	0.219700104	0.047995421	4.577522209	4.71E-06	9.84E-05		PSMC1	1092.931217	0.333362062	0.088750786	3.756158997	0.000172541	0.003084489
BMS1	3342.053163	0.32945993	0.05865389	5.617017595	1.94E-08	4.82E-07		FOXM1	2955.545941	0.303511391	0.058128322	5.221402963	1.78E-07	4.32E-06		MID2	840.5603051	-0.627348341	0.124551785	-5.036847469	4.73E-07	1.15E-05										PFN2	4015.724216	0.248818933	0.05437262	4.576180656	4.74E-06	9.88E-05		ISL2	711.8911676	-0.419726791	0.111828479	-3.75330857	0.000174516	0.003114067
ECEL1	250.2606151	-1.044661376	0.186023608	-5.615746229	1.96E-08	4.85E-07		TMEM104	556.4082672	0.62866222	0.120491424	5.217485203	1.81E-07	4.40E-06		R3HDM2	1754.122996	-0.509499164	0.101371775	-5.026045595	5.01E-07	1.21E-05										CALM2	6663.213542	0.199257573	0.043552842	4.575076278	4.76E-06	9.92E-05		HMGN1	6400.711678	0.168866691	0.044998634	3.752707022	0.000174935	0.003115834
AKIRIN2	1739.033431	-0.437409817	0.077909529	-5.614330144	1.97E-08	4.88E-07		TRA2B	4775.087242	0.249530403	0.047831446	5.216869363	1.82E-07	4.41E-06		POLR3H	1213.259944	0.600702464	0.119547228	5.024812969	5.04E-07	1.22E-05										SNRPB	13205.82083	0.17651628	0.038599649	4.573002255	4.81E-06	1.00E-04		PSMD4	5270.167226	0.172757823	0.046060782	3.750648938	0.000176378	0.003135779
PEBP1	5390.199006	0.280831006	0.05004838	5.611190755	2.01E-08	4.96E-07		SLC39A1	2950.036742	0.298952357	0.05731151	5.216270815	1.83E-07	4.42E-06		PLXNA4	90.78615294	-1.613613714	0.321190124	-5.023858436	5.06E-07	1.22E-05										ADRM1	3444.742431	0.253247473	0.055408956	4.570515149	4.87E-06	0.000100985		CBX5	2294.798708	-0.237951478	0.063478146	-3.748557462	0.000177855	0.003151062
MARS2	812.6692894	0.579474221	0.103365491	5.606070408	2.07E-08	5.09E-07		EFHD2	1965.937595	0.369259767	0.070822464	5.213879106	1.85E-07	4.46E-06		NOMO1	2188.823916	0.467638631	0.093087301	5.023656553	5.07E-07	1.22E-05										PAQR8	283.1688806	-0.778793473	0.170472553	-4.56843908	4.91E-06	0.000101619		CIT	1050.340309	-0.333296626	0.088922937	-3.748151364	0.000178143	0.003151062
RCC2	9774.904537	0.261959434	0.04674183	5.604389733	2.09E-08	5.13E-07		DDOST	4445.004105	0.261173204	0.050118093	5.211156055	1.88E-07	4.51E-06		HDHD5	1494.421254	0.607209914	0.12090177	5.022340983	5.10E-07	1.22E-05										MRPS7	3030.699476	0.262828731	0.057529821	4.5685651	4.91E-06	0.000101619		SNRPD1	4369.818109	0.188130079	0.050194017	3.748057829	0.000178209	0.003151062
KPNA3	1530.864555	0.466690235	0.083278361	5.603979551	2.09E-08	5.13E-07		PRMT1	5589.814663	0.245145874	0.047079507	5.207061154	1.92E-07	4.61E-06		PDAP1	2472.522498	0.589703214	0.117440629	5.021287962	5.13E-07	1.23E-05										ARHGEF12	3141.247522	-0.26183542	0.057468148	-4.556183333	5.21E-06	0.000107532		NUDCD1	893.6536941	0.379732647	0.101422798	3.744056116	0.000181073	0.003195892
CTCF	1913.461115	0.401595767	0.071666317	5.603689212	2.10E-08	5.13E-07		SHQ1	946.5865743	0.489482546	0.094151094	5.198904509	2.00E-07	4.80E-06		EPAS1	299.1533514	-0.940209652	0.187474627	-5.015130143	5.30E-07	1.27E-05										FREM2	1016.573247	-0.423385671	0.092952947	-4.554838583	5.24E-06	0.00010783		CHUK	1996.710601	0.253165857	0.06768605	3.740295914	0.000183804	0.003232353
SLC25A32	999.4534679	0.529707656	0.094740207	5.591160016	2.26E-08	5.51E-07		ULK2	670.7239633	-0.578283087	0.111237529	-5.198632975	2.01E-07	4.80E-06		RAVER1	3065.048667	0.441822085	0.088169539	5.011051293	5.41E-07	1.29E-05										KLF12	1168.23418	-0.403538343	0.088591763	-4.555032306	5.24E-06	0.00010783		KPNB1	22148.41276	0.121008303	0.032349483	3.740656442	0.00018354	0.003232353
SERPINH1	2075.012275	0.38927572	0.069634063	5.590306004	2.27E-08	5.52E-07		H2AX	2650.749086	0.326156892	0.062766797	5.196328433	2.03E-07	4.85E-06		LRP3	2594.70751	0.511828264	0.102148051	5.010651277	5.42E-07	1.29E-05										NCOR1	5980.559379	-0.210901416	0.046312826	-4.55384468	5.27E-06	0.000108144		SEC61B	1759.837055	0.269849398	0.072306288	3.732032235	0.000189941	0.003334256
ZC3H18	2703.746361	0.363626478	0.065051868	5.589793065	2.27E-08	5.53E-07		CBFB	1542.765033	0.396638584	0.076331904	5.196235937	2.03E-07	4.85E-06		ZNF546	180.5070523	-1.142272073	0.227961685	-5.010807284	5.42E-07	1.29E-05										SOX11	248.8824001	0.839972032	0.184645852	4.54909777	5.39E-06	0.000110056		PRKCA	1168.726973	-0.328485229	0.08803256	-3.731406084	0.000190414	0.003336534
STUM	162.6629039	-1.326415083	0.237506174	-5.584760427	2.34E-08	5.66E-07		UBIAD1	1235.463102	0.462098931	0.088961969	5.194342461	2.05E-07	4.87E-06		UTP20	1261.17573	0.598530152	0.119506544	5.008346233	5.49E-07	1.30E-05										SMIM30	1066.009299	0.416657206	0.091580524	4.549626798	5.37E-06	0.000110056		DSP	5787.010648	-0.183505618	0.049189766	-3.73056499	0.000191051	0.003341672
RPL4	46038.14056	-0.197466879	0.035358459	-5.584713888	2.34E-08	5.66E-07		CASP8AP2	1510.650454	-0.406743528	0.07829931	-5.194726851	2.05E-07	4.87E-06		SLC39A14	1864.448547	0.519431017	0.103755364	5.006305176	5.55E-07	1.31E-05										SNHG1	2386.854277	0.29155153	0.064091079	4.549018895	5.39E-06	0.000110056		FUBP1	5000.69373	0.177458299	0.04762837	3.725894882	0.000194624	0.00339805
SEMA6B	342.9930141	-0.875458398	0.156759404	-5.58472651	2.34E-08	5.66E-07		CDK2AP1	1320.252374	0.460391094	0.088631405	5.194446527	2.05E-07	4.87E-06		PDXP	1759.099021	0.588688266	0.11760236	5.005752147	5.56E-07	1.32E-05										PPT1	3305.282674	0.257301066	0.056661824	4.540995146	5.60E-06	0.000113791		TMED3	2390.32776	0.232277482	0.062386162	3.72322122	0.000196697	0.003428098
UMPS	2201.238086	0.404523884	0.072446829	5.583734885	2.35E-08	5.68E-07		RHOT1	812.9728577	-0.536351501	0.103305199	-5.191911984	2.08E-07	4.92E-06		SEC61B	1532.318041	0.593765474	0.118636651	5.00490757	5.59E-07	1.32E-05										GRPEL1	2483.470147	0.285546603	0.062887601	4.540586667	5.61E-06	0.000113791		GEMIN5	2519.447187	0.232572657	0.062539164	3.718832223	0.000200146	0.003475749
KNTC1	1658.980252	-0.522811547	0.093644192	-5.582957542	2.36E-08	5.70E-07		SEC24C	2915.535605	0.30111873	0.058027414	5.189249474	2.11E-07	4.99E-06		ZNF598	2899.337415	0.467832911	0.093498063	5.003664201	5.63E-07	1.32E-05										SNRPF	2172.267194	0.301351289	0.066373747	4.540218122	5.62E-06	0.000113791		EEF1A1	135843.7046	0.101528364	0.027316526	3.716737797	0.000201812	0.003498429
MAGEF1	1354.273207	-0.477804143	0.085594656	-5.582172577	2.38E-08	5.71E-07		ADI1	1839.571281	0.363255874	0.070047721	5.185834276	2.15E-07	5.07E-06		CDK4	2500.190759	0.490958819	0.098173234	5.000943718	5.71E-07	1.34E-05										NDFIP2	2853.688521	0.265794376	0.05854373	4.540099794	5.62E-06	0.000113791		SHMT2	6516.410344	-0.15904618	0.042798058	-3.716200864	0.000202241	0.00349963
DPYSL5	2370.791594	0.390361182	0.069940393	5.581340955	2.39E-08	5.73E-07		BNIP3	1249.251708	-0.428821002	0.082766518	-5.181092698	2.21E-07	5.19E-06		HOXB3	510.8679794	-0.769070993	0.15377613	-5.001237799	5.70E-07	1.34E-05										ARRDC4	666.2027651	-0.551993072	0.12157965	-4.54017652	5.62E-06	0.000113791		SERBP1	20702.45316	0.126405427	0.034023971	3.715187377	0.000203053	0.003507446
COPB2	4158.742391	0.313198456	0.056126769	5.580197461	2.40E-08	5.76E-07		PRPF4B	2692.239942	0.315299505	0.06086092	5.180656215	2.21E-07	5.19E-06		ACAT2	1030.514645	0.597544785	0.11955615	4.998026344	5.79E-07	1.36E-05										SACS	3453.339622	-0.24842218	0.054745778	-4.537741373	5.69E-06	0.000114865		GNG4	666.6461523	-0.421850012	0.11360791	-3.713209851	0.000204647	0.00352871
RPS17	21747.78693	-0.228550813	0.040970973	-5.578359448	2.43E-08	5.81E-07		PSMD2	6850.90573	0.229929289	0.044440892	5.173822554	2.29E-07	5.37E-06		CALCOCO1	823.0897876	-0.626164082	0.125297529	-4.997417634	5.81E-07	1.36E-05										CDK2AP1	1402.438935	0.384790205	0.084830225	4.536003612	5.73E-06	0.000115609		LYAR	2325.394148	0.255702723	0.06893106	3.709542906	0.000207634	0.003568124
PSMD3	6392.473436	0.271442243	0.048670247	5.577170065	2.44E-08	5.84E-07		CYP51A1	2182.919856	0.33830308	0.065390723	5.173563801	2.30E-07	5.37E-06		SLIRP	1162.291805	0.588193267	0.117699462	4.997416782	5.81E-07	1.36E-05										ATP1B3	3419.209802	0.259286569	0.057207479	4.532389347	5.83E-06	0.000117397		ZFAS1	1137.919868	0.32096637	0.086525441	3.709502832	0.000207667	0.003568124
PLD6	737.0493392	0.630405495	0.113059107	5.575893087	2.46E-08	5.87E-07		JUND	3594.743051	0.288769499	0.055816654	5.173536566	2.30E-07	5.37E-06		TMEM198B	342.1156539	-0.862301153	0.172612766	-4.995581559	5.87E-07	1.37E-05										GMNN	2377.292714	0.295914275	0.065298527	4.531714407	5.85E-06	0.000117564		MAPRE1	4884.885852	0.174505097	0.047118789	3.70351402	0.000212633	0.003647019
HNRNPF	7552.407404	0.253756777	0.045524114	5.574117842	2.49E-08	5.92E-07		SRP68	3546.622625	0.276783197	0.053625466	5.161413367	2.45E-07	5.71E-06		MRPL3	3385.567353	0.425791946	0.085267865	4.993580484	5.93E-07	1.38E-05										COX5B	4180.517534	0.249949634	0.055208453	4.52737978	5.97E-06	0.000119682		IDH2	963.5826354	-0.354884007	0.095878369	-3.701398027	0.000214415	0.003671099
LINC00641	712.4488549	0.651111374	0.116817884	5.573730262	2.49E-08	5.92E-07		NUFIP2	6035.781317	0.23326678	0.045208714	5.159774775	2.47E-07	5.75E-06		UFD1	775.5361727	0.635117803	0.127291045	4.989493191	6.05E-07	1.41E-05										TATDN2	1619.496961	0.339696435	0.075034676	4.527192697	5.98E-06	0.000119682		JPT1	2515.317244	0.227688488	0.061591243	3.696767244	0.000218362	0.003732116
CFAP97	1757.077659	-0.422684231	0.075847807	-5.572794398	2.51E-08	5.95E-07		ID3	1493.02606	0.423751727	0.082135114	5.159203011	2.48E-07	5.76E-06		PSMD8	2963.559886	0.464634654	0.093129459	4.989126547	6.07E-07	1.41E-05										RCC1	4985.545718	0.227803353	0.050325248	4.5266216	5.99E-06	0.000119794		URB2	2269.364462	0.24603031	0.066583066	3.695088346	0.00021981	0.003743705
ZDHHC3	1653.184758	0.434612073	0.078040276	5.56907398	2.56E-08	6.06E-07		MRPS7	2661.776055	0.310329535	0.06021251	5.15390464	2.55E-07	5.91E-06		TMEM201	925.3959892	0.607762121	0.121847982	4.987871871	6.10E-07	1.41E-05										PPP2CA	4784.603121	0.232004251	0.051276267	4.524593245	6.05E-06	0.000120736		PLXNB2	1647.159026	-0.27393286	0.074132281	-3.695189943	0.000219722	0.003743705
SRSF6	4966.812301	0.285091824	0.05120064	5.568130093	2.57E-08	6.09E-07		IMPACT	1148.06248	-0.475707008	0.092298679	-5.153995838	2.55E-07	5.91E-06		GEMIN4	2110.701935	0.471349289	0.094564329	4.984430135	6.21E-07	1.43E-05										HSPG2	216.4066365	-0.896507027	0.198366284	-4.519452652	6.20E-06	0.000123305		TATDN1	583.1749863	0.432558707	0.117131991	3.692916882	0.000221696	0.003769228
TMEM33	2003.953579	0.39762622	0.071464867	5.563939837	2.64E-08	6.21E-07		NDUFB10	3087.722559	0.292538954	0.056798481	5.150471457	2.60E-07	6.00E-06		DPP9	1259.765835	0.603795284	0.121224874	4.980787057	6.33E-07	1.46E-05										NDUFB10	3344.088578	0.25748881	0.056974193	4.519393732	6.20E-06	0.000123305		ISYNA1	2532.004247	-0.228068098	0.06181922	-3.689274916	0.000224894	0.00381692
TFDP1	5824.323165	0.27930512	0.050200847	5.563753176	2.64E-08	6.21E-07		ANAPC1	4097.517338	0.261963274	0.050942527	5.14232975	2.71E-07	6.26E-06		LAPTM4B	5655.731191	0.395912179	0.079544772	4.977224407	6.45E-07	1.48E-05										RPLP0	36010.12615	0.155440085	0.034427719	4.514968976	6.33E-06	0.000125687		HAUS2	1490.23541	0.291466097	0.079014324	3.688775413	0.000225336	0.003817757
U2AF2	8065.911479	0.28987949	0.052098084	5.564110391	2.63E-08	6.21E-07		MYO15B	161.1401376	-1.173178376	0.228183117	-5.141389903	2.73E-07	6.28E-06		DCXR	1600.367193	0.589674192	0.118544096	4.974302478	6.55E-07	1.50E-05										AGRN	1294.985243	-0.379327301	0.084109881	-4.509901774	6.49E-06	0.000128502		NAA20	1593.564817	0.281668286	0.076373545	3.688034711	0.000225993	0.003822227
TRA2B	4683.855391	0.288499246	0.051889936	5.559830492	2.70E-08	6.34E-07		TMEM129	1836.678748	-0.371957914	0.072380116	-5.138951578	2.76E-07	6.35E-06		TIMM13	1691.295241	0.624993379	0.125646567	4.974217698	6.55E-07	1.50E-05										GMFB	2114.769761	0.299406936	0.066402481	4.508972115	6.51E-06	0.000128841		COA1	2675.436017	0.224803207	0.060971835	3.687000843	0.000226913	0.00383112
RPN1	6036.868765	0.271340984	0.048839976	5.555714917	2.76E-08	6.48E-07		ZNF503	4803.243897	0.249710802	0.048630692	5.13483955	2.82E-07	6.48E-06		PYGB	1700.366449	0.488848873	0.098266125	4.974744565	6.53E-07	1.50E-05										GTF3A	3412.234631	0.257571582	0.057151536	4.506818161	6.58E-06	0.000129929		CDC42	4915.823466	0.17601241	0.047792347	3.682857639	0.000230634	0.003887202
ELAC2	3309.553187	0.341232426	0.061428392	5.554962682	2.78E-08	6.49E-07		JTB	3987.004394	0.262177553	0.051116192	5.129050941	2.91E-07	6.67E-06		ACTN1	1556.645307	0.49962962	0.100558347	4.968554433	6.75E-07	1.54E-05										MRPS15	2115.373007	0.300475641	0.066733098	4.502647865	6.71E-06	0.000132045		ATP6V1E1	1893.736894	0.260115919	0.070825189	3.672646986	0.000240051	0.00403892
MAP1A	457.8311355	0.768667992	0.138441666	5.552287932	2.82E-08	6.58E-07		CRTC2	1147.971161	0.440299538	0.085950411	5.122715907	3.01E-07	6.89E-06		ZC3H6	270.3875695	-0.957813399	0.192831886	-4.967090356	6.80E-07	1.54E-05										BOLA3	842.698477	0.452441655	0.100478644	4.50286387	6.70E-06	0.000132045		FAM162A	1455.079797	0.30490157	0.08309522	3.669303346	0.000243212	0.004085043
C22orf46	677.3933475	-0.636197714	0.114608465	-5.551053464	2.84E-08	6.62E-07		CCNG1	2540.230591	-0.311519034	0.060864019	-5.118279084	3.08E-07	7.04E-06		ADAT2	910.0911647	-0.617292071	0.124266167	-4.967499094	6.78E-07	1.54E-05										ANKRD33B	882.775728	-0.442320152	0.09825481	-4.501765894	6.74E-06	0.000132365		MACROH2A1	4171.17101	0.185997411	0.050749547	3.665006351	0.000247332	0.004147083
FAM83D	946.2597459	0.545751585	0.098341383	5.549561813	2.86E-08	6.66E-07		TTC19	3171.64992	-0.285685536	0.055861425	-5.114182774	3.15E-07	7.18E-06		EIF2B2	797.7622848	0.614991725	0.12380476	4.967432	6.78E-07	1.54E-05										SLC35B1	1336.526156	0.366236887	0.081416501	4.498312764	6.85E-06	0.0001343		CNPY2	2199.123124	0.242123699	0.066078691	3.664172122	0.00024814	0.004149452
G3BP1	6512.464333	0.279548893	0.050400927	5.546503031	2.91E-08	6.77E-07		NUF2	688.6580858	-0.558058969	0.109220845	-5.109454783	3.23E-07	7.35E-06		CARD8	552.4870056	-0.712539838	0.143452743	-4.967070148	6.80E-07	1.54E-05										HOOK3	886.1903968	-0.458801637	0.102042396	-4.496186424	6.92E-06	0.000135415		ABCA3	2568.760928	-0.220782882	0.060257681	-3.663979077	0.000248327	0.004149452
ITGA2B	298.7434485	-0.93258762	0.168152825	-5.546071682	2.92E-08	6.77E-07		KDM2A	1908.733407	0.356761001	0.069882191	5.105177665	3.30E-07	7.50E-06		GRB2	2565.429178	0.466150906	0.093866036	4.966129679	6.83E-07	1.55E-05										CCN1	1317.314679	0.369634023	0.0822898	4.491857084	7.06E-06	0.000137959		CAPRIN1	9723.758103	0.155539249	0.042467852	3.662517485	0.000249749	0.004166048
WFS1	906.7577272	0.546070969	0.098494208	5.544193704	2.95E-08	6.81E-07		RPS6KA2	297.8826582	-0.841227996	0.164886736	-5.101853633	3.36E-07	7.62E-06		SLC29A1	1057.035282	0.588879394	0.118597537	4.965359374	6.86E-07	1.55E-05										NIP7	1728.101704	0.349852411	0.077931048	4.489255823	7.15E-06	0.000139414		ARRDC4	707.7661552	-0.427675267	0.116851428	-3.659991785	0.000252223	0.004200123
ESYT1	2653.572718	0.358258575	0.064617866	5.544265044	2.95E-08	6.81E-07		SRXN1	1224.089232	0.444560078	0.087251174	5.095175902	3.48E-07	7.88E-06		EIF2S3	11054.31734	-0.39541415	0.079740619	-4.95875443	7.09E-07	1.60E-05										MACROH2A1	4138.647384	0.231450901	0.051581186	4.48711863	7.22E-06	0.000140337		DOHH	997.8720645	0.338056643	0.092466045	3.656008469	0.000256173	0.004258601
KLHL24	460.0708191	-0.779418565	0.140770944	-5.536785828	3.08E-08	7.09E-07		DDX47	2298.812202	0.333561334	0.065492813	5.093098266	3.52E-07	7.96E-06		CCT4	7142.186737	0.388659064	0.078385012	4.958333909	7.11E-07	1.60E-05										PRDX4	3749.950496	0.286599277	0.063867343	4.487415026	7.21E-06	0.000140337		ORC3	1368.73624	0.287843418	0.078756167	3.654868294	0.000257314	0.004270271
GPI	9518.466563	0.245997131	0.04445391	5.533756878	3.13E-08	7.20E-07		ARF4	2619.001371	0.315687752	0.062175294	5.077382518	3.83E-07	8.63E-06		UNKL	543.8850738	0.713598313	0.143951227	4.957222865	7.15E-07	1.61E-05										SNU13	2672.987154	0.27434974	0.061232705	4.480444588	7.45E-06	0.00014455		YWHAZ	9992.718217	0.147316883	0.040349141	3.651053753	0.000261167	0.004319464
SAMD4B	2167.099607	0.396440256	0.071665778	5.531793064	3.17E-08	7.27E-07		C6orf120	965.1318462	-0.47849971	0.094247945	-5.077030706	3.83E-07	8.63E-06		HNRNPAB	9248.241873	0.555352142	0.112178505	4.950611003	7.40E-07	1.66E-05										UCHL1	7715.209082	0.191093883	0.042657005	4.47977728	7.47E-06	0.000144754		TRMT6	1079.567664	0.320765317	0.087853574	3.651135678	0.000261083	0.004319464
ATIC	4409.425121	0.292731775	0.052955894	5.52784121	3.24E-08	7.42E-07		MEGF8	2202.466712	0.346781304	0.068362954	5.072649481	3.92E-07	8.81E-06		TSSC4	729.6274053	0.687062438	0.138785908	4.950520166	7.40E-07	1.66E-05										NOP16	1103.74	0.41493194	0.092741811	4.474054755	7.68E-06	0.000148432		COIL	2206.58816	0.234454216	0.064275112	3.647667159	0.000264632	0.004369351
SLC39A10	1844.58031	-0.428578133	0.077545612	-5.526787671	3.26E-08	7.46E-07		RABEPK	897.570856	0.491365188	0.097062234	5.062372532	4.14E-07	9.27E-06		MEPCE	1801.035241	0.561865364	0.113504509	4.950158992	7.42E-07	1.66E-05										MDH1	4780.79312	0.22338152	0.049972755	4.470066103	7.82E-06	0.000150712		NDUFB1	571.7822242	0.465282153	0.127614685	3.64599227	0.000266362	0.004390458
RPS27	9168.166824	-0.245596795	0.044506737	-5.518193657	3.43E-08	7.82E-07		HES1	1559.780016	-0.385605425	0.07624576	-5.057401544	4.25E-07	9.50E-06		SQSTM1	3431.891625	0.444678867	0.089928907	4.944782272	7.62E-07	1.70E-05										SLC19A1	2266.268195	0.288903901	0.064627343	4.470304483	7.81E-06	0.000150712		LINC01521	231.2847491	-0.672314741	0.184474348	-3.644489051	0.000267924	0.004408725
GTF3C6	962.822204	0.568386765	0.103092444	5.513369748	3.52E-08	8.02E-07		RPN1	6137.315538	0.224561682	0.044444939	5.05258158	4.36E-07	9.71E-06		DICER1-AS1	134.8141769	-1.317804771	0.266487943	-4.945082147	7.61E-07	1.70E-05										PSMC3	3928.78603	0.233674393	0.052310155	4.467094232	7.93E-06	0.000152561		LAMA1	1202.26652	-0.322949168	0.08863457	-3.643602807	0.000268848	0.004416467
USP38	1292.839794	0.482367997	0.087505248	5.512446482	3.54E-08	8.05E-07		EIF4B	12630.8981	-0.189346618	0.037474956	-5.052617492	4.36E-07	9.71E-06		SMG5	4133.492945	0.413749025	0.083689915	4.943833711	7.66E-07	1.70E-05										RPS2	70042.74602	0.141605365	0.031712547	4.465278832	8.00E-06	0.0001536		CCT3	23997.27401	0.11420752	0.031397628	3.637456944	0.000275343	0.004507934
FBRSL1	3259.106655	0.346274051	0.062825298	5.511697748	3.55E-08	8.07E-07		FAM171A1	1624.85156	0.377100204	0.074660761	5.05084865	4.40E-07	9.78E-06		VCAN	1884.884584	-0.572279547	0.115819801	-4.941120098	7.77E-07	1.73E-05										ASH1L	3745.154394	0.235409957	0.052737011	4.46384717	8.05E-06	0.000154368		MAP1B	1641.469555	-0.279328302	0.076791506	-3.637489553	0.000275308	0.004507934
LIN28B	2625.342804	0.35244377	0.0639562	5.510705258	3.57E-08	8.10E-07		BYSL	1809.931162	0.375398384	0.074384929	5.046699467	4.50E-07	9.98E-06		CLSTN2	380.8186734	-0.842106464	0.170744396	-4.931971321	8.14E-07	1.81E-05										SLC25A32	933.9735872	0.426399572	0.095566336	4.461817723	8.13E-06	0.000155538		CDHR1	518.068095	-0.453633261	0.124942444	-3.630737839	0.000282612	0.004611414
STAG1	1375.623978	0.458026071	0.083126733	5.509973166	3.59E-08	8.12E-07		GAA	3216.425272	-0.288167616	0.057124283	-5.044573007	4.55E-07	1.01E-05		CDIPT	2170.142312	0.512828116	0.103994793	4.93128648	8.17E-07	1.81E-05										CSPG4	210.4480235	-0.886042571	0.198597154	-4.4615069	8.14E-06	0.000155538		HMGN5	1871.051419	0.305437333	0.084121842	3.630892135	0.000282443	0.004611414
ZNF711	1583.420479	-0.459509559	0.083410753	-5.508996679	3.61E-08	8.15E-07		RBM12	2545.492157	0.306776204	0.060839911	5.042351261	4.60E-07	1.02E-05		GAR1	911.8419665	0.587430506	0.119158036	4.929843827	8.23E-07	1.82E-05										WDR43	4306.779038	0.232860962	0.052198324	4.461081231	8.15E-06	0.000155585		RABGGTB	1879.541229	0.248934749	0.068573054	3.630212347	0.000283188	0.004613073
GSPT1	6337.141599	0.292978505	0.05323407	5.503590156	3.72E-08	8.39E-07		FUT1	67.57456349	-1.863510926	0.370118862	-5.034898569	4.78E-07	1.06E-05		KIF1A	1416.6412	0.525442845	0.106592454	4.929456321	8.25E-07	1.82E-05										SRP68	4036.71036	0.228646624	0.051284792	4.458370912	8.26E-06	0.0001573		OBI1	1409.492563	0.290556008	0.080105511	3.627166272	0.000286549	0.004660012
NDC1	3790.136304	0.318198107	0.057838994	5.501446044	3.77E-08	8.48E-07		BAG2	1029.674706	0.463678268	0.092100393	5.034487386	4.79E-07	1.06E-05		SLC25A25	509.0907768	0.866071381	0.175799248	4.926479451	8.37E-07	1.84E-05										OLA1	2808.714511	0.262373207	0.058958158	4.450159487	8.58E-06	0.000162345		PRPF38B	2693.42149	0.214040009	0.059079526	3.622913464	0.000291303	0.00472621
SDHAF4	151.2120506	-1.32969165	0.241944464	-5.495854819	3.89E-08	8.74E-07		PLD6	738.0168325	0.551233364	0.109505598	5.033837305	4.81E-07	1.06E-05		ARF1	14195.04918	0.367430365	0.074602334	4.925185896	8.43E-07	1.85E-05										SQSTM1	2166.266865	0.292273933	0.065670569	4.450607583	8.56E-06	0.000162345		IPO9	4141.020321	-0.184783457	0.051007703	-3.6226579	0.000291591	0.00472621
USP14	2325.405685	0.3662791	0.06675567	5.486861229	4.09E-08	9.18E-07		SSB	4655.197446	0.250009973	0.049709157	5.029455078	4.92E-07	1.08E-05		BAG3	931.33835	0.577501832	0.117293055	4.923580803	8.50E-07	1.87E-05										FAU	8005.148642	0.22693693	0.050988582	4.450740154	8.56E-06	0.000162345		NOL6	1491.971026	0.275501596	0.076093521	3.620565753	0.00029396	0.004756666
PSMD1	4061.547629	0.338585945	0.061740468	5.484019753	4.16E-08	9.30E-07		NT5DC2	4691.307477	0.248973258	0.049513551	5.028386251	4.95E-07	1.08E-05		DDRGK1	1489.378646	0.705728897	0.143346089	4.923251855	8.51E-07	1.87E-05										PSMD12	3898.56491	0.247975532	0.055721787	4.450243755	8.58E-06	0.000162345		MLEC	4561.213418	0.177409781	0.049022151	3.618971785	0.000295776	0.004778107
DDX47	2261.272785	0.378815697	0.069073321	5.484254897	4.15E-08	9.30E-07		MACROH2A1	3601.850601	0.28624415	0.056949901	5.026244915	5.00E-07	1.10E-05		SLC39A1	2208.636146	0.500429979	0.101692631	4.921005333	8.61E-07	1.88E-05										PRELID3B	1795.911778	0.322267815	0.07245987	4.447535065	8.69E-06	0.000164066		BMS1	3732.508581	0.188311999	0.052089606	3.615155007	0.000300168	0.004841017
KDM1A	5455.782643	0.276192245	0.050404102	5.479558901	4.26E-08	9.52E-07		ELAC2	3353.576039	0.286933758	0.057098061	5.025280213	5.03E-07	1.10E-05		ATG16L2	395.3914337	-0.85046909	0.172896513	-4.918948756	8.70E-07	1.90E-05										GORASP2	3097.340391	0.269284013	0.060592293	4.444195787	8.82E-06	0.000166358		AKAP13	1777.411537	-0.253830811	0.070319574	-3.609675056	0.000306581	0.004936256
PWP1	2014.679507	0.386264025	0.070498787	5.479016622	4.28E-08	9.53E-07		CHKA	951.1761666	0.47658446	0.094859809	5.024092553	5.06E-07	1.10E-05		FLT1	340.7919899	-0.844812654	0.171736877	-4.919226829	8.69E-07	1.90E-05										CAPZA2	1615.380553	0.335134747	0.075477981	4.440165756	8.99E-06	0.000169222		RPL36AL	1834.794491	0.264619041	0.073425945	3.603890174	0.00031349	0.00503915
LTBP4	1544.293	-0.477529885	0.087284739	-5.470943621	4.48E-08	9.96E-07		THAP11	1146.362701	0.441895101	0.088011512	5.020878384	5.14E-07	1.12E-05		RNASEH1	1297.459884	0.5248954	0.106743679	4.917344086	8.77E-07	1.91E-05										HNRNPA3	12874.21072	0.166980718	0.037654982	4.434492041	9.23E-06	0.000173452		RACK1	29532.80084	0.128133851	0.035571306	3.602168901	0.000315573	0.005064273
CCDC18-AS1	235.5182626	-1.033464748	0.18895112	-5.469481982	4.51E-08	1.00E-06		BLMH	2457.5603	0.31084625	0.061944094	5.018174123	5.22E-07	1.13E-05		TRAP1	4110.131119	0.414511014	0.084300402	4.917070408	8.78E-07	1.91E-05										RPF1	1496.321206	0.375338166	0.084778901	4.42725917	9.54E-06	0.000179073		RAB5IF	463.5127793	0.561657971	0.155973419	3.600985177	0.000317014	0.005079008
NDUFB9	3478.731649	0.323888224	0.059236797	5.467686305	4.56E-08	1.01E-06		PHB	8251.176858	0.242607681	0.048362121	5.01648142	5.26E-07	1.14E-05		FRAT2	932.2945243	0.609137305	0.12401962	4.911620488	9.03E-07	1.96E-05										NUP210	3878.010346	-0.234993984	0.053083389	-4.426883549	9.56E-06	0.000179088		ZRANB2	4153.058988	0.181771033	0.050490352	3.600114174	0.000318077	0.00508767
CDC42EP2	327.8175268	0.869394377	0.159088529	5.464846421	4.63E-08	1.03E-06		EBNA1BP2	2671.854373	0.341352845	0.068055454	5.015804377	5.28E-07	1.14E-05		DHX9	7779.836484	0.385945478	0.078653027	4.906937375	9.25E-07	2.00E-05										PSMC2	2121.158131	0.322850559	0.072935485	4.426522384	9.58E-06	0.000179092		SUGT1	1594.485228	0.277421286	0.077153502	3.595705665	0.000323513	0.005142798
LAMP1	2965.167766	0.35295902	0.064590833	5.464537362	4.64E-08	1.03E-06		TTC27	861.6484962	0.499222952	0.099589146	5.012824925	5.36E-07	1.16E-05		ATP11C	2856.853419	-0.469731207	0.095721936	-4.907247238	9.24E-07	2.00E-05										NHSL2	110.7147308	-1.225175331	0.27714497	-4.420702028	9.84E-06	0.000183682		IPO5	12630.73137	0.13467798	0.037443418	3.59683988	0.000322107	0.005142798
BRPF3	1191.875968	0.503020739	0.092090851	5.46222272	4.70E-08	1.04E-06		SNRPF	1844.500204	0.365172185	0.072845298	5.01298222	5.36E-07	1.16E-05		NAA50	5072.779259	0.393715124	0.080329169	4.901272197	9.52E-07	2.06E-05										RPS4X	35146.51881	0.140399079	0.031762738	4.420244884	9.86E-06	0.000183768		EIF5A	23735.84076	0.136600756	0.037986188	3.596063814	0.000323069	0.005142798
CBR4	975.6946012	-0.56051768	0.102685647	-5.458578624	4.80E-08	1.06E-06		FASTKD5	768.3667807	0.529089461	0.105722614	5.004506058	5.60E-07	1.21E-05		RANBP1	5177.573217	0.440932796	0.09009096	4.894306768	9.87E-07	2.13E-05										FASN	22632.18056	0.146944032	0.033264546	4.417436816	9.99E-06	0.000185865		STMN3	1867.812687	0.25032383	0.069619403	3.595604375	0.000323639	0.005142798
YRDC	885.0226281	0.579440067	0.10619818	5.456214676	4.86E-08	1.07E-06		CDC42	5423.796846	0.252929643	0.050546447	5.003905486	5.62E-07	1.21E-05		WDR62	1298.331132	0.53571603	0.109465571	4.893922608	9.88E-07	2.13E-05										ARMT1	1176.346222	0.379918718	0.086212754	4.406757699	1.05E-05	0.000194945		GNAI3	2477.26547	0.22963552	0.06394932	3.590898547	0.00032954	0.005228019
YWHAQ	9424.246628	0.249701294	0.045764381	5.456236652	4.86E-08	1.07E-06		FAM174C	764.5235013	0.522028245	0.10435056	5.002639618	5.66E-07	1.22E-05		JMJD6	682.9947639	0.642730573	0.131346763	4.893387245	9.91E-07	2.13E-05										CD63	2744.303658	0.318728169	0.072341463	4.405885054	1.05E-05	0.000195411		MSH2	3901.739661	0.183457239	0.051121535	3.588648911	0.000332396	0.005264743
CCAR1	3711.600165	0.333798705	0.061265342	5.448410021	5.08E-08	1.11E-06		KPNA3	1528.976052	0.378487911	0.075759681	4.995901628	5.86E-07	1.26E-05		KHDC4	1912.822969	-0.483609965	0.098840892	-4.892812614	9.94E-07	2.13E-05										RPS19BP1	2065.643029	0.309033597	0.070167873	4.404203591	1.06E-05	0.000196611		NEMF	852.9243228	0.355770782	0.099289717	3.583158398	0.000339465	0.005359242
ZYX	1894.783388	0.391874217	0.071933384	5.447737833	5.10E-08	1.12E-06		YRDC	882.2162977	0.489583656	0.098076971	4.991830896	5.98E-07	1.28E-05		MARK2	1434.719371	0.586372999	0.119911529	4.890046883	1.01E-06	2.16E-05										MPDU1	1436.778798	0.382507243	0.086896906	4.401851141	1.07E-05	0.000198108		MORF4L2	12099.76528	0.128769718	0.035936486	3.583258511	0.000339334	0.005359242
RAD51AP1	1517.110742	-0.433839311	0.079722848	-5.441844135	5.27E-08	1.15E-06		CAD	6039.215531	0.225647985	0.0452121	4.990876006	6.01E-07	1.29E-05		CHCHD10	1956.174285	0.540182802	0.110477509	4.889527377	1.01E-06	2.16E-05										LTBP4	1006.935879	-0.41007878	0.093157112	-4.402012582	1.07E-05	0.000198108		VDAC1	7897.966011	0.146092614	0.040784319	3.582078059	0.000340872	0.005372738
SEPTIN11	3592.500852	0.3490503	0.064157537	5.440519013	5.31E-08	1.16E-06		LBR	5643.078432	0.230830354	0.046271099	4.988650786	6.08E-07	1.30E-05		PCYT2	517.6460262	0.814182351	0.166553341	4.888418012	1.02E-06	2.17E-05										DBI	1686.213148	0.331040117	0.075251941	4.399090735	1.09E-05	0.000199993		EEF1A2	2742.123733	-0.219624122	0.061451689	-3.573931402	0.000351661	0.005533826
HARS1	1767.679718	0.415234535	0.076322945	5.440494136	5.31E-08	1.16E-06		PRKAR1B	664.1848484	0.567505236	0.113784312	4.987552573	6.11E-07	1.30E-05		ATP1A1	10591.65371	0.379706556	0.077696884	4.887024246	1.02E-06	2.18E-05										GEMIN5	2497.259833	0.274598509	0.062417109	4.3994109	1.09E-05	0.000199993		SF3B1	10920.69745	0.137646011	0.038534793	3.571992996	0.000354275	0.00556595
TRIM8	1005.412692	0.545034905	0.100195341	5.439723053	5.34E-08	1.16E-06		TEAD4	1340.940328	0.407947901	0.081828556	4.985397774	6.18E-07	1.32E-05		DNM2	3898.224988	0.455885714	0.093295442	4.886473575	1.03E-06	2.18E-05										VPS13D	1120.780087	-0.385892614	0.087783352	-4.395965811	1.10E-05	0.000202244		PHF14	1943.42513	0.24240642	0.067893283	3.570403543	0.000356432	0.005590804
ALYREF	4325.342545	0.321597403	0.059202465	5.432162405	5.57E-08	1.21E-06		PCED1A	1445.230605	-0.391575928	0.078580783	-4.983100364	6.26E-07	1.33E-05		PITX1	1648.205299	0.500987383	0.102577643	4.88398218	1.04E-06	2.20E-05										HSD17B12	1849.128673	0.314106563	0.071453512	4.395956977	1.10E-05	0.000202244		RNF44	1373.708511	-0.302383276	0.084713436	-3.569484274	0.000357685	0.005601423
SLC7A5	8895.960038	-0.261427433	0.048137172	-5.430884755	5.61E-08	1.22E-06		CDKN1B	1316.138811	-0.40607798	0.081624523	-4.974950703	6.53E-07	1.38E-05		MSN	3138.843617	0.432059458	0.088463992	4.884014927	1.04E-06	2.20E-05										CHAC2	549.2074744	0.549007019	0.125006436	4.391830037	1.12E-05	0.000205789		GEMIN2	738.296094	0.373515719	0.104657571	3.568931665	0.00035844	0.005604225
DHX15	6169.762068	0.268649915	0.049479282	5.429543477	5.65E-08	1.22E-06		MEPCE	1827.392694	0.373513445	0.075086457	4.974444918	6.54E-07	1.39E-05		GVQW3	399.6886603	-0.789976672	0.162008863	-4.876132444	1.08E-06	2.28E-05										NOP56	6781.889746	0.191835502	0.043776392	4.382167946	1.18E-05	0.000214786		CWF19L2	715.6695735	0.379629733	0.106390651	3.568262154	0.000359357	0.005609543
PAK1IP1	865.8569557	0.547023183	0.1008053	5.42653199	5.75E-08	1.24E-06		SNAPC4	1665.441143	0.363319934	0.073088414	4.9709648	6.66E-07	1.41E-05		UACA	1670.527557	-0.58621937	0.120221694	-4.876152974	1.08E-06	2.28E-05										GTPBP4	5430.906654	0.209619192	0.047843732	4.381330328	1.18E-05	0.000215267		NORAD	5435.700881	-0.171157387	0.047985619	-3.566847529	0.000361302	0.005630862
MTDH	4359.699273	0.292076571	0.053958649	5.412970422	6.20E-08	1.34E-06		IPO9	4043.661696	-0.258084805	0.051937209	-4.96916967	6.72E-07	1.42E-05		ARHGEF6	713.2038275	-0.640649708	0.131380827	-4.876280072	1.08E-06	2.28E-05										ARMC6	2462.54276	0.282272198	0.064432437	4.380902098	1.18E-05	0.000215343		FEN1	4383.661667	0.19238943	0.053986969	3.563627207	0.000365765	0.005691308
PMM2	737.1307003	0.58504066	0.108151093	5.409475255	6.32E-08	1.36E-06		CHCHD10	2762.475223	0.350012277	0.070465024	4.967177471	6.79E-07	1.43E-05		GTF3C5	1897.319178	0.494469884	0.101424101	4.875270086	1.09E-06	2.29E-05										TWF1	1838.28674	0.330274795	0.075463816	4.376598107	1.21E-05	0.000219285		GDI2	6069.471844	0.167148564	0.046947268	3.560346961	0.000370365	0.005753675
SDF2L1	764.8035263	0.64903761	0.119991497	5.409030048	6.34E-08	1.36E-06		KIAA1522	1928.847138	0.348504058	0.070172121	4.96641765	6.82E-07	1.44E-05		UBE2O	2778.749742	0.463226715	0.095020968	4.87499472	1.09E-06	2.29E-05										TMEM198	291.1946554	0.746988552	0.170760132	4.374490364	1.22E-05	0.000220973		ANKFY1	2213.503433	-0.240843238	0.067660918	-3.559562101	0.000371474	0.005761693
RARS1	2676.793318	0.375551525	0.069436736	5.408542298	6.35E-08	1.36E-06		CEP290	933.7233289	-0.487521033	0.09826066	-4.961507833	6.99E-07	1.47E-05		PAK4	1545.493515	0.561224989	0.115124391	4.874944258	1.09E-06	2.29E-05										ZW10	1286.839567	0.383823387	0.087746572	4.374226587	1.22E-05	0.000220973		RBM17	3343.924464	0.193839382	0.054511445	3.555939145	0.000376631	0.005831899
CFL1	9302.708739	0.245394179	0.045378231	5.407751157	6.38E-08	1.37E-06		TUBB6	1660.697936	0.360698678	0.072696256	4.961722917	6.99E-07	1.47E-05		NR2F6	1869.83955	0.543472491	0.11151083	4.873719366	1.10E-06	2.30E-05										SNRPB2	2129.03039	0.312892595	0.071564399	4.372182221	1.23E-05	0.000222697		SKA3	1240.301746	0.304606855	0.085670984	3.555542862	0.000377199	0.005831899
TRMU	869.5834917	0.591279492	0.109385385	5.405470659	6.46E-08	1.38E-06		RAD23B	7731.684075	0.208495806	0.042034717	4.960085839	7.05E-07	1.48E-05		GNB2	3284.29779	0.477518216	0.098006167	4.872328228	1.10E-06	2.31E-05										RRM2	5955.637487	0.196165411	0.04487677	4.371201663	1.24E-05	0.000222987		C22orf46	732.9812717	-0.387240702	0.108925528	-3.555095941	0.000377841	0.005832549
SRSF3	9496.364536	0.241523166	0.044714647	5.401432864	6.61E-08	1.41E-06		AGRN	2916.917341	0.323735876	0.065331605	4.955272031	7.22E-07	1.51E-05		PSMC3	2881.720588	0.463511183	0.09514237	4.871764103	1.11E-06	2.31E-05										SDK2	1071.45938	-0.407926624	0.09331942	-4.371294062	1.24E-05	0.000222987		HSPE1	761.6970928	0.424942436	0.119567601	3.553993154	0.000379429	0.005847778
BRMS1	873.7035297	0.585682569	0.108454746	5.400248421	6.65E-08	1.42E-06		ZNF326	1681.93226	0.37759046	0.076236801	4.952863351	7.31E-07	1.52E-05		ZIC2	2289.502268	0.469519026	0.096369365	4.87207764	1.10E-06	2.31E-05										SLC5A3	738.6867554	-0.473626985	0.108361663	-4.370798425	1.24E-05	0.000223044		EIF4EBP1	1571.745185	-0.282215346	0.079462729	-3.551543601	0.000382979	0.005893143
PPP2R1A	6799.657995	0.289507132	0.053659575	5.395255801	6.84E-08	1.46E-06		TIGAR	952.9755497	0.492180139	0.099385861	4.952214887	7.34E-07	1.53E-05		STT3A	3836.683584	0.420315024	0.086289332	4.870996399	1.11E-06	2.31E-05										PRELID1	2491.082995	0.274350003	0.062811689	4.367817637	1.25E-05	0.00022575		CCT7	18098.37501	0.124659603	0.035114556	3.550083435	0.000385109	0.005909059
ACBD4	404.944561	-0.797295889	0.147846284	-5.392735406	6.94E-08	1.48E-06		PLK1	3692.044367	0.292847699	0.05921056	4.945869436	7.58E-07	1.57E-05		GALNT2	3242.387893	0.46498426	0.095475151	4.870212356	1.11E-06	2.32E-05										RPL15	26708.16739	0.150339702	0.03447153	4.361271468	1.29E-05	0.000231876		UACA	1287.928355	-0.300903965	0.08476163	-3.550002091	0.000385228	0.005909059
RPS6KA2	281.1993972	-0.939763752	0.174631227	-5.381418703	7.39E-08	1.57E-06		TACC3	4332.250844	0.253057439	0.051180847	4.944377665	7.64E-07	1.58E-05		ATM	1812.898604	-0.493115066	0.101262668	-4.869662981	1.12E-06	2.32E-05										DNAJC2	1466.254928	0.347936987	0.079773852	4.361541771	1.29E-05	0.000231876		CHMP5	1334.646478	0.285749173	0.080523635	3.548637262	0.00038723	0.005930414
C1orf109	1291.721941	0.458532223	0.085379004	5.370550155	7.85E-08	1.66E-06		CCDC25	1488.062822	-0.384460311	0.077777372	-4.943086904	7.69E-07	1.59E-05		NIPA2	752.855358	0.612540127	0.12582889	4.868040471	1.13E-06	2.34E-05										MORF4L2	11939.94255	0.160187309	0.036773466	4.356056887	1.32E-05	0.000237091		DAD1	1675.334095	0.256847592	0.072398603	3.547687147	0.00038863	0.005942488
CCNG1	2411.815931	-0.37048511	0.068995192	-5.369723622	7.89E-08	1.67E-06		NOMO1	2271.066129	0.328374857	0.066454336	4.941360909	7.76E-07	1.60E-05		SART1	1657.839437	0.657180652	0.135011	4.867608217	1.13E-06	2.34E-05										SAP18	3072.092105	0.252164765	0.057902256	4.355007587	1.33E-05	0.000237854		ERF	1602.994578	0.263226477	0.074277817	3.543810091	0.000394389	0.006021091
NDUFB10	3044.045639	0.344536624	0.064164451	5.36958739	7.89E-08	1.67E-06		SPG11	981.273159	-0.469385301	0.095273968	-4.926689965	8.36E-07	1.72E-05		CTU1	556.2831223	0.795941596	0.163678759	4.862827656	1.16E-06	2.39E-05										PSMD7	3327.242843	0.251400736	0.057731943	4.35462112	1.33E-05	0.000237899		SNX4	1532.350538	0.268014793	0.075691785	3.540870277	0.00039881	0.006079034
PAXIP1-DT	493.8959393	-0.77382914	0.144242367	-5.364784	8.10E-08	1.71E-06		PTBP1	18661.28112	0.17157878	0.034836156	4.925307444	8.42E-07	1.73E-05		SCML1	2286.3081	-0.454499003	0.09346902	-4.862563065	1.16E-06	2.39E-05										CLINT1	3726.647691	0.23474974	0.053976459	4.349113398	1.37E-05	0.000243569		LRRC59	7570.887834	0.144621425	0.040856307	3.539757676	0.000400495	0.006095164
TEAD4	1326.142852	0.466200305	0.086962449	5.360938111	8.28E-08	1.74E-06		PRPF8	17156.209	0.204451312	0.041513783	4.924901945	8.44E-07	1.73E-05		USP39	1784.335058	0.483260605	0.099401624	4.86169729	1.16E-06	2.40E-05										DSTN	3252.304049	0.247379542	0.056903191	4.347375577	1.38E-05	0.00024512		FBLN1	838.7332222	-0.356753317	0.100810215	-3.538860788	0.000401858	0.006106354
CD320	2027.379135	0.377202943	0.070375416	5.359868049	8.33E-08	1.75E-06		CTNNB1	9109.88016	0.197165429	0.040060384	4.921705875	8.58E-07	1.76E-05		CAV1	350.5820614	-0.832368711	0.171302616	-4.859054281	1.18E-06	2.43E-05										EIF1AX	4947.478879	0.217575993	0.050083537	4.344261762	1.40E-05	0.000248233		TUBB4B	7439.076004	0.145721114	0.041230133	3.534335317	0.000408802	0.006202185
URB1	1894.447379	0.411493587	0.076789023	5.358755302	8.38E-08	1.76E-06		CALCB	7378.361582	-0.619278311	0.125829773	-4.921556287	8.59E-07	1.76E-05		POLR2A	6590.943388	0.406928371	0.083769041	4.857741771	1.19E-06	2.44E-05										ZDBF2	1568.479808	-0.328072756	0.075525294	-4.343879227	1.40E-05	0.000248277		GPT2	1554.544281	-0.270266133	0.076612953	-3.527681982	0.000419215	0.006350266
PDCD4	1659.296397	-0.413014442	0.077144897	-5.353749332	8.62E-08	1.81E-06		TOMM22	2221.078311	0.320475333	0.065142659	4.91959243	8.67E-07	1.77E-05		NSFL1C	1227.342632	0.566581306	0.116663961	4.856523818	1.19E-06	2.45E-05										ZPR1	1528.912167	0.331114816	0.076304509	4.339387255	1.43E-05	0.00025301		SLC1A5	8288.331367	-0.143784044	0.040781031	-3.525757944	0.000422273	0.006386629
UBALD1	927.1839766	0.527535138	0.09859451	5.350552886	8.77E-08	1.83E-06		TPT1	12351.45384	-0.191793205	0.03900287	-4.917412681	8.77E-07	1.79E-05		SEC24D	778.01646	0.628907626	0.129576542	4.853560825	1.21E-06	2.48E-05										NDUFB9	2630.609071	0.27704875	0.063886846	4.336553874	1.45E-05	0.000255892		KIAA2013	2267.209565	0.242703869	0.068904965	3.522298713	0.000427822	0.006459192
BRPF1	1400.84162	0.446780427	0.083546003	5.347717546	8.91E-08	1.86E-06		GJA1	1246.705343	0.407010085	0.082809308	4.915028241	8.88E-07	1.81E-05		INTS5	810.5488786	0.601703774	0.123980442	4.853215247	1.21E-06	2.48E-05										RBX1	1521.841906	0.339663443	0.078333485	4.336120666	1.45E-05	0.000255998		CDC5L	4131.692014	0.189278787	0.053744522	3.521824721	0.000428587	0.006459192
BICD2	1747.027293	0.398647368	0.074619371	5.342411273	9.17E-08	1.91E-06		NSF	1515.412565	0.38906055	0.079198424	4.91247843	8.99E-07	1.83E-05		DGCR2	1990.456592	0.48703622	0.100369256	4.852444249	1.22E-06	2.49E-05										VCP	6599.625758	0.191120269	0.044091144	4.334663375	1.46E-05	0.000257298		ESD	2877.735979	0.202258443	0.057434809	3.521530661	0.000429063	0.006459192
PSMD2	6690.916607	0.257773024	0.048256196	5.341760173	9.20E-08	1.92E-06		RPN2	4864.157569	0.239638184	0.048865898	4.903996359	9.39E-07	1.91E-05		DCTN1	5898.627259	0.402121617	0.082961291	4.84709929	1.25E-06	2.55E-05										PTTG1IP	2911.111342	0.254177932	0.058669603	4.332361562	1.48E-05	0.0002596		CHKA	1159.555264	0.306768771	0.087132156	3.520729704	0.000430361	0.006468719
NUP50	2724.422181	0.349137593	0.065423026	5.336616435	9.47E-08	1.97E-06		AGFG1	1510.047228	0.390666158	0.07968469	4.902650154	9.46E-07	1.92E-05		AHNAK	1223.387549	-0.558197878	0.115166429	-4.846880146	1.25E-06	2.55E-05										PES1	4038.582883	0.225653214	0.052114952	4.329913096	1.49E-05	0.000262097		DNAJC10	2761.386419	0.20832008	0.059254313	3.515694791	0.000438605	0.006582457
FDFT1	3864.016171	0.307115386	0.057576049	5.334082361	9.60E-08	1.99E-06		CDK5RAP3	1985.068051	-0.33426447	0.068208822	-4.900604658	9.55E-07	1.94E-05		ERF	1349.99778	0.61330218	0.126525502	4.847261371	1.25E-06	2.55E-05										COIL	2194.179103	0.28479443	0.065784032	4.32923339	1.50E-05	0.0002625		TARDBP	6112.960548	0.157455857	0.04480126	3.514540839	0.000440515	0.006600936
IFITM1	138.0433204	-1.353134239	0.253705316	-5.333487914	9.63E-08	1.99E-06		TRIB1	2577.365316	0.311874099	0.063650647	4.89977896	9.59E-07	1.94E-05		DAPK3	1210.174425	0.643838759	0.132851249	4.846313187	1.26E-06	2.55E-05										DNAJC10	2745.224971	0.258633601	0.059879838	4.319210073	1.57E-05	0.000273953		RPS6	18919.20768	0.123540586	0.035165807	3.513088293	0.00044293	0.006626918
HNRNPA3	13094.73278	0.224251947	0.042050814	5.33288007	9.67E-08	2.00E-06		NIPSNAP1	1958.70565	-0.346964286	0.070849444	-4.897205494	9.72E-07	1.96E-05		PGAP6	1286.894126	0.584670716	0.120714569	4.843414686	1.28E-06	2.58E-05										CLPTM1L	4357.078573	0.217639954	0.050389693	4.319136349	1.57E-05	0.000273953		PSMD12	3919.265797	0.195800299	0.055796142	3.509208572	0.000449442	0.006714019
RAB29	870.1818601	0.536963261	0.100813407	5.326308033	1.00E-07	2.07E-06		PMPCA	3793.138527	0.254565421	0.052053852	4.890424304	1.01E-06	2.03E-05		ZMAT1	70.76149128	-1.778710027	0.367237619	-4.843485343	1.28E-06	2.58E-05										COA6	635.0305624	0.492383041	0.114071753	4.316432686	1.59E-05	0.000276901		TSPYL1	4060.600104	0.190326889	0.054321474	3.503713652	0.000458818	0.006843573
NUP214	2246.446566	0.360817194	0.06783384	5.319132677	1.04E-07	2.15E-06		BCAT1	2036.439912	-0.338829165	0.069293631	-4.889759168	1.01E-06	2.03E-05		TUFM	5584.426903	0.407217494	0.084101605	4.841970541	1.29E-06	2.59E-05										RNF2	1085.41307	0.386148797	0.08954084	4.312543826	1.61E-05	0.000281334		MKS1	941.2006467	-0.343333297	0.098020577	-3.50266553	0.000460627	0.006860034
RPS7	16461.75223	-0.214619365	0.040351904	-5.318692348	1.05E-07	2.15E-06		ZBED3	410.1983135	-0.709398157	0.145271513	-4.883257165	1.04E-06	2.10E-05		ZNF33B	711.0879599	-0.639629981	0.132206598	-4.83810938	1.31E-06	2.64E-05										ST13	6734.723723	0.18653841	0.043257854	4.31224375	1.62E-05	0.000281334		TBK1	912.9843563	0.331649767	0.094744998	3.500446168	0.00046448	0.006906832
PHB	8097.722249	0.283405455	0.053298961	5.317279116	1.05E-07	2.16E-06		USP38	1298.227051	0.40793331	0.08362644	4.878042247	1.07E-06	2.15E-05		FKTN	757.2399559	-0.670060495	0.138546609	-4.836354345	1.32E-06	2.66E-05										PHF5A	1889.896313	0.31789613	0.073761087	4.309808095	1.63E-05	0.000284014		DCUN1D1	1091.370308	0.320366578	0.091564982	3.498789289	0.000467376	0.006928703
IQGAP3	1460.361704	-0.427397504	0.080393681	-5.316307185	1.06E-07	2.17E-06		TRAM1	2365.175805	0.321907827	0.066038945	4.874514981	1.09E-06	2.19E-05		SYCP2	118.021606	-1.414292594	0.292615756	-4.833275592	1.34E-06	2.70E-05										DDX24	3603.215194	0.241214099	0.055983987	4.308626667	1.64E-05	0.000284834		RBM27	2115.760273	0.228787098	0.065387492	3.498942885	0.000467107	0.006928703
SF3A3	5379.137606	0.269281456	0.050668009	5.314624782	1.07E-07	2.19E-06		KRI1	2384.733176	0.305444854	0.062715768	4.870303969	1.11E-06	2.23E-05		FANCD2	3412.637113	-0.441822401	0.091432973	-4.83219987	1.35E-06	2.71E-05										POLR3K	1639.219054	0.396926853	0.09212662	4.308492509	1.64E-05	0.000284834		STX16	1357.665759	-0.285536615	0.081648026	-3.497164963	0.000470231	0.00696042
TRIP13	3074.6913	0.320550131	0.060327509	5.313498499	1.08E-07	2.19E-06		NOP56	6593.612673	0.212031935	0.043546511	4.869091209	1.12E-06	2.24E-05		HTT	3298.615626	0.414486299	0.085798105	4.830949351	1.36E-06	2.72E-05										BRCA2	947.4161798	-0.436558134	0.101359664	-4.307020336	1.65E-05	0.000286298		GHITM	5548.951506	0.16642208	0.047598256	3.496390274	0.000471598	0.006966765
GGA2	3466.155002	0.312934962	0.058895311	5.313410421	1.08E-07	2.19E-06		RRP1	2388.422174	0.343888062	0.07065377	4.86722877	1.13E-06	2.26E-05		PCYOX1L	509.7749325	-0.703906957	0.145744883	-4.829719851	1.37E-06	2.73E-05										GPX1	4707.216807	0.252406355	0.058773134	4.294587295	1.75E-05	0.000302358		MIB1	4154.430617	-0.175209841	0.050115641	-3.496110938	0.000472092	0.006966765
XRCC6	16168.72708	0.206098582	0.038786739	5.313635205	1.07E-07	2.19E-06		LINC00641	706.0915338	0.549149046	0.112885399	4.864659647	1.15E-06	2.28E-05		ZNF331	231.7150277	-0.994486662	0.205897903	-4.829998993	1.37E-06	2.73E-05										ARPC3	2938.213352	0.264241704	0.06153382	4.294251563	1.75E-05	0.000302358		RMI2	467.878829	-0.458361153	0.13114455	-3.495083497	0.000473913	0.006983043
ZDHHC16	1136.695892	0.479924551	0.090360712	5.311208177	1.09E-07	2.22E-06		NARS1	3221.808542	-0.270062171	0.0555269	-4.863627742	1.15E-06	2.29E-05		EIF6	1593.786816	0.524603127	0.108634199	4.829078988	1.37E-06	2.73E-05										COX7A2	2653.395674	0.306307187	0.071367038	4.291998031	1.77E-05	0.000304979		LPP	509.1489994	-0.441093907	0.126234749	-3.49423523	0.000475422	0.006994672
PALM	682.141697	-0.609728751	0.115106021	-5.297105601	1.18E-07	2.39E-06		NACC2	809.1499009	0.489889263	0.100758638	4.862007578	1.16E-06	2.31E-05		CCNF	1149.337346	0.546162907	0.113131493	4.827682318	1.38E-06	2.75E-05										NDUFB8	3225.422944	0.246421088	0.057433356	4.290556975	1.78E-05	0.000306499		PAGR1	2733.30979	0.223473102	0.064022509	3.490539591	0.000482046	0.007081419
IGFBP5	763.0935331	-0.578586662	0.109271353	-5.294952868	1.19E-07	2.41E-06		RADIL	883.0773698	-0.470482371	0.096907164	-4.854980315	1.20E-06	2.39E-05		PTGES3	7991.063888	0.379932633	0.078716645	4.826585691	1.39E-06	2.76E-05										TFB2M	463.4683634	0.609120215	0.141991668	4.289830693	1.79E-05	0.000307037		RPL19	26910.26594	0.108871568	0.031201918	3.489258838	0.000484362	0.007104705
FGFRL1	1567.671203	0.463738532	0.087584115	5.294778978	1.19E-07	2.41E-06		PREB	2432.217177	0.300141811	0.061827264	4.85452194	1.21E-06	2.39E-05		CDR2L	719.1314552	0.636238627	0.131811852	4.826869639	1.39E-06	2.76E-05										SLC25A17	1200.784267	0.369996814	0.086299542	4.287355479	1.81E-05	0.000310008		COX11	2255.921075	0.222053754	0.063741751	3.483646907	0.000494632	0.007244416
DRG1	1834.330138	0.385966632	0.072969983	5.289389071	1.23E-07	2.48E-06		RRNAD1	739.3692625	-0.514224766	0.106101425	-4.846539673	1.26E-06	2.48E-05		NFAT5	1251.510699	-0.589184621	0.122107591	-4.825126898	1.40E-06	2.77E-05										CMSS1	1226.970548	0.363845872	0.084915342	4.284807233	1.83E-05	0.000313109		RAD23B	6786.40696	0.154383632	0.044419085	3.475614837	0.000509684	0.007453645
KIF5B	7261.959183	0.272478582	0.051527591	5.28801318	1.24E-07	2.50E-06		FAM83D	946.0750473	0.461915851	0.095309588	4.846478296	1.26E-06	2.48E-05		UPF1	3702.053069	0.451098749	0.093486756	4.825269031	1.40E-06	2.77E-05										NID1	3052.490912	-0.249761131	0.05835024	-4.280378849	1.87E-05	0.000318923		AP2A1	2181.747189	-0.233009368	0.067096506	-3.47274967	0.000515156	0.007522355
NRXN2	125.6114728	-1.407409404	0.266301805	-5.285016394	1.26E-07	2.53E-06		MARS2	816.1079565	0.507001106	0.1046514	4.84466627	1.27E-06	2.50E-05		CANT1	1278.616932	0.564468402	0.117012016	4.824020839	1.41E-06	2.78E-05										CENPX	1624.403539	0.348304581	0.081417232	4.278020421	1.89E-05	0.000321835		AGO2	3315.728215	-0.192033941	0.055322509	-3.471171953	0.000518192	0.007555349
TRIM28	13956.42184	0.246685791	0.04668426	5.284132025	1.26E-07	2.54E-06		CCT7	16157.14205	0.168574014	0.034811863	4.842430129	1.28E-06	2.52E-05		STX16	2016.973246	-0.462533797	0.09598295	-4.818916239	1.44E-06	2.85E-05										AHSA1	2772.180967	0.260278263	0.060886497	4.274810967	1.91E-05	0.000326015		LPIN2	596.3638497	-0.404023402	0.116441351	-3.469758795	0.000520926	0.00758384
MFSD12	1314.288068	0.467435884	0.088481763	5.282850001	1.27E-07	2.56E-06		SLC20A1	4388.444487	0.254372668	0.052541966	4.841323714	1.29E-06	2.53E-05		PMM2	615.1279677	0.660305475	0.137036587	4.81846119	1.45E-06	2.85E-05										PSMC1	1089.411806	0.388237242	0.090866732	4.272600495	1.93E-05	0.00032877		RPUSD1	3050.616747	0.196882498	0.056762092	3.468556074	0.000523263	0.007606481
NCLN	4004.262762	0.305930035	0.057921079	5.281842857	1.28E-07	2.57E-06		NECTIN2	1662.829803	0.352781982	0.072920261	4.837914439	1.31E-06	2.57E-05		EHD4	748.0555556	0.625486606	0.12988522	4.815687304	1.47E-06	2.88E-05										GJA1	1432.23097	0.338734822	0.079290164	4.272091338	1.94E-05	0.000329028		PSMD1	5071.224872	0.171874534	0.04960368	3.464955331	0.00053032	0.007686077
TIGD5	786.0119006	0.621636934	0.117745351	5.279502978	1.30E-07	2.60E-06		DDX18	3508.042642	0.263046568	0.054460465	4.830046353	1.37E-06	2.67E-05		ZNF891	335.5388567	-0.892994354	0.18551099	-4.813700548	1.48E-06	2.91E-05										RPL22	8282.526535	0.190677306	0.044637436	4.271690423	1.94E-05	0.000329127		SLC7A5	7421.047467	-0.145008505	0.041845627	-3.46532037	0.0005296	0.007686077
CDC42	5324.268193	0.293559903	0.055637708	5.276275977	1.32E-07	2.64E-06		DNAJB6	3079.652109	0.271991028	0.05636626	4.825422655	1.40E-06	2.73E-05		LUC7L2	695.2206096	0.741925363	0.154206725	4.811238698	1.50E-06	2.94E-05										MIR17HG	1015.590557	0.391549854	0.091788519	4.265782436	1.99E-05	0.000337454		BOLA3	831.5119641	0.35583751	0.102778631	3.462174065	0.00053583	0.007719928
SLC25A29	461.5184487	-0.744244686	0.141069877	-5.275716572	1.32E-07	2.64E-06		RAI14	2839.907077	0.296494854	0.061474717	4.823037318	1.41E-06	2.76E-05		AMBRA1	950.4831312	0.573086261	0.119158222	4.809456277	1.51E-06	2.96E-05										SNRPD1	4320.025105	0.22441848	0.052681823	4.259884508	2.05E-05	0.000345965		GLS	2266.691339	0.220445501	0.063666541	3.462501631	0.000535179	0.007719928
DANCR	2046.13333	0.366219616	0.069583387	5.263032329	1.42E-07	2.82E-06		GSPT1	6393.395099	0.226609017	0.047000597	4.821407169	1.43E-06	2.78E-05		SEC31B	457.9149048	-0.749552741	0.156108713	-4.801479221	1.57E-06	3.08E-05										NUDC	5621.888134	0.203131858	0.04770951	4.257680673	2.07E-05	0.000348872		PUS1	1676.094798	0.25109874	0.072507451	3.463074984	0.00053404	0.007719928
HSP90AA1	44862.35108	0.20841322	0.039598561	5.263151373	1.42E-07	2.82E-06		BMS1	3371.98908	0.263839682	0.054735957	4.820225942	1.43E-06	2.79E-05		SF1	7601.334144	0.373260024	0.077747502	4.800926283	1.58E-06	3.08E-05										NUP133	4369.656076	0.212538213	0.049935582	4.256247826	2.08E-05	0.000349551		GRWD1	3533.558195	0.19287109	0.055706714	3.462259341	0.000535661	0.007719928
RPL39	7224.68416	-0.244751334	0.046547171	-5.258135556	1.46E-07	2.90E-06		TMEM128	450.9681028	-0.653041076	0.135488156	-4.819912646	1.44E-06	2.79E-05		LEPR	742.8342007	-0.609005243	0.127000534	-4.795296706	1.62E-06	3.16E-05										SUPV3L1	1243.70464	0.367583689	0.086352243	4.256793766	2.07E-05	0.000349551		PKD1	1895.371067	-0.240535266	0.069489478	-3.461463156	0.000537248	0.007728896
DDX49	1557.103007	0.419376619	0.07980411	5.255075428	1.48E-07	2.94E-06		NOXA1	273.1066865	-0.844707259	0.175351825	-4.81721397	1.46E-06	2.83E-05		RPS15A	20412.33659	-0.378377974	0.078974099	-4.791165463	1.66E-06	3.23E-05										TACO1	1554.361075	0.325627172	0.07650253	4.256423592	2.08E-05	0.000349551		WWC3	461.6379865	-0.457744815	0.132360027	-3.458331225	0.000543533	0.007807763
CLU	1271.854326	0.45201143	0.086089607	5.250476191	1.52E-07	3.01E-06		TOE1	614.2988324	0.559032718	0.116063606	4.816606499	1.46E-06	2.83E-05		MAP4	5429.847574	0.40195587	0.083924717	4.789481377	1.67E-06	3.25E-05										DHCR7	3186.952081	0.240700987	0.056642752	4.249457805	2.14E-05	0.000359783		NMD3	1674.825006	0.24959324	0.072188688	3.457511781	0.000545188	0.007819996
KPNA1	2726.195847	0.327423922	0.062421996	5.245329248	1.56E-07	3.09E-06		RPL34	7840.91854	-0.204177409	0.042410333	-4.814331623	1.48E-06	2.85E-05		MAP1S	1117.110306	0.571950524	0.119433335	4.788868381	1.68E-06	3.25E-05										ATP1A1	9591.299444	0.171773139	0.040470105	4.244445149	2.19E-05	0.000366833		WDR3	2822.676756	0.208010475	0.060177157	3.456635161	0.000546965	0.007833922
USP7	3772.920578	0.304381968	0.058030377	5.245217786	1.56E-07	3.09E-06		MTSS2	2535.216007	0.323094223	0.067109546	4.814430148	1.48E-06	2.85E-05		CARF	172.2320887	-1.118170127	0.233600744	-4.78667195	1.70E-06	3.28E-05										MLLT6	3138.926869	-0.244878343	0.057690985	-4.244655231	2.19E-05	0.000366833		RPF1	1482.285279	0.287226117	0.083165588	3.453665438	0.000553023	0.007909042
AMOT	5262.897555	-0.304681952	0.058175418	-5.237297151	1.63E-07	3.22E-06		NAPRT	159.8451023	1.128026668	0.234335837	4.813718141	1.48E-06	2.86E-05		NEAT1	2581.204352	-0.574108971	0.12007426	-4.781282624	1.74E-06	3.37E-05										KPNA3	1846.09114	0.299253093	0.070526549	4.243126866	2.20E-05	0.000368451		SELENOF	3011.240126	0.204535564	0.059347349	3.446414508	0.000568078	0.008088669
DNTTIP2	2435.941145	0.369576247	0.070617897	5.23346437	1.66E-07	3.28E-06		TMED9	2714.263036	0.305212034	0.063435995	4.811338349	1.50E-06	2.89E-05		TCTN1	757.9055379	-0.630737584	0.132022273	-4.777508899	1.77E-06	3.43E-05										HOXD10	814.7481296	-0.448322955	0.105672261	-4.242579384	2.21E-05	0.000368807		ZC3H6	247.052669	-0.629894255	0.18276217	-3.44652427	0.000567848	0.008088669
CCT7	15830.13382	0.205456386	0.039272598	5.231545574	1.68E-07	3.31E-06		HNRNPD	10730.1226	0.225556744	0.046902795	4.809025637	1.52E-06	2.92E-05		BAHD1	752.6952287	0.644090707	0.134828317	4.777117463	1.78E-06	3.43E-05										HNRNPA2B1	38816.66049	0.152258566	0.035900868	4.241083113	2.22E-05	0.000370729		NHP2	2028.889013	0.242259187	0.070280678	3.447024054	0.000566798	0.008088669
GAA	3083.671536	-0.314040078	0.060028974	-5.231474989	1.68E-07	3.31E-06		SLFN5	250.2154714	-0.864419907	0.179824671	-4.807015076	1.53E-06	2.94E-05		CORO6	458.3219563	-0.725091975	0.1518013	-4.776586085	1.78E-06	3.43E-05										TMEM106C	3063.153547	0.263511502	0.062171958	4.238430147	2.25E-05	0.000374585		HMGCR	1612.753565	0.254706883	0.07395158	3.444238542	0.00057267	0.008142131
HNRNPL	10821.85401	0.22338508	0.042716139	5.229524207	1.70E-07	3.34E-06		LRPAP1	3063.88039	0.273300703	0.056875017	4.805285676	1.55E-06	2.96E-05		DBN1	3553.915201	0.462065744	0.096750961	4.775825908	1.79E-06	3.44E-05										GJD3	375.4986131	-0.637673432	0.150494819	-4.237178643	2.26E-05	0.000375699		EIF2A	2833.689708	0.200985312	0.058374547	3.443029891	0.000575236	0.008166668
METTL7A	423.4683789	-0.744525136	0.142442445	-5.2268489	1.72E-07	3.38E-06		AKIRIN1	3773.754645	0.260814339	0.054341914	4.799505917	1.59E-06	3.04E-05		TIMM17A	1725.861722	0.522410047	0.109426378	4.774077841	1.81E-06	3.47E-05										SRSF6	5774.965455	0.196312127	0.046331665	4.237104924	2.26E-05	0.000375699		SMC2	2912.712731	0.212691164	0.061810222	3.441035437	0.000579493	0.008203153
NUF2	656.7011069	-0.607541567	0.116282435	-5.224706263	1.74E-07	3.41E-06		EVI5L	583.4972166	-0.59976486	0.124967405	-4.799370371	1.59E-06	3.04E-05		PTPN1	1332.275356	0.503850325	0.105552788	4.773444005	1.81E-06	3.47E-05										TAOK1	3508.455053	-0.230501111	0.054417972	-4.235753386	2.28E-05	0.000377413		LLPH	1046.949163	0.318169276	0.092453255	3.441406955	0.000578697	0.008203153
SNRPF	1807.05973	0.399960521	0.076577977	5.222918376	1.76E-07	3.44E-06		AHSA1	3580.420441	0.28040709	0.058433043	4.798776101	1.60E-06	3.05E-05		CD46	2293.3862	-0.469272063	0.098338652	-4.772000157	1.82E-06	3.49E-05										R3HDM2	907.7566999	-0.41361441	0.097734163	-4.232035133	2.32E-05	0.000383148		TMEM106C	3080.085247	0.212130945	0.061686531	3.438853502	0.000584183	0.00824962
RPS24	13676.70149	-0.223915944	0.043067496	-5.199186543	2.00E-07	3.91E-06		BBS4	827.6341695	-0.499039635	0.104008422	-4.79806948	1.60E-06	3.05E-05		DOCK3	677.9219414	-0.632063187	0.132500789	-4.770259797	1.84E-06	3.52E-05										SYTL4	645.1407808	-0.480438004	0.113616525	-4.228592669	2.35E-05	0.00038849		NOP10	1993.46467	0.261140254	0.075941126	3.438719824	0.000584472	0.00824962
ZDHHC18	1258.661759	0.476324304	0.091673172	5.195896422	2.04E-07	3.97E-06		CD320	2058.370348	0.328546484	0.068552334	4.792637451	1.65E-06	3.13E-05		SLC25A11	2176.390241	0.501260507	0.105187033	4.765421102	1.88E-06	3.60E-05										EGFR	660.8121526	-0.499723326	0.118267725	-4.225356704	2.39E-05	0.000393541		SPDL1	2309.147661	0.216027375	0.062894585	3.434753176	0.000593094	0.008359184
PPM1G	5638.669419	0.256900395	0.049468026	5.193261481	2.07E-07	4.02E-06		DUS3L	1213.056212	0.403819315	0.084363474	4.786660594	1.70E-06	3.22E-05		TRA2B	3897.679027	0.404292916	0.084879377	4.763146613	1.91E-06	3.63E-05										PFDN5	3108.569009	0.276711474	0.065527191	4.222849604	2.41E-05	0.000397368		SDHD	2193.393419	0.221104555	0.064388016	3.433939537	0.000594877	0.008372182
HAGH	713.4480648	-0.587495445	0.113194284	-5.190151172	2.10E-07	4.08E-06		ZNF24	5579.993082	-0.220266715	0.046023406	-4.785971648	1.70E-06	3.23E-05		ICMT	2162.516258	0.443550064	0.093236781	4.75724343	1.96E-06	3.73E-05										PSMD11	5216.733969	0.199548232	0.047289712	4.21969649	2.45E-05	0.000402381		ARMC6	2460.065614	0.213228956	0.062118377	3.432622781	0.000597773	0.008400786
SYNPO	53.61159595	-2.264373231	0.436563457	-5.186813494	2.14E-07	4.15E-06		KDELR1	3777.054447	0.249243128	0.052097246	4.784190053	1.72E-06	3.25E-05		PDIA6	3373.866962	0.423441089	0.089007536	4.757362221	1.96E-06	3.73E-05										ATP2B4	1563.253567	-0.318802821	0.075639352	-4.214774594	2.50E-05	0.000410188		PINX1	746.7983667	0.364296572	0.10627831	3.427760291	0.000608583	0.008540354
CLN6	2146.445848	0.386733241	0.074591171	5.184705323	2.16E-07	4.19E-06		ICMT	4976.167183	0.230925972	0.04834827	4.776302735	1.79E-06	3.38E-05		NOP16	753.3995662	0.603938383	0.126985351	4.755968938	1.97E-06	3.75E-05										NOL10	2142.584331	0.288116065	0.068359669	4.214708326	2.50E-05	0.000410188		HSPG2	237.6935101	-0.626451454	0.182809475	-3.426799693	0.000610739	0.008545958
SEC23IP	1981.387651	0.371321563	0.07163023	5.183866672	2.17E-07	4.20E-06		WDR3	2651.456571	0.28448119	0.059661169	4.768280559	1.86E-06	3.51E-05		RPTOR	1444.120194	0.488541088	0.102777234	4.753397883	2.00E-06	3.79E-05										SDC3	505.830044	-0.54140922	0.12847895	-4.213991635	2.51E-05	0.000410898		SLC1A3	1184.501705	0.294988242	0.086081357	3.426853994	0.000610617	0.008545958
RARA	797.076625	0.545072741	0.105176873	5.18243913	2.19E-07	4.23E-06		WDR82	4238.804072	0.256376441	0.053809737	4.764499059	1.89E-06	3.57E-05		TSIX	203.480766	-1.038629651	0.21886808	-4.745459699	2.08E-06	3.94E-05										EIF4E	1734.889794	0.319214452	0.075785525	4.212076781	2.53E-05	0.000413203		SNRPD3	5078.573884	0.161446439	0.047132884	3.42534609	0.000614017	0.008579472
UNKL	718.3611679	0.589821701	0.113878856	5.179378546	2.23E-07	4.29E-06		CLTA	2393.200305	0.310398981	0.065176216	4.762457875	1.91E-06	3.60E-05		CDCA4	1517.481082	0.494540184	0.104281739	4.742346906	2.11E-06	3.99E-05										UQCRB	2724.251497	0.252352098	0.05990948	4.21222313	2.53E-05	0.000413203		NDUFAF4	1145.742009	0.295328024	0.086250026	3.424092015	0.000616857	0.008606797
NOP58	4198.785712	0.295905341	0.057148374	5.177843591	2.24E-07	4.32E-06		FEM1A	2515.830517	0.29398765	0.061794691	4.757490382	1.96E-06	3.69E-05		COL4A5	1695.148485	-0.502671417	0.106079133	-4.738645609	2.15E-06	4.06E-05										SNRPC	3757.131296	0.227979852	0.054188526	4.207160994	2.59E-05	0.000421684		CUL9	557.9894359	-0.419468268	0.122533037	-3.423307537	0.00061864	0.008610839
CASP8AP2	1450.445878	-0.429530649	0.082958458	-5.177659482	2.25E-07	4.32E-06		COPS3	3990.791661	0.2501831	0.052607762	4.755630953	1.98E-06	3.72E-05		HSPA4	4872.18772	0.42535719	0.089820747	4.73562296	2.18E-06	4.11E-05										POLR2F	1908.991058	0.293513948	0.069825492	4.203535663	2.63E-05	0.000427882		DYNLT1	1275.089238	0.284336969	0.083071183	3.422811123	0.000619771	0.008610839
SMG5	6835.463937	0.242554966	0.046854516	5.176768115	2.26E-07	4.34E-06		CCDC47	4093.649081	0.249637477	0.052557744	4.749775338	2.04E-06	3.82E-05		TMEM132B	65.25975409	-1.807115101	0.381590513	-4.73574431	2.18E-06	4.11E-05										MYDGF	1614.813434	0.324214456	0.077163643	4.201647858	2.65E-05	0.000430848		FBLIM1	257.3718473	-0.613052031	0.179166209	-3.421694491	0.000622322	0.008633497
ATP6V0E2	2515.372747	0.344662708	0.066623399	5.173298127	2.30E-07	4.41E-06		SMIM14	174.3106417	-1.04394325	0.219948696	-4.746303423	2.07E-06	3.88E-05		HNRNPA0	7184.251067	0.482970613	0.102032524	4.733496653	2.21E-06	4.14E-05										BBC3	450.426009	-0.574422161	0.136728927	-4.201175092	2.66E-05	0.00043113		BAZ1A	1967.859579	0.240260544	0.070273856	3.418917877	0.000628707	0.008709652
PABPC4L	354.0898079	-0.80664056	0.156045614	-5.169261351	2.35E-07	4.50E-06		LRRC42	905.9883186	0.457457696	0.096468312	4.742051434	2.12E-06	3.96E-05		INCENP	2369.338078	0.437886931	0.092600845	4.728757409	2.26E-06	4.24E-05										TFRC	6763.288769	0.188185128	0.044821253	4.198569063	2.69E-05	0.000435497		USP38	1341.417791	0.272359977	0.079711344	3.416828304	0.000633552	0.008764289
CDT1	3512.692001	-0.338120767	0.065428396	-5.167798479	2.37E-07	4.53E-06		DOHH	863.8744959	0.497451952	0.104957167	4.739571069	2.14E-06	4.00E-05		PAGR1	2653.251471	0.57050379	0.120687893	4.727100424	2.28E-06	4.26E-05										AHNAK2	171.9892334	-0.94840015	0.226191083	-4.192915736	2.75E-05	0.000445859		FJX1	928.6545054	0.32704723	0.095835725	3.412581567	0.000643507	0.00888935
GTPBP3	3159.89176	0.360589227	0.069807876	5.165451929	2.40E-07	4.58E-06		TRIM8	1001.187924	0.450321826	0.095257986	4.72739186	2.27E-06	4.24E-05		KLHL18	859.7808136	0.577742971	0.122242606	4.726199729	2.29E-06	4.28E-05										TRA2A	2509.16931	0.258667845	0.061710073	4.191663238	2.77E-05	0.000447689		CEBPB	239.9688925	-0.619199131	0.181556096	-3.410511376	0.000648412	0.008944404
YEATS4	973.6536356	-0.507058029	0.098228333	-5.162034323	2.44E-07	4.65E-06		ASS1	1170.083957	-0.412110537	0.087190226	-4.726568037	2.28E-06	4.25E-05		HDLBP	11302.44567	0.368598562	0.078025917	4.724052943	2.31E-06	4.32E-05										GRWD1	3503.479941	0.236505474	0.056431512	4.191017847	2.78E-05	0.000448325		UBAP2L	6113.076076	0.156578761	0.045945497	3.407923977	0.000654591	0.009016856
MRPS12	1155.977435	0.476777024	0.092361925	5.162051641	2.44E-07	4.65E-06		SHISA2	1114.051851	-0.41684441	0.088307735	-4.720361251	2.35E-06	4.38E-05		CDC25A	3573.046028	0.409768968	0.086886373	4.716147681	2.40E-06	4.48E-05										PHIP	2134.744309	-0.28573525	0.068270064	-4.185366665	2.85E-05	0.000458972		SRP19	1322.416263	0.275245064	0.080798641	3.406555597	0.000657881	0.00904936
CDR2	889.0999796	0.542179504	0.105039613	5.161666999	2.45E-07	4.65E-06		MYH9	7247.412949	0.207629264	0.0440006	4.71878254	2.37E-06	4.41E-05		MCAT	654.2941972	0.660450288	0.14004515	4.715981143	2.41E-06	4.48E-05										COX6A1	5522.38932	0.214760004	0.05131696	4.184971299	2.85E-05	0.000459119		DEF8	2111.235195	0.223003602	0.065477049	3.405828539	0.000659636	0.009060677
QSER1	1589.439369	0.428853242	0.08309148	5.161217996	2.45E-07	4.66E-06		GNL3	6733.605265	0.20791014	0.044084067	4.71621954	2.40E-06	4.45E-05		SRM	2596.917681	0.536621471	0.113836631	4.7139613	2.43E-06	4.52E-05										POLR1F	2799.8006	0.253260592	0.060542648	4.183176639	2.87E-05	0.000462103		PTPN18	732.5179751	-0.395249665	0.116193507	-3.40165018	0.000669803	0.009187356
RADX	3527.803975	-0.329940138	0.064013477	-5.154229328	2.55E-07	4.83E-06		NUTF2	3407.398547	0.257849679	0.054674767	4.716063633	2.40E-06	4.45E-05		CSNK1A1	3631.768822	0.398856723	0.084645638	4.712076521	2.45E-06	4.55E-05										CFL2	1740.065925	0.302598054	0.072356421	4.182048413	2.89E-05	0.000463745		TAX1BP1	2884.443386	0.196871243	0.057925786	3.398680538	0.000677118	0.009274603
FRMD6	425.4881285	0.742621232	0.144105722	5.15330843	2.56E-07	4.85E-06		PSMC5	3102.222233	0.290975361	0.061712413	4.715021643	2.42E-06	4.47E-05		TACC3	3665.190845	0.427254161	0.090708409	4.710193517	2.47E-06	4.59E-05										PTS	760.7256569	0.452656401	0.108312831	4.179157692	2.93E-05	0.000469014		WNK1	6572.783649	-0.158533934	0.046651984	-3.398224893	0.000678246	0.009276999
ATAD3A	4077.579	0.286324417	0.055570766	5.152428815	2.57E-07	4.86E-06		WDHD1	1577.723872	-0.364274348	0.077305753	-4.71212469	2.45E-06	4.53E-05		WARS1	2248.454999	0.460681861	0.097891001	4.706069551	2.53E-06	4.67E-05										AASDHPPT	2389.342209	0.262865473	0.062907299	4.178616419	2.93E-05	0.000469468		PSMD8	4268.342794	0.171530298	0.050551094	3.393206425	0.000690796	0.009435375
SDC3	685.8769606	-0.586600216	0.113943687	-5.148158984	2.63E-07	4.96E-06		ATG9A	1896.067567	0.337178177	0.071570723	4.711118801	2.46E-06	4.54E-05		ATP6V0E2	1435.111345	0.503095041	0.107003501	4.701668992	2.58E-06	4.77E-05										ASB6	1371.300395	0.345976474	0.082851421	4.175866497	2.97E-05	0.000474506		MAFG	1571.745611	0.254771551	0.07516564	3.389468283	0.000700283	0.009551547
ELP1	3424.01368	0.310537251	0.06032033	5.148135834	2.63E-07	4.96E-06		ZNF711	1689.952962	-0.354341519	0.075218612	-4.71082237	2.47E-06	4.54E-05		TIGD1	224.1384161	-1.00058143	0.212836462	-4.701174889	2.59E-06	4.77E-05										FAM98A	1838.971213	0.302849965	0.072585163	4.172339783	3.01E-05	0.000481234		PURB	2286.954203	-0.21666324	0.063953088	-3.387846433	0.000704437	0.009594747
NFRKB	2474.712269	0.336279651	0.065325382	5.14776404	2.64E-07	4.96E-06		FADS2	2136.756098	0.31900968	0.067772026	4.707099665	2.51E-06	4.62E-05		BRI3BP	1430.967225	0.499481521	0.106255969	4.700738454	2.59E-06	4.78E-05										MRPL42	3153.102332	0.235250772	0.056425949	4.169194754	3.06E-05	0.000487236		UHRF1BP1	1382.066605	-0.265764876	0.078513989	-3.384936632	0.000711947	0.009683473
MED27	883.1402392	0.512427307	0.099562905	5.146769362	2.65E-07	4.98E-06		GRPEL2	1282.722959	-0.387539089	0.082375751	-4.704528742	2.54E-06	4.67E-05		TPM3	4494.512074	0.383484636	0.081601372	4.699487626	2.61E-06	4.80E-05										CAVIN1	1009.295651	-0.384317818	0.092287319	-4.164362143	3.12E-05	0.000496971		RCN2	3954.707925	0.175772066	0.051946055	3.383742337	0.000715051	0.009712107
IMP4	1571.234723	0.409204429	0.079531173	5.145208016	2.67E-07	5.01E-06		ACTR6	720.6777386	-0.520848405	0.110721984	-4.704110098	2.55E-06	4.68E-05		POLG	1926.673548	0.492224046	0.104796996	4.696928941	2.64E-06	4.85E-05										ECHDC1	1575.752345	0.31650649	0.076024601	4.163211476	3.14E-05	0.000498783		DOCK6	716.0108068	-0.380720676	0.11254426	-3.382852897	0.00071737	0.009730025
PIANP	217.9066191	-1.041430483	0.202411495	-5.145115309	2.67E-07	5.01E-06		PAXIP1-DT	533.0691969	-0.616307451	0.131034212	-4.703408692	2.56E-06	4.68E-05		MICALL1	1407.865707	0.508919065	0.108445662	4.692848512	2.69E-06	4.94E-05										PGD	4731.787473	0.20314462	0.048813292	4.161666072	3.16E-05	0.000501468		RPL5	24677.3462	0.120078535	0.035526989	3.379924364	0.000725058	0.009820595
RAD54L2	1559.993367	0.400452141	0.077929319	5.138658317	2.77E-07	5.18E-06		ACBD4	435.0333637	-0.651794447	0.138649435	-4.701024893	2.59E-06	4.73E-05		TYRO3	997.5665749	0.547240807	0.116804689	4.6850928	2.80E-06	5.13E-05										EIF2B3	1187.23558	0.366769673	0.088183324	4.159172717	3.19E-05	0.000506264		EMC3	946.8009857	0.326907066	0.096862839	3.374948222	0.000738296	0.00998599
ULK2	643.900529	-0.603756632	0.117927425	-5.119730492	3.06E-07	5.72E-06		TOR1AIP2	1722.378018	0.345169109	0.073610079	4.689155507	2.74E-06	5.01E-05		C1QTNF6	280.3334463	-0.89514398	0.191143652	-4.683095519	2.83E-06	5.17E-05										ACTL6A	1225.343062	0.349404317	0.084043893	4.157402798	3.22E-05	0.000509488		FABP5	1221.302679	0.279727713	0.082930622	3.373032865	0.000743451	0.010041748
FOSB	198.9422534	-1.064591128	0.208313961	-5.110512631	3.21E-07	6.00E-06		IGFBPL1	1074.70098	0.420693813	0.089738447	4.687999702	2.76E-06	5.03E-05		PPP1CA	2239.997139	0.554255256	0.118398774	4.681258395	2.85E-06	5.20E-05										DPM1	1602.303328	0.326726064	0.078608322	4.156380075	3.23E-05	0.000511059		TMEM59	1582.149693	0.260206637	0.077176544	3.371576713	0.000747392	0.010080984
HAPLN2	108.9565109	-1.450700823	0.28406382	-5.106953857	3.27E-07	6.10E-06		ELOF1	1194.538116	0.412415085	0.08798624	4.687267971	2.77E-06	5.04E-05		CAPN15	2150.080746	0.558977899	0.11940071	4.681529091	2.85E-06	5.20E-05										PHC3	565.2302019	-0.504196049	0.121348981	-4.154926095	3.25E-05	0.000513604		KPNA5	1160.923037	0.294666955	0.087499645	3.367635999	0.000758156	0.010212007
MID1IP1	2090.176083	-0.371044936	0.072745262	-5.100606241	3.39E-07	6.30E-06		CENPH	619.424973	-0.546210787	0.116636411	-4.683021198	2.83E-06	5.14E-05		ABI2	1932.481856	-0.463777905	0.09912595	-4.678673012	2.89E-06	5.26E-05										UQCR11	2827.923968	0.264514596	0.063712432	4.151695192	3.30E-05	0.000520186		RSL1D1	7030.777922	0.155473305	0.046185437	3.366284145	0.000761882	0.010247996
COMMD9	802.8430366	0.535132065	0.105035539	5.094771461	3.49E-07	6.49E-06		TNKS	1950.109647	-0.345679259	0.073824409	-4.68245211	2.83E-06	5.15E-05		GEMIN5	1521.429191	0.498107225	0.106468854	4.678431352	2.89E-06	5.26E-05										NDUFA13	2677.939628	0.267006879	0.064319325	4.15126989	3.31E-05	0.00052043		MYO5C	613.1481624	-0.393275195	0.116859276	-3.365374236	0.000764399	0.010267653
CDC42SE1	1319.922136	0.425087399	0.083548579	5.087906963	3.62E-07	6.72E-06		CS	7040.84991	0.21061541	0.045010008	4.679301733	2.88E-06	5.22E-05		DGKH	621.4004148	-0.676337235	0.144627457	-4.676409654	2.92E-06	5.31E-05										UTP15	855.7354605	0.45609141	0.109880607	4.150790782	3.31E-05	0.000520797		NCOR2	3433.420117	-0.182413659	0.054224963	-3.364016296	0.00076817	0.010304074
CDK18	445.3049017	-0.748435479	0.147225031	-5.083615689	3.70E-07	6.86E-06		FLNC	2389.359175	0.301320598	0.064436324	4.676253708	2.92E-06	5.29E-05		ACTB	30612.36705	0.350909319	0.075103162	4.672364124	2.98E-06	5.40E-05										IL17RD	283.5844866	-0.716656882	0.172689113	-4.149982984	3.32E-05	0.000521914		ZNF638	2772.079844	0.20737792	0.061681433	3.362080144	0.000773577	0.010348504
CS	6958.446603	0.269561703	0.053042485	5.081996156	3.73E-07	6.90E-06		XPO6	5328.859494	0.21789592	0.04663076	4.672793686	2.97E-06	5.37E-05		GPS1	3031.403225	0.407688905	0.087268678	4.671652133	2.99E-06	5.41E-05										QRSL1	1036.46741	0.381526415	0.091955282	4.149042945	3.34E-05	0.000523337		TM9SF3	5283.559513	0.164814398	0.049021731	3.362068061	0.000773611	0.010348504
ILF3-DT	642.7163401	-0.595003448	0.117113548	-5.080568896	3.76E-07	6.95E-06		SDHAF4	166.2574751	-1.044170967	0.223509237	-4.671712827	2.99E-06	5.39E-05		UTP14A	1423.618625	0.488836773	0.10466784	4.670362677	3.01E-06	5.44E-05										C8orf33	3423.085907	0.227677816	0.054885323	4.148245899	3.35E-05	0.000524437		MARCHF6	3227.098278	-0.200632111	0.059688178	-3.361337505	0.00077566	0.010361664
ARFIP2	1669.409365	0.383531016	0.075533765	5.077610188	3.82E-07	7.05E-06		OGT	5006.262683	-0.220421784	0.047229153	-4.667070456	3.06E-06	5.51E-05		SCUBE1	204.4224942	-1.002030284	0.214612072	-4.669030371	3.03E-06	5.47E-05										APEX1	3429.65127	0.227596554	0.054889445	4.146453886	3.38E-05	0.000527402		LSG1	1079.755029	0.296615433	0.088267457	3.36041666	0.00077825	0.010382005
STRAP	6943.454457	0.255183725	0.050332442	5.069965128	3.98E-07	7.33E-06		YEATS4	1028.894542	-0.433975731	0.092999381	-4.666436753	3.06E-06	5.52E-05		DNAJA3	2624.459647	0.432653116	0.092698083	4.667336153	3.05E-06	5.51E-05										SUPT16H	6884.371716	0.179061586	0.043185636	4.146322758	3.38E-05	0.000527402		DGKH	774.7719803	-0.374778423	0.111544936	-3.359887393	0.000779742	0.010387665
RANBP1	6552.843276	0.239134031	0.047212513	5.06505617	4.08E-07	7.51E-06		NEDD4	448.1015011	-0.645080458	0.138294624	-4.664537472	3.09E-06	5.56E-05		PLAT	1817.226449	-0.476659615	0.102158816	-4.665868646	3.07E-06	5.54E-05										RPL10A	12446.82466	0.155071503	0.03743325	4.142613924	3.43E-05	0.000535269		DDX3X	9537.201343	0.137374645	0.040899664	3.358820888	0.000782758	0.01041357
TIGAR	930.384317	0.517124308	0.102129952	5.063395172	4.12E-07	7.56E-06		DNAJB11	1177.090828	0.424000742	0.090934407	4.662709691	3.12E-06	5.60E-05		KCNG1	675.1611861	0.653655871	0.140276051	4.659782385	3.17E-06	5.70E-05										AP2M1	6860.219507	0.197569256	0.047696492	4.142217751	3.44E-05	0.000535459		CBWD2	873.1382533	0.327742191	0.097631136	3.356943339	0.000788093	0.010470219
MTSS2	2471.690154	0.346117582	0.068383736	5.061402059	4.16E-07	7.63E-06		CHD8	3195.335566	0.260501228	0.055869668	4.662659354	3.12E-06	5.60E-05		CLPP	1948.324805	0.474517659	0.10189864	4.656761472	3.21E-06	5.77E-05										SRP14	4171.910923	0.233471258	0.056388927	4.140374167	3.47E-05	0.00053904		SELENON	2816.233432	-0.211866258	0.063191827	-3.352747764	0.000800136	0.010615718
CLIC4	3616.147249	-0.293000623	0.057893751	-5.061006015	4.17E-07	7.64E-06		N4BP2L2	1225.919563	-0.390101791	0.083685737	-4.661508668	3.14E-06	5.62E-05		RAPGEF1	1759.190393	0.473421342	0.101670645	4.656421169	3.22E-06	5.77E-05										HNRNPDL	8588.716897	0.170933561	0.041296083	4.139219765	3.48E-05	0.000541017		FREM2	1080.762871	-0.304092401	0.090776663	-3.349896224	0.000808418	0.010710993
RPL34	7476.740247	-0.246611609	0.048733725	-5.06038909	4.18E-07	7.65E-06		FOXO3	2102.210761	-0.312644405	0.067087228	-4.660267144	3.16E-06	5.64E-05		PYCR1	4102.42282	0.517151243	0.11116874	4.65194841	3.29E-06	5.89E-05										MKI67	7451.785984	-0.177356931	0.042903195	-4.133886314	3.57E-05	0.000552976		CCN1	1300.840096	0.272599009	0.081435704	3.347413913	0.000815693	0.010778011
CCT3	20618.34087	0.195200039	0.038580696	5.059526067	4.20E-07	7.67E-06		RPL21	9140.130349	-0.183658981	0.039411006	-4.660093642	3.16E-06	5.64E-05		KEAP1	1591.016199	0.501446365	0.107972141	4.644219882	3.41E-06	6.11E-05										PPAT	3445.359569	0.23223233	0.056189628	4.133010613	3.58E-05	0.000553573		AIMP1	1367.769255	0.264245476	0.078938829	3.347471439	0.000815524	0.010778011
USP24	3506.864327	0.289858911	0.057356943	5.053597615	4.34E-07	7.91E-06		CDC42EP2	322.5086785	0.755211899	0.162199628	4.656064311	3.22E-06	5.75E-05		B3GALT6	1080.830999	0.551523235	0.118869737	4.639727904	3.49E-06	6.24E-05										CALCB	14567.67607	0.500850814	0.121174051	4.133317416	3.58E-05	0.000553573		BEX3	5035.752799	0.185885524	0.055569167	3.345119859	0.00082247	0.010852812
AK7	63.81592994	-1.914220472	0.378948966	-5.051393843	4.39E-07	7.99E-06		YWHAQ	9555.07901	0.19562402	0.042020267	4.655468253	3.23E-06	5.76E-05		USB1	861.882301	0.557434128	0.120226049	4.636550319	3.54E-06	6.32E-05										SPDL1	2296.23987	0.266687604	0.0645331	4.132570799	3.59E-05	0.000553878		WDR77	3392.850521	0.194008959	0.058038416	3.342767962	0.000829472	0.010930377
DNAJA2	2017.174171	0.366395122	0.072569598	5.048879012	4.44E-07	8.08E-06		IFT140	761.9509596	-0.507796133	0.109119113	-4.65359475	3.26E-06	5.80E-05		CDK2AP1	1614.1768	0.618675522	0.133551954	4.63247076	3.61E-06	6.44E-05										RNF150	636.6668472	-0.482297617	0.116719357	-4.13211337	3.59E-05	0.000554227		TRMU	1071.520349	0.299449487	0.08960935	3.341721434	0.000832606	0.010956821
NKTR	2600.92532	0.330362737	0.065508106	5.043081789	4.58E-07	8.32E-06		GPRC5B	457.6432542	0.62636973	0.13460212	4.653490838	3.26E-06	5.80E-05		HIVEP1	412.865221	-0.747926419	0.161519399	-4.630567129	3.65E-06	6.48E-05										SH2B3	602.4389774	-0.487717512	0.118126995	-4.128755754	3.65E-05	0.000561617		LLGL1	3262.546099	-0.186145635	0.055734067	-3.339889693	0.000838117	0.011014439
TMEM128	428.9353883	-0.712555711	0.14132887	-5.041826968	4.61E-07	8.36E-06		IBTK	1207.49807	-0.4053535	0.08713923	-4.651791174	3.29E-06	5.84E-05		C7orf50	1697.198832	0.636642415	0.137479414	4.630819967	3.64E-06	6.48E-05										MZT1	4336.571408	0.210683481	0.05103818	4.127958385	3.66E-05	0.000562803		CLCN7	2102.601993	-0.221778022	0.066439709	-3.338034206	0.000843734	0.011073292
SMARCA1	1227.535634	-0.436550754	0.086633339	-5.039061853	4.68E-07	8.47E-06		AKIRIN2	1853.769952	-0.337380252	0.072557231	-4.649850156	3.32E-06	5.88E-05		PRKAR2A	2954.41496	0.413306738	0.089349468	4.625732506	3.73E-06	6.63E-05										MPHOSPH10	1299.342822	0.361589342	0.087644978	4.125613916	3.70E-05	0.000567797		ARL6IP1	4608.9694	0.16126494	0.048328048	3.336880905	0.000847242	0.011104357
LOC100421372	1282.447817	0.428376539	0.085045707	5.037015464	4.73E-07	8.55E-06		AMPD2	1694.050329	0.338724207	0.0728984	4.646524549	3.38E-06	5.97E-05		LMNA	1690.010127	0.5149381	0.111340311	4.62490264	3.75E-06	6.64E-05										CCDC138	1355.025913	0.330528123	0.080161018	4.123302454	3.73E-05	0.000572752		ITGB1BP1	1429.714041	0.258182965	0.077385626	3.336316824	0.000848964	0.011111939
CTNNB1	8898.150279	0.225403842	0.044758106	5.036045122	4.75E-07	8.58E-06		CLPTM1	1978.658721	0.344641017	0.074227069	4.64306381	3.43E-06	6.06E-05		UHRF1	3860.694973	0.462504395	0.100017187	4.624249197	3.76E-06	6.66E-05										PDCD2	2650.722549	0.248981236	0.060414703	4.121202691	3.77E-05	0.000577217		PIK3CD	380.1394654	-0.493125349	0.147867864	-3.334905482	0.000853284	0.011120009
NIPSNAP1	1878.395864	-0.37209376	0.07389405	-5.03550365	4.77E-07	8.60E-06		OTUD4	2879.409429	0.268012147	0.057768319	4.639431286	3.49E-06	6.16E-05		DYNLL1	2547.368583	0.419971183	0.090854363	4.622465771	3.79E-06	6.70E-05										MTMR2	1504.555224	0.321662994	0.078058407	4.120798834	3.78E-05	0.000577449		THAP12	2215.827318	0.226769612	0.067999889	3.334852697	0.000853446	0.011120009
ATP1B3	3470.236861	0.288553267	0.057355096	5.030996131	4.88E-07	8.79E-06		SNRNP25	1040.142238	0.415487009	0.08956431	4.638979609	3.50E-06	6.17E-05		ZDHHC17	889.9912097	-0.552706076	0.11972434	-4.616488826	3.90E-06	6.89E-05										MRPS35	1531.096771	0.316403651	0.076846798	4.117330337	3.83E-05	0.000585416		POLR2C	2386.345558	0.216646935	0.064968962	3.334622097	0.000854154	0.011120009
DPP9	1590.752606	0.387639107	0.077133874	5.025536614	5.02E-07	9.03E-06		PHYKPL	737.2752562	-0.494357815	0.106689622	-4.633607323	3.59E-06	6.32E-05		RBM19	885.0780196	0.566181174	0.122661401	4.615805543	3.92E-06	6.89E-05										ABCA2	1150.286463	-0.369131623	0.089694209	-4.115445431	3.86E-05	0.000589329		NXT2	638.6497088	0.384909527	0.115415366	3.33499378	0.000853013	0.011120009
AATF	2573.922986	0.322576122	0.064198778	5.024645836	5.04E-07	9.06E-06		ALDH18A1	4128.001539	0.233941706	0.050510499	4.631546116	3.63E-06	6.38E-05		EIF4A3	3430.502444	0.407082688	0.088188175	4.616068851	3.91E-06	6.89E-05										SESN3	898.8409815	-0.411921947	0.100098326	-4.115173179	3.87E-05	0.000589329		PTDSS1	1939.403872	0.230382494	0.069139472	3.332141344	0.000861805	0.011204614
ILF2	8623.058213	0.222536438	0.044316836	5.021487536	5.13E-07	9.19E-06		FKBP8	4788.796139	-0.227944609	0.049220224	-4.631116894	3.64E-06	6.38E-05		DYNC2I2	3083.276212	0.43323275	0.093886483	4.614431552	3.94E-06	6.91E-05										PSMD14	2587.006485	0.274191318	0.066669924	4.112668834	3.91E-05	0.000594333		EXOSC9	1191.51847	0.27956011	0.084075191	3.32512014	0.000883804	0.011475298
KIAA0100	8090.116891	0.235267935	0.046852717	5.02143627	5.13E-07	9.19E-06		TBC1D9	1219.789535	-0.387313106	0.083657894	-4.629725751	3.66E-06	6.41E-05		ZNF771	598.7031751	0.642347274	0.139193441	4.614781211	3.94E-06	6.91E-05										ATF4	13984.57961	-0.159984509	0.038901031	-4.112603274	3.91E-05	0.000594333		DHX29	1356.362844	0.274797806	0.082674036	3.323870681	0.000887774	0.011511463
ICMT	4868.018466	0.262929064	0.052430743	5.014788038	5.31E-07	9.50E-06		YWHAB	5451.695451	0.212396418	0.045924681	4.624886087	3.75E-06	6.56E-05		GATA6-AS1	76.49284601	-1.656633941	0.359000296	-4.614575412	3.94E-06	6.91E-05										SFT2D1	981.9132371	0.4124422	0.100313199	4.111544688	3.93E-05	0.000596266		AP2M1	6922.043948	0.154820268	0.046595504	3.322643896	0.000891687	0.011531453
CACNA1H	593.657222	-0.611783333	0.122028972	-5.013426935	5.35E-07	9.55E-06		EMC10	1699.212718	0.348514418	0.075378746	4.623510399	3.77E-06	6.59E-05		CCDC85B	1388.655205	0.643070897	0.139430764	4.612116288	3.99E-06	6.98E-05										SSNA1	1517.770814	0.331543462	0.0806754	4.10959798	3.96E-05	0.00060051		CUL5	3454.980146	0.178978603	0.05386124	3.322957347	0.000890685	0.011531453
KDM2A	1853.789295	0.36918835	0.073661722	5.011942973	5.39E-07	9.61E-06		INTS5	959.7024388	0.452843778	0.097950402	4.623194701	3.78E-06	6.59E-05		NEIL1	756.0717037	-0.669463049	0.145166223	-4.611699846	3.99E-06	6.98E-05										FASTKD5	973.837929	0.382986892	0.093470714	4.09739988	4.18E-05	0.000632192		DYNC1LI1	1605.029602	0.247131407	0.074482161	3.317994592	0.000906662	0.011678532
PLCD3	1503.598221	0.396187308	0.079092406	5.009169994	5.47E-07	9.74E-06		SERPINF1	926.1927292	-0.445491541	0.09636784	-4.622823762	3.79E-06	6.60E-05		RADX	4466.183439	-0.438839611	0.095243495	-4.607554668	4.07E-06	7.12E-05										NDUFB1	564.1114479	0.493745683	0.120545143	4.095940083	4.20E-05	0.000635341		COMMD8	934.8268855	0.326843444	0.098491713	3.318486733	0.000905066	0.011678532
EIF4E2	1550.415619	0.391410536	0.078144133	5.008828211	5.48E-07	9.75E-06		TRAPPC11	1377.005675	-0.368622168	0.079803851	-4.619102514	3.85E-06	6.71E-05		PTPRF	5950.52688	0.386046788	0.083804623	4.606509474	4.09E-06	7.14E-05										CHD2	1668.944191	-0.319774006	0.078100518	-4.094390344	4.23E-05	0.000638754		TRIR	4149.833909	0.169083533	0.0509593	3.318011271	0.000906608	0.011678532
THSD4	124.7858751	-1.319906354	0.263569239	-5.007816388	5.51E-07	9.78E-06		RPS15A	11309.75441	-0.186564476	0.040411923	-4.616570131	3.90E-06	6.78E-05		SBF1	6240.011221	0.411159428	0.089326491	4.602883459	4.17E-06	7.26E-05										POLE3	3330.775776	0.262809789	0.064217008	4.092526234	4.27E-05	0.000643056		PSMB10	531.4411	0.425405312	0.128264723	3.316619737	0.000911135	0.011720623
BBS4	788.8813229	-0.548793736	0.109663297	-5.004351953	5.61E-07	9.95E-06		ZDHHC18	1267.2523	0.408235264	0.088546581	4.610401209	4.02E-06	6.95E-05		SELENOF	3262.867647	0.401995504	0.087351008	4.602070555	4.18E-06	7.28E-05										TFCP2L1	269.7364013	-0.738513332	0.180480202	-4.091935433	4.28E-05	0.00064384		ID2	3021.850917	0.201568668	0.060801524	3.315191042	0.000915805	0.011765132
MROH6	195.6384204	1.070720447	0.213999846	5.003370172	5.63E-07	9.99E-06		GATA4	1135.434096	0.425581349	0.092313078	4.610195641	4.02E-06	6.95E-05		AP1B1	3428.282709	0.412963975	0.089790389	4.599200196	4.24E-06	7.36E-05										PSMC4	3108.767755	0.23567256	0.057598926	4.091613764	4.28E-05	0.000643879		PDCD4	1404.086937	-0.269603287	0.081381691	-3.31282485	0.000923588	0.011849463
DOHH	870.3957334	0.600033438	0.119969858	5.001534972	5.69E-07	1.01E-05		TSR1	2758.794303	0.271940478	0.058981682	4.610592102	4.02E-06	6.95E-05		DDX17	12985.21529	-0.346057604	0.075242606	-4.599224052	4.24E-06	7.36E-05										ATP5F1A	9443.761327	0.171092405	0.041853706	4.087867462	4.35E-05	0.000653496		ZWINT	3539.503792	0.175775975	0.053066281	3.312385384	0.00092504	0.011852459
DHX30	7634.057737	0.233369249	0.046703929	4.996779819	5.83E-07	1.03E-05		WDR4	919.4432149	0.479368308	0.103975567	4.610393796	4.02E-06	6.95E-05		CSTF2	1736.74444	0.461839385	0.100449987	4.597704758	4.27E-06	7.40E-05										SERP1	3216.530385	0.238719919	0.058420035	4.086268008	4.38E-05	0.000656277		NOL7	2132.442601	0.223087695	0.067363102	3.311719434	0.000927245	0.011865074
RPS3A	40262.58944	-0.201114621	0.04026474	-4.994807344	5.89E-07	1.04E-05		PGP	1819.321444	0.342038392	0.074201406	4.609594472	4.03E-06	6.96E-05		DDX27	1676.814095	0.45587739	0.099182669	4.596341227	4.30E-06	7.44E-05										VIM	5325.021828	0.193105938	0.047254866	4.086477295	4.38E-05	0.000656277		EVI5L	483.705646	-0.435624935	0.13158488	-3.310600239	0.000930961	0.011896972
NUP98	3644.048283	0.298738865	0.059960969	4.982222085	6.29E-07	1.11E-05		CCT6A	11709.6804	0.200074885	0.043412525	4.608690324	4.05E-06	6.99E-05		ALDH18A1	3371.707412	0.407715819	0.088712682	4.595913543	4.31E-06	7.44E-05										GADD45GIP1	3543.188172	0.22828006	0.055883372	4.08493708	4.41E-05	0.000659179		GPBP1	2105.646147	0.221126865	0.066809426	3.309815369	0.000933575	0.011911587
SMIM14	165.2329774	-1.133153043	0.227548414	-4.979832749	6.36E-07	1.12E-05		LONP1	4569.559397	-0.223455737	0.048539601	-4.603575887	4.15E-06	7.14E-05		HSPA9	6696.555586	0.361484184	0.07867024	4.594929237	4.33E-06	7.47E-05										DUSP1	1345.432804	0.354410341	0.08678603	4.083725699	4.43E-05	0.000661754		HDDC2	1862.4384	0.236251809	0.071393388	3.309155303	0.000935779	0.011911587
HSPD1	22942.97181	0.225062201	0.045215089	4.977590559	6.44E-07	1.13E-05		CTXN1	1226.555858	0.385526861	0.083745289	4.60356475	4.15E-06	7.14E-05		GUK1	4314.588289	0.40481692	0.088115377	4.594168866	4.34E-06	7.49E-05										CDK18	357.8250259	-0.635791875	0.155854509	-4.079393535	4.52E-05	0.00067332		PNN	6902.798343	0.144383333	0.043627777	3.309435948	0.000934842	0.011911587
POLR3B	879.8094411	0.503584462	0.101211083	4.975586147	6.51E-07	1.14E-05		TRNL1	670.6983234	0.528049464	0.114728331	4.602607375	4.17E-06	7.16E-05		SMARCA4	6741.371114	0.360440684	0.078468819	4.593425595	4.36E-06	7.50E-05										PPIF	4661.117443	0.205158348	0.050379735	4.072239501	4.66E-05	0.000693432		GGA2	3841.651428	0.171047806	0.051717373	3.307356813	0.000941808	0.011972663
POLR2L	1901.456802	0.371918967	0.074762887	4.974646961	6.54E-07	1.14E-05		CGA	66.95558376	-1.716164733	0.372893467	-4.6022923	4.18E-06	7.17E-05		PABPC1	22991.68917	-0.406709036	0.088578773	-4.59149551	4.40E-06	7.56E-05										STOML2	4156.621203	0.212739907	0.052265209	4.070392357	4.69E-05	0.000697121		QRSL1	1030.002336	0.301107149	0.091111519	3.304819777	0.000950375	0.012065791
SUMO3	2240.32098	0.355230452	0.071414962	4.974174055	6.55E-07	1.15E-05		IMP4	1595.368358	0.361297341	0.078587809	4.597371323	4.28E-06	7.33E-05		SCD	12508.16683	0.34622439	0.075430509	4.589978179	4.43E-06	7.61E-05										TMEM147	961.9156977	0.381443507	0.093707228	4.070587885	4.69E-05	0.000697121		TAF7	2400.334013	0.206443862	0.062518466	3.30212616	0.000959549	0.012166381
SEC61B	1584.379646	0.398782012	0.08018489	4.973281293	6.58E-07	1.15E-05		COLGALT1	4170.152723	0.232645638	0.050622323	4.595712392	4.31E-06	7.38E-05		POLR2F	1445.632084	0.640195637	0.139619575	4.58528566	4.53E-06	7.77E-05										LLGL1	3138.362236	-0.229740685	0.056464929	-4.068732407	4.73E-05	0.000701186		FLAD1	1742.017945	0.237096394	0.07184918	3.29991788	0.000967131	0.012246551
PLPP6	276.5344781	-0.872564368	0.175468074	-4.972781356	6.60E-07	1.15E-05		POLR1G	191.0936	0.944995458	0.205845497	4.590799768	4.42E-06	7.54E-05		TTC14	526.6977186	-0.661879508	0.144382043	-4.584223187	4.56E-06	7.80E-05										NUFIP2	5859.032216	-0.193623746	0.047620346	-4.065987839	4.78E-05	0.000708563		PPP2CA	4801.660844	0.174957811	0.053062476	3.297204043	0.000976525	0.012349426
PPP4R1	1125.858523	0.460673357	0.092715595	4.968671739	6.74E-07	1.17E-05		RPS15	20397.60529	0.151405869	0.032994243	4.588857222	4.46E-06	7.60E-05		TUBB2A	417.4793573	0.766417522	0.167190604	4.584094469	4.56E-06	7.80E-05										ICMT	4678.805589	0.197925253	0.04871828	4.062648639	4.85E-05	0.000715041		BTF3	7765.915141	0.137631138	0.041757911	3.295929678	0.000980966	0.012389469
COMMD6	743.388682	-0.540573416	0.108810722	-4.96801606	6.76E-07	1.18E-05		ICE1	2544.795042	0.293908584	0.064086608	4.586115505	4.52E-06	7.69E-05		SLC35A4	2287.073426	0.425222498	0.092769738	4.583633683	4.57E-06	7.80E-05										RNF14	1000.439415	0.391695369	0.096408122	4.062887665	4.85E-05	0.000715041		CWC22	1309.707306	0.275064436	0.083588982	3.290678134	0.000999462	0.012606703
RADIL	843.1261506	-0.512343208	0.103154504	-4.966755586	6.81E-07	1.18E-05		SMIM19	320.2943846	-0.729810931	0.159224367	-4.583537967	4.57E-06	7.78E-05		RBM41	1116.73723	-0.528524517	0.115336881	-4.582441552	4.60E-06	7.84E-05										BCAT1	2533.236915	-0.250553071	0.061663787	-4.063212508	4.84E-05	0.000715041		THOC1	1005.586936	0.303724116	0.092407921	3.286775778	0.001013415	0.01276614
CALM1	4865.213033	0.262467877	0.052853395	4.96596063	6.84E-07	1.19E-05		NOTCH3	2736.592596	0.278233682	0.060708068	4.58314176	4.58E-06	7.78E-05		BTG1	1213.02138	-0.504586083	0.11015667	-4.580622136	4.64E-06	7.89E-05										SAFB2	2213.652373	0.274305322	0.06750627	4.063405129	4.84E-05	0.000715041		SGPP2	371.0046529	-0.482261811	0.146745656	-3.286378796	0.001014844	0.012767609
RBM19	1458.36276	0.409242494	0.082461335	4.962841008	6.95E-07	1.20E-05		CCNJ	881.1681575	0.46552984	0.10169172	4.577853939	4.70E-06	7.97E-05		APEX1	2907.586255	0.437896355	0.095650812	4.578072517	4.69E-06	7.98E-05										PGM2	1480.364951	0.314112478	0.077341557	4.061367417	4.88E-05	0.000718043		MRPS15	2113.647495	0.232758187	0.070892599	3.283250863	0.001026173	0.012881515
SYNGR2	2054.363435	0.354467058	0.071518638	4.95628926	7.19E-07	1.24E-05		PLOD1	2657.568365	0.277907913	0.06072164	4.576752442	4.72E-06	8.00E-05		ATP5F1B	17068.03732	0.349392886	0.076341313	4.57672092	4.72E-06	8.02E-05										CAND1	5864.117337	0.184078997	0.045349543	4.059114742	4.93E-05	0.000724064		STARD7	7138.895656	0.137511366	0.041883998	3.283148024	0.001026547	0.012881515
ZNF3	615.9562096	0.606228821	0.122321622	4.956023403	7.20E-07	1.24E-05		AGO1	2126.724909	0.309468274	0.067621884	4.576451497	4.73E-06	8.00E-05		POLE4	505.2790977	0.75626691	0.16528353	4.575573317	4.75E-06	8.06E-05										PARK7	4591.9773	0.229530672	0.056649678	4.051755973	5.08E-05	0.000745662		PDHB	2643.105411	0.204472111	0.062338161	3.280047223	0.001037897	0.013007151
ISG20L2	2390.127434	0.354296539	0.071516469	4.95405527	7.27E-07	1.25E-05		ATP1B3	3531.938964	0.245109687	0.05357001	4.575501987	4.75E-06	8.03E-05		SYNGR2	1426.580376	0.474900589	0.103823565	4.574111758	4.78E-06	8.10E-05										LAP3	1286.919305	0.346407215	0.085499923	4.051550012	5.09E-05	0.000745662		TRUB1	1827.931524	0.227945527	0.069502504	3.279673603	0.001039272	0.013007625
HIVEP2	705.4907096	-0.555083538	0.112104659	-4.951476086	7.37E-07	1.27E-05		MAPRE1	4142.941695	0.230783487	0.050474964	4.572236794	4.83E-06	8.15E-05		ODF2L	768.6971289	-0.577549023	0.126318376	-4.572169492	4.83E-06	8.17E-05										EEF1A2	2653.375323	-0.245843667	0.060682109	-4.051336924	5.09E-05	0.000745662		TWNK	1651.833019	0.239132964	0.073009328	3.275375481	0.001055216	0.013190203
FAM91A1	2277.844252	0.34063783	0.068984921	4.937859275	7.90E-07	1.36E-05		C11orf24	779.5499929	0.484005694	0.105881847	4.571186712	4.85E-06	8.18E-05		IGFBP5	845.1223603	-0.574123304	0.125584143	-4.571622575	4.84E-06	8.17E-05										TSN	2779.586794	0.24190863	0.059738411	4.049465434	5.13E-05	0.00075068		PIN4	1295.396719	0.297293889	0.090777505	3.274973114	0.00105672	0.013192047
KRT8	1186.493425	-0.448999746	0.091038528	-4.931975023	8.14E-07	1.40E-05		ATP5MC1	2424.760457	0.322650619	0.070627177	4.568363511	4.92E-06	8.28E-05		BHLHE40	609.5387659	-0.62144041	0.135935169	-4.571594049	4.84E-06	8.17E-05										ACP1	3537.572915	0.226220873	0.055871352	4.048960072	5.14E-05	0.000751333		POP7	1341.121434	0.284646755	0.086943282	3.273936147	0.001060606	0.013223578
AP2M1	7094.29178	0.240938817	0.048859876	4.931220365	8.17E-07	1.40E-05		AATF	2617.256349	0.277213704	0.060770448	4.561653143	5.08E-06	8.53E-05		WRAP53	686.3110827	0.660593081	0.144533987	4.570503423	4.87E-06	8.20E-05										MRFAP1	12535.42745	0.152222414	0.03763907	4.044266079	5.25E-05	0.000765018		METTL7A	544.4867573	-0.399257029	0.121980408	-3.27312423	0.001063657	0.013244643
RHOA	9779.019667	0.214882129	0.043581702	4.930558462	8.20E-07	1.41E-05		HNRNPF	7625.976165	0.188465429	0.041323121	4.560774261	5.10E-06	8.56E-05		CYB561A3	485.1119005	0.702992293	0.153904218	4.567725972	4.93E-06	8.29E-05										MAPK1IP1L	2335.231899	0.257857895	0.063761029	4.044130095	5.25E-05	0.000765018		TMEM147	960.0251811	0.31233244	0.095480722	3.271157072	0.001071084	0.013320067
MSTO1	839.4366028	0.522410652	0.10598608	4.929049656	8.26E-07	1.42E-05		CEBPB	300.0817041	-0.759025332	0.166485114	-4.559118311	5.14E-06	8.62E-05		MTSS2	2192.907756	0.484238888	0.106017348	4.567543881	4.93E-06	8.29E-05										DMAC1	1142.594909	0.358777021	0.088729699	4.043482897	5.27E-05	0.000765203		CDC123	3460.026121	0.181411786	0.055489324	3.269309718	0.001078102	0.013390222
BEND4	1355.819812	0.414701405	0.084172485	4.926804846	8.36E-07	1.43E-05		STOML2	4918.216746	0.222564677	0.048826485	4.558277725	5.16E-06	8.64E-05		QPCTL	398.3959538	0.762635022	0.166983861	4.567118148	4.94E-06	8.30E-05										TIMM13	3609.728225	0.246337922	0.060922382	4.043471626	5.27E-05	0.000765203		ATP5PB	5119.969118	0.155324124	0.047535985	3.26750618	0.001084995	0.013428537
LRRC42	895.4727671	0.513805934	0.10429364	4.926531815	8.37E-07	1.43E-05		MAP1S	1411.908094	0.376857184	0.08267917	4.558066842	5.16E-06	8.64E-05		PRCC	3113.990933	0.409545508	0.089703724	4.565535185	4.98E-06	8.35E-05										SLC2A3	1125.17725	-0.360517646	0.089262578	-4.038844181	5.37E-05	0.000779455		BEND4	1319.151909	0.262616327	0.080361466	3.267938498	0.001083339	0.013428537
LONP1	4327.737683	-0.287213548	0.058311038	-4.925543399	8.41E-07	1.44E-05		USP7	3816.564559	0.245269525	0.053843725	4.555210911	5.23E-06	8.74E-05		LSS	1731.113767	0.541016242	0.118539867	4.564002438	5.02E-06	8.40E-05										NLGN2	1479.29613	-0.316975853	0.078511007	-4.03734287	5.41E-05	0.000783456		CLINT1	3733.446193	0.172906114	0.052924087	3.267058971	0.00108671	0.013428537
SRXN1	1182.322605	0.443316255	0.090046929	4.923169088	8.52E-07	1.45E-05		MCM3	8957.429903	-0.183281389	0.040278326	-4.550372543	5.36E-06	8.93E-05		PKN1	4538.878721	0.407321179	0.089268782	4.5628625	5.05E-06	8.44E-05										UTP4	911.8635841	0.388758361	0.096322456	4.036009646	5.44E-05	0.000786912		YWHAB	6399.465482	0.141246679	0.043230862	3.267264954	0.00108592	0.013428537
CDK1	2305.779404	-0.348619961	0.070831198	-4.921841956	8.57E-07	1.46E-05		ATXN2L	5035.415093	-0.222217556	0.048844575	-4.549482816	5.38E-06	8.96E-05		GNA12	824.2192025	0.601420117	0.13198223	4.556826451	5.19E-06	8.67E-05										PPIB	1489.748819	0.318698578	0.07903764	4.032238008	5.52E-05	0.000798632		PSMD6	3222.014586	0.190891559	0.058484903	3.263945898	0.001098721	0.013559728
LARS2	1767.731905	0.371278446	0.075530772	4.915591798	8.85E-07	1.50E-05		PHF13	974.6251383	0.420932076	0.092546455	4.548332791	5.41E-06	9.00E-05		AIFM1	2510.900622	0.42308036	0.092855513	4.556330021	5.21E-06	8.68E-05										ELOF1	1266.00249	0.336279062	0.083528228	4.025933176	5.67E-05	0.000819294		EGFR	706.8886797	-0.357489698	0.109549489	-3.263271241	0.001101341	0.013574825
ABCE1	7648.982643	0.264994859	0.053932644	4.913440882	8.95E-07	1.52E-05		HMMR	1072.279773	-0.404141229	0.088864283	-4.547847755	5.42E-06	9.01E-05		CHCHD2	6577.753882	0.387703844	0.085099671	4.555879464	5.22E-06	8.69E-05										ABI2	1929.536654	-0.292998192	0.072789747	-4.025267342	5.69E-05	0.00082057		RALA	1676.778567	0.235991812	0.072407501	3.259217756	0.001117199	0.013735472
DOC2A	574.8732663	-0.598244537	0.121859765	-4.909286823	9.14E-07	1.55E-05		REPIN1	4848.337258	0.233853261	0.051447717	4.545454561	5.48E-06	9.10E-05		B4GALNT3	847.1959031	0.606208759	0.133089013	4.554912109	5.24E-06	8.72E-05										TMEM38B	1679.232877	0.315430871	0.07842175	4.022237091	5.76E-05	0.000830146		PAQR5	236.3631103	-0.605683325	0.185818549	-3.25954179	0.001115923	0.013735472
TIMM17A	1943.415684	0.356931444	0.072717172	4.908489044	9.18E-07	1.55E-05		DRG1	1847.529551	0.316569849	0.069722399	4.540432501	5.61E-06	9.31E-05		TRIM45	415.5877221	-0.734457058	0.161425143	-4.549830622	5.37E-06	8.92E-05										EDF1	2912.87014	0.267453172	0.066515811	4.0208962	5.80E-05	0.000832769		MSX1	2346.221878	-0.206299755	0.063345965	-3.256714989	0.001127095	0.013827779
RFK	1187.246988	0.435018417	0.088758025	4.901172772	9.53E-07	1.61E-05		MTDH	4405.073757	0.229460778	0.050613289	4.533607292	5.80E-06	9.58E-05		SRXN1	1023.925956	0.555307921	0.122139009	4.546523885	5.45E-06	9.05E-05										BRWD1	1390.719942	-0.344430587	0.08565756	-4.021017975	5.79E-05	0.000832769		PPP1R9B	2544.04689	0.197820958	0.060744621	3.256600395	0.00112755	0.013827779
TSPYL4	421.865567	-0.721774424	0.147378388	-4.897423808	9.71E-07	1.64E-05		PSMC4	2385.977622	0.294081424	0.064863569	4.53384588	5.79E-06	9.58E-05		PROS1	355.3581677	-0.809885604	0.178357013	-4.540811668	5.60E-06	9.29E-05										ATP5MC3	5237.584267	0.211632087	0.052638769	4.02046045	5.81E-05	0.000833255		MORF4L1	8646.964444	0.132225586	0.040615103	3.255576771	0.001131623	0.013860244
EPHA2	976.9076346	0.465569308	0.095071556	4.897040999	9.73E-07	1.64E-05		ADAMTS1	5303.991533	0.209609908	0.046242869	4.532805039	5.82E-06	9.60E-05		TMEM177	737.4807665	0.643023243	0.141658822	4.539238955	5.65E-06	9.34E-05										PDCL3	836.4067098	0.417627794	0.103907745	4.019217195	5.84E-05	0.000833346		EIF5B	7185.600737	0.173092741	0.053177166	3.255020022	0.001133844	0.013869975
DBN1	3506.178713	0.288050799	0.058853065	4.894406062	9.86E-07	1.66E-05		HRAS	880.0367435	0.485599583	0.10722608	4.528745086	5.93E-06	9.77E-05		DDX39A	3271.091178	0.408489039	0.09000545	4.538492246	5.67E-06	9.37E-05										UBE2D2	2854.239248	0.24457494	0.060853015	4.019109644	5.84E-05	0.000833346		TMEM198	275.7443608	0.559330021	0.171882295	3.254145638	0.00113734	0.01389526
C9orf78	1358.548292	0.412716623	0.084326215	4.894286127	9.87E-07	1.66E-05		LARS1	5683.828682	-0.21567382	0.047643083	-4.526865272	5.99E-06	9.85E-05		C16orf91	375.0908732	0.757682845	0.166970392	4.537827561	5.68E-06	9.38E-05										YKT6	3906.213389	0.21893843	0.054470934	4.019362491	5.84E-05	0.000833346		MRPL18	1672.360635	0.245709498	0.07553899	3.252750633	0.001142938	0.013946132
PAF1	1704.567129	0.366617536	0.074924036	4.893189898	9.92E-07	1.67E-05		SMARCA1	1296.552568	-0.367658029	0.081267399	-4.524053096	6.07E-06	9.96E-05		ZNF593	647.7630447	0.613288989	0.135186634	4.536609668	5.72E-06	9.43E-05										PNN	6809.735723	0.175099446	0.043568474	4.0189483	5.85E-05	0.000833346		CLTC	12040.96489	0.118537074	0.036468247	3.250418792	0.001152352	0.014043384
PRPF8	16719.22092	0.226449729	0.046319067	4.888909554	1.01E-06	1.70E-05		YIPF4	1365.66998	-0.382921514	0.084685349	-4.521697318	6.13E-06	0.000100415		JTB	3688.008716	0.382248685	0.08430603	4.534061015	5.79E-06	9.51E-05										DNAJA2	2292.073132	0.267883045	0.066644763	4.019566316	5.83E-05	0.000833346		NDUFS3	2031.042586	0.225287386	0.069368491	3.247690463	0.001163458	0.014160983
NAGLU	1079.906671	-0.465538698	0.095241514	-4.88798087	1.02E-06	1.71E-05		ACTN1	2468.230729	0.284110377	0.062829156	4.521951214	6.13E-06	0.000100415		EIF3E	11592.44362	-0.418167302	0.092226329	-4.534142338	5.78E-06	9.51E-05										RAPH1	608.4446484	-0.468047485	0.116505971	-4.017369085	5.89E-05	0.000837895		RBM19	1780.746373	0.227658417	0.070140596	3.245743965	0.001171441	0.014240335
PRPF4	2235.390031	0.342532955	0.070092342	4.886881312	1.02E-06	1.72E-05		UBR4	9316.85645	-0.183934373	0.040719501	-4.517107754	6.27E-06	0.000102486		ELAVL1	3221.998585	0.39194566	0.086445968	4.533995855	5.79E-06	9.51E-05										PPRC1	3498.176432	0.217414387	0.054131446	4.016415685	5.91E-05	0.000840234		PPWD1	874.2054448	0.318407252	0.098155602	3.243903007	0.001179039	0.014314798
ICE1	2495.189355	0.331018617	0.067799653	4.882305449	1.05E-06	1.75E-05		LTBP4	1671.370476	-0.328006872	0.072719772	-4.510559663	6.47E-06	0.000105568		EDA2R	417.8439601	-0.7208002	0.159036496	-4.532294266	5.83E-06	9.57E-05										FH	1315.071666	0.328700644	0.081890594	4.013899851	5.97E-05	0.000848181		VDAC2	4358.322538	0.166567714	0.051378258	3.241988352	0.001186989	0.014375424
NOTCH1	772.9353098	0.537674643	0.110219686	4.87820881	1.07E-06	1.79E-05		MRFAP1	13370.86694	0.1734734	0.038511244	4.504487064	6.65E-06	0.000108496		TUG1	3397.330798	-0.453675833	0.100104816	-4.532008063	5.84E-06	9.57E-05										LIFR	782.3309042	-0.43578124	0.108585032	-4.013271738	5.99E-05	0.000849378		PSMB5	2960.159126	0.186899778	0.057646919	3.242146879	0.001186329	0.014375424
ADGRB1	373.2948367	-0.733202614	0.150326416	-4.877403685	1.07E-06	1.79E-05		GCLM	845.8344716	0.453189813	0.100637482	4.503191089	6.69E-06	0.000109022		ELK4	961.3290307	-0.52465783	0.115842961	-4.529043667	5.93E-06	9.67E-05										LLPH	1041.041154	0.366455818	0.091335543	4.012192931	6.02E-05	0.000852203		FKBP3	1382.09807	0.263825271	0.081406441	3.240840264	0.001191779	0.014415491
ADGRA2	540.0957411	-0.616630143	0.126469211	-4.875733299	1.08E-06	1.81E-05		XRCC6	16404.78489	0.152985492	0.033979564	4.502279417	6.72E-06	0.000109354		STEAP2	337.5913398	-0.826842082	0.182563302	-4.529070604	5.92E-06	9.67E-05										MEA1	1013.294695	0.425143091	0.10607454	4.007965462	6.12E-05	0.000864358		MCRIP2	876.8347383	0.320544004	0.098939035	3.23981331	0.00119608	0.014449536
MXRA8	412.1339018	-0.721868602	0.148165795	-4.872032718	1.10E-06	1.84E-05		MRPL27	1140.439654	0.387293239	0.086037084	4.501468676	6.75E-06	0.000109634		WDR74	615.1661593	0.660116047	0.14573738	4.52949028	5.91E-06	9.67E-05										PGAM1	9076.742649	0.198785178	0.049594636	4.008199178	6.12E-05	0.000864358		ABHD14B	1299.924612	-0.265837957	0.082075546	-3.238942291	0.001199738	0.014475752
EME1	621.5890097	-0.576573431	0.118369241	-4.870973447	1.11E-06	1.85E-05		ITPRIPL1	742.0922938	0.520366341	0.115664562	4.498926329	6.83E-06	0.000110815		PLXNA1	3265.432655	0.400901804	0.088577688	4.525990857	6.01E-06	9.80E-05										CSTB	1486.289466	0.368034025	0.091817252	4.008331966	6.11E-05	0.000864358		SLC35E2B	1703.121556	-0.234760037	0.072521123	-3.23712632	0.0012074	0.014550137
CREBBP	2999.81865	0.322598149	0.06625713	4.868882029	1.12E-06	1.86E-05		EHD1	1158.702542	0.403904377	0.089796745	4.497984592	6.86E-06	0.000111167		COA7	1312.037397	0.497016048	0.109896558	4.522580654	6.11E-06	9.94E-05										STARD7	7053.335603	0.172110413	0.042974955	4.00490037	6.20E-05	0.000873466		COPB2	4438.079746	0.164673664	0.050996956	3.229088109	0.001241856	0.014941108
NFYA	840.7070014	0.557621657	0.114546273	4.868090804	1.13E-06	1.87E-05		RHOA	9966.636972	0.174336686	0.038767961	4.496926815	6.89E-06	0.000111582		RPL26	21654.45197	-0.416331061	0.092058964	-4.522439102	6.11E-06	9.94E-05										MRPL12	6361.039407	0.195379406	0.04878175	4.005174216	6.20E-05	0.000873466		ALDH1A2	1015.272447	-0.314788324	0.097492571	-3.228844221	0.001242916	0.014941108
KLF10	349.7367151	-0.75462328	0.155054955	-4.866811768	1.13E-06	1.88E-05		CXCR4	1169.703309	-0.391264698	0.087110035	-4.491614517	7.07E-06	0.000114187		ARHGAP27P1-BPTFP1-KPNA2P3	221.6615825	-0.946816228	0.209424968	-4.521028405	6.15E-06	9.99E-05										BCAM	355.6599245	-0.620930114	0.15510002	-4.003417371	6.24E-05	0.000877872		KIAA0319L	1287.658616	-0.262961163	0.08154575	-3.224707164	0.001261016	0.015050629
RPL3	33549.92817	-0.183050998	0.037644731	-4.862592769	1.16E-06	1.92E-05		PPAT	2893.352146	0.264895417	0.058977244	4.491485217	7.07E-06	0.000114187		RCC2	4112.652342	0.390369864	0.086362622	4.520125205	6.18E-06	0.000100245										COX11	2255.276868	0.286220984	0.071544683	4.000590572	6.32E-05	0.000887325		MCFD2	3590.945292	0.170806592	0.052947462	3.225963712	0.001255493	0.015050629
PKD1	1743.470694	-0.392748373	0.080775066	-4.862247643	1.16E-06	1.92E-05		FHOD1	1512.564895	0.339758862	0.075662483	4.490453525	7.11E-06	0.000114599		TTC38	702.3332886	0.601218699	0.133070684	4.518040187	6.24E-06	0.00010111										EIF3K	3526.273449	0.21809856	0.054523383	4.000092223	6.33E-05	0.000888095		LRP2	1173.44783	-0.277643851	0.086100732	-3.224639849	0.001261312	0.015050629
TTC27	834.2585345	0.503742457	0.103632088	4.860873348	1.17E-06	1.93E-05		PRPF4	2272.042033	0.296254784	0.065992946	4.489188645	7.15E-06	0.000115138		ATP5MC3	3949.564438	0.430648224	0.09533448	4.517234736	6.27E-06	0.000101369										ATAD3B	3218.083172	0.229521945	0.05742943	3.99659105	6.43E-05	0.000900212		HNRNPA3	12976.84864	0.120668337	0.037419578	3.224738061	0.00126088	0.015050629
CCDC6	1892.084977	0.372922878	0.076742545	4.859401998	1.18E-06	1.94E-05		APBB3	316.4863327	-0.738156589	0.164535191	-4.486314351	7.25E-06	0.000116557		LARP1	7995.68991	0.352439849	0.078060351	4.514966254	6.33E-06	0.000102332										RPUSD1	3014.527072	0.231288439	0.057887491	3.995482178	6.46E-05	0.00090332		NCAPG	2181.998837	0.209872441	0.06507933	3.224870953	0.001260295	0.015050629
SSRP1	13513.04301	0.195602441	0.040294656	4.854302296	1.21E-06	1.99E-05		MFN2	5428.18646	0.206540186	0.046064549	4.483712331	7.34E-06	0.000117842		GPX1	4315.581756	0.499888828	0.110732992	4.514362159	6.35E-06	0.000102497										SETD5	3555.339661	-0.220251086	0.055150956	-3.993604126	6.51E-05	0.000909386		RAB18	1447.896758	0.250828808	0.077770179	3.225256921	0.001258597	0.015050629
RUSF1	697.98447	-0.545488695	0.112441143	-4.851326473	1.23E-06	2.01E-05		SEH1L	1399.150589	0.370407315	0.082637236	4.482329439	7.38E-06	0.000118461		CCDC137	1135.144644	0.572844209	0.126977096	4.511397941	6.44E-06	0.000103811										BMF	531.7608409	-0.500705021	0.125616987	-3.985965862	6.72E-05	0.000936836		GCNT2	260.2550649	-0.569090683	0.176526885	-3.223818757	0.001264934	0.015075351
CPSF7	3029.932078	0.291925147	0.060199533	4.849292522	1.24E-06	2.03E-05		DNTTIP2	2459.357953	0.306813928	0.068488816	4.479766856	7.47E-06	0.000119596		KIAA0930	1344.666563	0.484123763	0.107345353	4.509964797	6.48E-06	0.000104385										ZBTB44	1519.512089	-0.310176256	0.077855488	-3.983999904	6.78E-05	0.000943464		MTA2	5011.853987	0.152148408	0.047234587	3.221122893	0.001276894	0.015199256
URM1	1642.159824	0.368526351	0.07600314	4.848830617	1.24E-06	2.03E-05		SMC6	1525.13718	-0.340126018	0.075923443	-4.479855017	7.47E-06	0.000119596		LOC729218	886.4164626	-0.6109018	0.135497749	-4.50857526	6.53E-06	0.000104941										H6PD	542.4982057	-0.496109467	0.12454951	-3.983230967	6.80E-05	0.000944203		ATP6V1D	790.6765941	0.341627436	0.106118988	3.219286596	0.0012851	0.015275558
PDE12	1689.148681	0.393597072	0.081189863	4.847859756	1.25E-06	2.04E-05		PROCA1	196.9828176	-0.930298884	0.207746719	-4.478043699	7.53E-06	0.000120417		TBC1D16	1756.827838	0.477436744	0.105919296	4.507552088	6.56E-06	0.000105317										BRMS1	1199.698719	0.341895809	0.085833131	3.983261542	6.80E-05	0.000944203		EEF2K	1030.607024	-0.307607734	0.095560431	-3.218986484	0.001286445	0.015275558
CLPTM1	1940.702212	0.381855307	0.078789934	4.846498625	1.26E-06	2.05E-05		ACACA	4114.956597	0.237448326	0.053052505	4.475723198	7.62E-06	0.000121582		JPT1	2296.213796	0.460923635	0.102399884	4.501212466	6.76E-06	0.000108374										ERG28	609.1428578	0.4871855	0.122359998	3.981574929	6.85E-05	0.000949643		EMC8	1533.228217	0.241807358	0.07516156	3.21716788	0.001294628	0.015353975
YME1L1	6178.196005	0.243182282	0.050194885	4.844762247	1.27E-06	2.07E-05		RBL2	1119.756218	-0.390498174	0.087266667	-4.474768974	7.65E-06	0.000121976		TTYH3	3043.749252	0.47047377	0.104529153	4.500885709	6.77E-06	0.000108407										RLIM	3469.452526	-0.218709748	0.054945365	-3.980494923	6.88E-05	0.000952802		HBS1L	2647.671666	0.192491867	0.059863905	3.215491298	0.001302214	0.015425134
CCDC25	1431.069931	-0.400604598	0.082700874	-4.84401893	1.27E-06	2.07E-05		USB1	1356.712506	0.358731187	0.08020414	4.472726551	7.72E-06	0.000122996		TCF3	3216.666692	0.441791236	0.098212493	4.498320132	6.85E-06	0.000109588										MRPL58	1164.084204	0.347776575	0.087398169	3.979220355	6.91E-05	0.000956755		ITPR3	1239.750214	-0.279053589	0.086834508	-3.213625509	0.001310705	0.01550682
NPM1	32189.05476	0.189038598	0.039060868	4.839590264	1.30E-06	2.11E-05		MTFP1	1124.476277	0.428714726	0.095898548	4.470502809	7.80E-06	0.00012413		CHD3	4129.663458	0.403630368	0.089742504	4.497649923	6.87E-06	0.000109799										MYL12B	1346.113339	0.328203012	0.08256907	3.974890521	7.04E-05	0.00097314		EIF3M	5072.229003	0.15391879	0.047957651	3.20947305	0.001329785	0.015713439
UBFD1	3252.4559	0.285533259	0.058997508	4.839751169	1.30E-06	2.11E-05		HSPA1B_4	99.28203157	1.286464129	0.287828428	4.469552019	7.84E-06	0.00012453		SYNCRIP	3753.093479	0.379986564	0.084509394	4.496382534	6.91E-06	0.000110319										DPYSL3	1668.229776	0.309377994	0.077852589	3.973894734	7.07E-05	0.00097603		TMEM132E	294.2542982	-0.533516637	0.166294036	-3.208272831	0.001335348	0.015760018
FASTKD5	744.6426434	0.534911872	0.110543817	4.838912608	1.31E-06	2.12E-05		COA5	854.7370287	-0.474728613	0.10634126	-4.464199619	8.04E-06	0.000127527		ALDH1A2	2245.621275	0.420508397	0.093539474	4.495518064	6.94E-06	0.000110632										TPRKB	615.5774795	0.472505852	0.118949475	3.97232399	7.12E-05	0.000978913		CCNB1	3048.644	0.186613044	0.058279451	3.202038458	0.001364588	0.016055449
FBXO5	1568.765837	-0.450343566	0.093218672	-4.831044616	1.36E-06	2.20E-05		EHD4	1152.475688	0.382533292	0.085810614	4.457878508	8.28E-06	0.000131185		EIF2S1	1646.790832	0.453243567	0.100902942	4.491876625	7.06E-06	0.000112403										CREB5	1137.7263	-0.345923133	0.087077922	-3.972569887	7.11E-05	0.000978913		HMMR	1464.946282	0.261406431	0.081650389	3.2015332	0.001366983	0.016055449
DNAJC5	2190.476952	0.340361852	0.070485392	4.828828258	1.37E-06	2.22E-05		PALM2AKAP2	2077.231437	0.315818644	0.070926425	4.452764143	8.48E-06	0.000134186		TMEM184B	1383.456444	0.542349725	0.120815053	4.48909065	7.15E-06	0.000113743										RAD51C	1476.93556	0.307493252	0.077404656	3.972542053	7.11E-05	0.000978913		POLR2K	986.0501152	0.299434533	0.093524171	3.201680707	0.001366283	0.016055449
HMGXB3	2028.313939	0.348092595	0.072115787	4.826857043	1.39E-06	2.24E-05		NUDT12	387.0920095	-0.662395464	0.14911175	-4.442275424	8.90E-06	0.000140727		ZBTB26	300.7679617	-0.843187213	0.18791327	-4.487108408	7.22E-06	0.000114666										CLTC	11876.26912	0.148641578	0.037447541	3.969328172	7.21E-05	0.0009901		CIP2A	1471.644178	0.258237403	0.080729174	3.198811404	0.001379954	0.016188243
CFL2	1754.689631	0.365567073	0.07577498	4.82437704	1.40E-06	2.27E-05		ZNF786	359.2930222	0.659762477	0.148569868	4.440755617	8.96E-06	0.000141552		NUP188	3929.221556	0.382657002	0.085314238	4.485265413	7.28E-06	0.00011552										WDR75	2608.550361	0.245974888	0.061988776	3.968055255	7.25E-05	0.000994197		TMEM38B	1677.254213	0.24732217	0.077465576	3.192671922	0.00140963	0.016516448
PHRF1	1420.026852	0.396754953	0.082250668	4.823729246	1.41E-06	2.27E-05		POLR2E	5311.069864	0.216799285	0.04884074	4.43890251	9.04E-06	0.000142602		GMPPA	919.362019	0.601511745	0.134251759	4.480475697	7.45E-06	0.000117999										SMARCE1	3513.593949	0.215446346	0.054330977	3.965442107	7.33E-05	0.001003937		ATP2B4	1645.654942	-0.233449169	0.073140736	-3.191780415	0.001413988	0.016527682
BRD4	3084.907913	0.287906045	0.059695764	4.822889065	1.41E-06	2.28E-05		SERPINH1	2071.45379	0.297050859	0.066931504	4.438132165	9.07E-06	0.000142939		HDGFL2	3218.345115	0.516292469	0.11559818	4.466268145	7.96E-06	0.000125956										CFL1	10636.55237	0.151926548	0.038315533	3.965142499	7.34E-05	0.001003985		DAZAP1	6892.644321	0.136585489	0.042789395	3.192040631	0.001412715	0.016527682
PNO1	1180.828481	0.4225465	0.087623334	4.822305682	1.42E-06	2.28E-05		HARS1	1766.001679	0.325744387	0.073505897	4.43154089	9.36E-06	0.000147201		PDF	333.2883382	0.979051288	0.219258074	4.465291845	8.00E-06	0.000126377										ARFIP2	1964.424955	0.275643801	0.069531305	3.964312199	7.36E-05	0.00100627		PSMD11	5250.205793	0.14964591	0.046896186	3.191003839	0.001417794	0.016552276
MRPS7	2572.54386	0.310078166	0.064320627	4.820819999	1.43E-06	2.30E-05		BRMS1	859.9307848	0.463010382	0.104500867	4.430684612	9.39E-06	0.000147608		PRPF8	12848.88113	0.355521659	0.079640181	4.46409911	8.04E-06	0.000126929										EIF2A	2807.341366	0.24254303	0.061256684	3.959454143	7.51E-05	0.001025722		SRPRB	1978.98396	0.216206362	0.067781891	3.189736366	0.001424026	0.016605103
BBC3	416.2089412	-0.702028533	0.145697581	-4.818395264	1.45E-06	2.32E-05		NUP62	3938.163892	0.230374281	0.052024466	4.428191177	9.50E-06	0.000149144		PRMT7	1211.846944	0.482535724	0.108134959	4.462347144	8.11E-06	0.000127816										MYO5C	579.0331078	-0.502976362	0.127077421	-3.958030934	7.56E-05	0.00103061		MAP3K10	866.6693405	-0.310109725	0.09724437	-3.188973547	0.001427789	0.016629044
WNK2	2195.239669	0.341822742	0.071006915	4.813935997	1.48E-06	2.37E-05		DAG1	3243.628556	0.25425553	0.057445528	4.426028281	9.60E-06	0.000150298		LINC00342	191.9149588	-0.985732384	0.220958246	-4.461170382	8.15E-06	0.000128364										HERC2P2	2085.868284	-0.275494908	0.069622848	-3.956961186	7.59E-05	0.00103399		PRPF38A	2623.460205	0.192606936	0.060436747	3.18691768	0.001437977	0.016707677
SH3GL1	3699.831071	0.30778545	0.063945037	4.813281304	1.48E-06	2.38E-05		DUS1L	3845.460574	0.233595283	0.052777901	4.426005521	9.60E-06	0.000150298		CEP170B	1490.267881	0.490330494	0.109942652	4.459875084	8.20E-06	0.000128985										LARGE2	396.7693387	-0.61291756	0.155026549	-3.953629648	7.70E-05	0.001047242		BYSL	2124.282868	0.217435927	0.068224079	3.187084851	0.001437146	0.016707677
HNRNPA2B1	30644.24538	0.17497836	0.036360508	4.812318919	1.49E-06	2.39E-05		GEMIN4	2668.843268	0.274293337	0.061983247	4.425281851	9.63E-06	0.000150621		CABLES1	1216.114657	0.485022653	0.10879444	4.458156603	8.27E-06	0.000129866										SEPTIN7	4370.559584	0.199986093	0.050638979	3.9492521	7.84E-05	0.001065299		SULT1A1	537.1431122	-0.388451798	0.121913871	-3.18628056	0.001441148	0.016724536
ZFAND2A-DT	179.0144011	-1.132200621	0.235471541	-4.808226995	1.52E-06	2.43E-05		PMM2	727.1240422	0.46825484	0.10586331	4.423202353	9.72E-06	0.000151895		PAG1	468.4746987	-0.701149569	0.157364099	-4.455587866	8.37E-06	0.000131113										RNF138	3845.483162	0.208416997	0.052816303	3.946073155	7.94E-05	0.001078241		CANT1	1905.182133	0.220075572	0.069167991	3.181754595	0.001463858	0.016948797
KHSRP	15941.69531	0.196033125	0.040785808	4.806405324	1.54E-06	2.45E-05		STUM	180.7077304	-0.994860524	0.225004476	-4.421514366	9.80E-06	0.000152903		MORF4L1	5880.752166	0.351786921	0.078953124	4.455642828	8.36E-06	0.000131113										RNF44	1323.472954	-0.344585801	0.08738636	-3.943244698	8.04E-05	0.001088766		PREX1	301.8459222	-0.540325228	0.169820948	-3.181734841	0.001463958	0.016948797
SLC1A4	393.1171497	-0.701752139	0.14607032	-4.804207599	1.55E-06	2.48E-05		FEM1B	3151.596999	-0.256956289	0.058252911	-4.411046294	1.03E-05	0.000160293		OSTN	93.08672049	1.40577319	0.315600171	4.454285263	8.42E-06	0.000131753										COL18A1	1085.351813	-0.351815957	0.089221558	-3.943172078	8.04E-05	0.001088766		VPS39	1228.301109	-0.27585482	0.086718092	-3.181052685	0.001467409	0.016968557
EMC10	1669.345569	0.390632359	0.081360114	4.801275964	1.58E-06	2.51E-05		CDC123	3807.70398	0.230823644	0.052362163	4.408214464	1.04E-05	0.000162208		EDIL3	113.5197627	-1.335460372	0.299855958	-4.453672964	8.44E-06	0.00013197										COPS9	988.8051294	0.432776419	0.109861136	3.939304051	8.17E-05	0.001105148		ICMT	4714.990274	0.151696407	0.047733938	3.177957119	0.001483167	0.017089808
ACTR1A	3020.86135	0.293873418	0.061248156	4.798077775	1.60E-06	2.54E-05		CDT1	3742.92607	-0.244295417	0.055441308	-4.40637905	1.05E-05	0.000163391		TFB2M	360.4284918	0.742559557	0.167050546	4.445119003	8.78E-06	0.000137167										PARP1	19535.31331	0.134119924	0.034070295	3.936564744	8.27E-05	0.001116501		LAMB1	1400.214037	-0.259055225	0.081500597	-3.178568434	0.001480043	0.017089808
PTTG1IP	2380.239757	0.31576152	0.065821217	4.797260406	1.61E-06	2.55E-05		LYPLA2	1525.731726	0.341617878	0.077571596	4.403904202	1.06E-05	0.00016507		THAP7	929.8190195	0.519952759	0.11701385	4.443514679	8.85E-06	0.000138028										RIOK2	1216.610659	0.339526217	0.086311143	3.933747205	8.36E-05	0.001128332		U2AF1	3774.068985	0.164400267	0.051729399	3.178081931	0.001482529	0.017089808
PCED1A	1376.428534	-0.439708183	0.09182049	-4.788780602	1.68E-06	2.66E-05		DPF2	1837.496335	0.323907036	0.07355613	4.40353558	1.07E-05	0.000165153		EPOP	820.8896376	0.650153525	0.146403835	4.440823064	8.96E-06	0.000139598										CBFB	1795.458084	0.279505817	0.071059451	3.933408028	8.37E-05	0.001128582		CALM1	4026.552834	0.163583887	0.051598064	3.170349306	0.001522558	0.017522929
AGO2	3540.979871	0.275885814	0.057717078	4.779968498	1.75E-06	2.78E-05		PFN1	10416.02331	0.188639835	0.042856763	4.401635122	1.07E-05	0.000166407		GPRIN1	960.1323357	0.521807958	0.117557133	4.438760489	9.05E-06	0.000140773										ZNF593	1463.887583	0.308495299	0.078457551	3.932002673	8.42E-05	0.001133854		TTC37	3760.314969	0.173953381	0.054884518	3.169443524	0.001527311	0.017539143
AHDC1	636.5534669	0.569485472	0.119250691	4.775531827	1.79E-06	2.83E-05		ETF1	5980.361983	0.196031728	0.044546586	4.400600499	1.08E-05	0.000167003		ZNF529	363.0385283	-0.815524236	0.183757481	-4.438046452	9.08E-06	0.000141072										NHSL1	374.5401488	-0.600046396	0.152735198	-3.92867135	8.54E-05	0.001147555		RPS6KA2	295.4039626	-0.517544841	0.163304878	-3.169194012	0.001528623	0.017539143
RBM17	3698.609528	0.28001841	0.058634891	4.775627738	1.79E-06	2.83E-05		SMIM12	831.3384405	0.478783403	0.108844758	4.398773195	1.09E-05	0.000168215		PSMB2	3241.441937	0.423587035	0.095459746	4.437336693	9.11E-06	0.000141368										THYN1	782.3816736	0.409615119	0.104266387	3.928544298	8.55E-05	0.001147555		BUB3	4569.50077	0.162233622	0.051193129	3.169050697	0.001529377	0.017539143
HERPUD1	1124.090745	-0.439178254	0.092106687	-4.768147343	1.86E-06	2.93E-05		CTCF	1904.183952	0.30131325	0.068525824	4.397075876	1.10E-05	0.000169333		TWF2	1274.341231	0.506396295	0.114147744	4.436323292	9.15E-06	0.000141865										ZFR	4581.22707	0.194943879	0.049648465	3.926483518	8.62E-05	0.001154691		SCFD1	1013.416578	0.288725825	0.091190445	3.16618507	0.001544525	0.017691996
MAEA	2202.504673	0.342271202	0.07179441	4.767379575	1.87E-06	2.94E-05		VDAC2	4252.235949	0.221098176	0.050304915	4.395160543	1.11E-05	0.00017063		EMC10	793.420679	0.601438739	0.135630555	4.434389714	9.23E-06	0.000142974										UBA52	9182.33824	0.200265113	0.051000849	3.926701533	8.61E-05	0.001154691		DANCR	2733.595515	0.18707292	0.059124534	3.164048965	0.001555906	0.017801397
PDIA3	5090.50448	0.277662733	0.058248613	4.766855698	1.87E-06	2.94E-05		RPS7	17387.97519	-0.150742778	0.034356819	-4.387565	1.15E-05	0.00017641		PFDN2	1344.04925	0.523070541	0.117998304	4.432864918	9.30E-06	0.000143817										CBWD1	746.9431043	0.423344573	0.107835142	3.92584982	8.64E-05	0.001156011		SLC38A1	5642.723594	-0.150344233	0.047525615	-3.163435805	0.001559187	0.017817975
PRDX6	4855.793705	0.246703915	0.051802554	4.762388992	1.91E-06	3.01E-05		CCNB1IP1	1031.996215	-0.407714306	0.092928421	-4.387401632	1.15E-05	0.00017641		TWNK	1063.573261	0.514859471	0.116153097	4.432593559	9.31E-06	0.000143827										PSMD8	4206.687046	0.19916729	0.050734984	3.925640108	8.65E-05	0.001156011		TTN	519.2029802	-0.403143627	0.127662424	-3.157887931	0.001589166	0.018139252
TACC3	4205.383758	0.264463659	0.055545854	4.761177301	1.92E-06	3.02E-05		ECPAS	3799.400069	0.234113681	0.053422476	4.382306821	1.17E-05	0.000180374		NDUFA8	1154.37974	0.587790191	0.132628188	4.431864731	9.34E-06	0.000144143										CBX5	2225.921169	-0.255809095	0.065211507	-3.922760057	8.75E-05	0.001168545		DDX24	3602.091367	0.173643361	0.054996315	3.157363559	0.001592027	0.018150603
ARPC2	2828.295997	0.295983151	0.062185983	4.759644133	1.94E-06	3.04E-05		TP53BP2	2007.746183	0.314824387	0.071869975	4.380471648	1.18E-05	0.000181684		TOR3A	1260.019773	0.494883394	0.111690715	4.43083739	9.39E-06	0.00014455										RPN2	5470.959222	0.185391809	0.047267834	3.922155826	8.78E-05	0.001170102		TNPO1	6061.408812	0.151661881	0.048045057	3.156659425	0.001595876	0.018173181
NT5DC2	4550.433976	0.258718223	0.054371759	4.758319855	1.95E-06	3.05E-05		STRAP	7016.854693	0.192338053	0.043916058	4.37967482	1.19E-05	0.000182134		TPRN	445.0804221	0.719240447	0.162329497	4.43074401	9.39E-06	0.00014455										BOD1L1	2254.431056	-0.265495338	0.067698417	-3.921736276	8.79E-05	0.001170764		BPNT1	1773.208315	0.222801076	0.070605017	3.155598346	0.001601693	0.018218082
LRRC58	2860.732452	0.319889321	0.067224357	4.758532999	1.95E-06	3.05E-05		ALDH2	1189.250319	-0.370440705	0.084598653	-4.378801452	1.19E-05	0.00018265		GTPBP1	1783.289148	0.467179012	0.105453891	4.430173295	9.42E-06	0.000144761										SNX3	2164.376592	0.258484837	0.066014681	3.915565956	9.02E-05	0.001198409		TIMM10	736.973847	0.339961193	0.107768686	3.154545202	0.001607485	0.018241294
DLL1	341.9889397	-0.755410477	0.158858097	-4.755253204	1.98E-06	3.10E-05		THAP4	1579.686635	0.347368071	0.079370089	4.376561444	1.21E-05	0.000184318		UBALD1	865.202753	0.598164357	0.135180174	4.424941451	9.65E-06	0.000148139										SF1	7303.129905	0.170109131	0.043444572	3.915544002	9.02E-05	0.001198409		JMJD6	1223.8953	0.267516651	0.084799754	3.154686635	0.001606706	0.018241294
PLXND1	1078.426292	-0.439117916	0.092362672	-4.754279057	1.99E-06	3.10E-05		FBXO5	1678.681008	-0.336382404	0.076877086	-4.375587316	1.21E-05	0.000184926		MRPL37	5018.152163	0.372052067	0.08414438	4.421591432	9.80E-06	0.000150277										ADCY1	1228.744397	-0.335198372	0.085639364	-3.914068922	9.08E-05	0.001204068		CHD2	1754.639833	-0.238866835	0.075743917	-3.153610822	0.00161264	0.018278465
CGA	63.43077795	-1.839413304	0.386915794	-4.754040369	1.99E-06	3.10E-05		PAK1IP1	854.1011259	0.429320469	0.098212471	4.371343715	1.23E-05	0.000188156		FGFRL1	1152.335211	0.4862188	0.109983988	4.420814414	9.83E-06	0.00015064										COPS5	1259.136097	0.324649343	0.082950013	3.913794982	9.09E-05	0.001204068		LZIC	1091.575672	0.280442395	0.088975808	3.151894898	0.001622147	0.018364813
PPP6C	2344.823581	0.330365771	0.069490878	4.754088282	1.99E-06	3.10E-05		HMG20A	2155.489616	-0.2868042	0.065610813	-4.371294733	1.24E-05	0.000188156		ATP6AP1_1	294.3365863	1.058486699	0.239564754	4.418374071	9.94E-06	0.000152171										UACA	1242.517128	-0.336647095	0.086020676	-3.913560196	9.09E-05	0.001204068		HEATR3	1853.746816	0.226645585	0.07193313	3.150781631	0.001628342	0.018395046
XPO4	2161.658984	0.350632953	0.073780478	4.752381133	2.01E-06	3.12E-05		MBNL2	319.3401621	-0.70242221	0.160880731	-4.366105297	1.26E-05	0.000192454		CCDC71	775.6921427	0.564753378	0.127848483	4.417364705	9.99E-06	0.000152703										SPCS1	1625.881845	0.301751944	0.077136358	3.91192883	9.16E-05	0.001210818		CENPN	1285.526205	0.268882968	0.085339751	3.150735334	0.0016286	0.018395046
KEAP1	2072.186453	0.364973507	0.076795213	4.752555414	2.01E-06	3.12E-05		KEAP1	2091.817281	0.300403901	0.068905469	4.359652501	1.30E-05	0.000197985		TALDO1	2762.267227	0.404777882	0.091649056	4.416607223	1.00E-05	0.000153059										PPP1R8	2069.445138	0.271459938	0.06943682	3.909452315	9.25E-05	0.001221872		ACTL6A	1217.960703	0.268981374	0.08540029	3.149654101	0.001634639	0.018441835
UBTF	4122.858491	0.269424585	0.056722241	4.749893199	2.04E-06	3.16E-05		MAEA	2231.330875	0.286824628	0.065872938	4.354210338	1.34E-05	0.000202729		ISOC2	976.5709058	0.509326127	0.115370696	4.414692336	1.01E-05	0.000154239										CORO1C	3098.365451	0.238121675	0.060984803	3.904606778	9.44E-05	0.001245162		RPS2	70664.04872	0.097584268	0.030993209	3.148569355	0.001640718	0.01848897
FSCN1	3516.260247	-0.286265369	0.060276484	-4.749204833	2.04E-06	3.17E-05		SLC25A44	948.170265	0.418272135	0.096114601	4.351806382	1.35E-05	0.000204487		NDUFAF8	1422.870504	0.554121203	0.125525253	4.414420131	1.01E-05	0.000154252										TSSC4	1045.261385	0.366933378	0.094008768	3.90318249	9.49E-05	0.001251059		DDX50	1666.831553	0.228715548	0.072675541	3.147077324	0.001649113	0.01856207
RHOG	426.4523574	0.668301524	0.140725662	4.748967011	2.04E-06	3.17E-05		NCKAP5L	949.4510403	0.440336566	0.101182578	4.351901029	1.35E-05	0.000204487		UNC45A	2085.604535	0.4959924	0.112367768	4.414009552	1.01E-05	0.000154363										PSMB4	5692.924367	0.20162615	0.051741211	3.896819341	9.75E-05	0.001281395		PABPC1	11824.75253	-0.117800548	0.0374374	-3.146600635	0.001651804	0.018570861
LLGL1	3317.165035	-0.299629229	0.063112569	-4.747536587	2.06E-06	3.18E-05		MIIP	852.2108797	0.444482615	0.102165326	4.350621041	1.36E-05	0.000205355		XPO6	3883.770563	0.371076802	0.084074328	4.413675512	1.02E-05	0.000154421										PDHB	2629.865832	0.256784569	0.065894833	3.896884711	9.74E-05	0.001281395		SLC25A32	910.7161766	0.298496907	0.095207072	3.135238818	0.001717143	0.019260913
BCAM	439.7035318	-0.659294797	0.138990906	-4.743438357	2.10E-06	3.25E-05		BMF	380.1226158	-0.636282076	0.146370439	-4.347066792	1.38E-05	0.000208467		CRELD2	774.7120377	0.620182784	0.140635153	4.409870309	1.03E-05	0.000156976										LINC01000	923.1580083	-0.389103359	0.099960764	-3.892560865	9.92E-05	0.001302594		UPF3B	1217.020402	0.265703423	0.084746939	3.135256878	0.001717037	0.019260913
LBR	5492.900175	0.249326855	0.052569859	4.742771985	2.11E-06	3.25E-05		MID1IP1	2213.90719	-0.295339574	0.067949252	-4.34647279	1.38E-05	0.000208789		SNRNP40	2015.004591	0.418732401	0.094960927	4.40952312	1.04E-05	0.000157044										ATP5MPL	1814.940533	0.2762004	0.070978765	3.891310314	9.97E-05	0.001307811		H3-3B	10999.03454	0.122757464	0.039192366	3.132177917	0.001735147	0.019440442
IFITM3	249.1719944	-0.879594167	0.185473666	-4.742420768	2.11E-06	3.25E-05		LANCL1	1451.003267	-0.33733619	0.077679656	-4.342658128	1.41E-05	0.000211984		AMMECR1	1029.361422	0.51700103	0.11729589	4.40766536	1.04E-05	0.000158212										NCOR2	3310.064358	-0.219416267	0.056446661	-3.887143446	0.000101431	0.00132892		PDS5A	5381.977772	0.152368445	0.048679158	3.130055061	0.001747735	0.019518324
IBTK	1161.815521	-0.420841968	0.088831195	-4.737547096	2.16E-06	3.33E-05		STAU1	3157.732226	0.258341001	0.05948955	4.342628291	1.41E-05	0.000211984		RAB5C	1635.496083	0.442314748	0.100380323	4.406388969	1.05E-05	0.00015891										METTL2A	1587.106812	0.291805673	0.075099297	3.88559795	0.000102078	0.001332938		LARP7	1036.921087	0.294459265	0.09407231	3.13013751	0.001747245	0.019518324
EIF2S2	4422.534102	-0.253527973	0.053520758	-4.737002628	2.17E-06	3.33E-05		C1QTNF6	145.9415158	-1.020210035	0.234957668	-4.342101474	1.41E-05	0.000212246		SAMHD1	1072.062687	0.49401351	0.112117661	4.406205984	1.05E-05	0.00015891										NDUFV2	1213.31912	0.333713111	0.085885254	3.885569364	0.00010209	0.001332938		BOD1	1872.425744	0.230538021	0.073654542	3.129990539	0.001748119	0.019518324
PGGHG	860.8037193	-0.484260178	0.102271005	-4.735068162	2.19E-06	3.36E-05		CEP120	571.1653368	-0.517819205	0.119278301	-4.341269131	1.42E-05	0.000212559		ST6GALNAC4	266.1707357	0.856869072	0.194555215	4.404246226	1.06E-05	0.000159981										CBX6	3250.518986	0.225166658	0.057944096	3.885929289	0.000101939	0.001332938		MRPS35	1521.96086	0.235080024	0.075139887	3.128565054	0.001756621	0.019557455
KMT5A	1504.757049	0.391460902	0.082793268	4.728173075	2.27E-06	3.47E-05		B4GALNT3	1278.336534	0.360404652	0.083151688	4.33430347	1.46E-05	0.000219148		UBE2Z	1815.665369	0.454675242	0.103233054	4.404357182	1.06E-05	0.000159981										PIK3CD	360.2378162	-0.596697198	0.153764109	-3.880601268	0.000104199	0.001358898		CRK	2227.995959	0.207179782	0.066221553	3.12858539	0.0017565	0.019557455
PRKAR2A	3835.238247	0.26417355	0.055877792	4.727702057	2.27E-06	3.48E-05		DBNDD1	1319.348604	0.349795861	0.080718135	4.33354735	1.47E-05	0.000219648		YWHAB	4182.655334	0.391937114	0.089197514	4.394036303	1.11E-05	0.000167492										GCSH	1138.342186	0.341016903	0.087891528	3.87997466	0.000104467	0.001360837		FASTKD5	965.2931669	0.295864165	0.094594198	3.127720001	0.001761679	0.019557455
JPT2	5014.06923	0.241278977	0.051035819	4.727639995	2.27E-06	3.48E-05		ERF	1259.2473	0.376811237	0.086964464	4.332933487	1.47E-05	0.000220008		ELK1	1396.705573	0.470043301	0.106984188	4.393577296	1.12E-05	0.000167651										ITGA2B	301.4480716	-0.638951609	0.164724104	-3.878919928	0.000104921	0.001365181		FAM210B	917.8244478	-0.301699115	0.096454649	-3.127885678	0.001760687	0.019557455
CTDSPL2	1366.688554	-0.423414327	0.089573095	-4.727025778	2.28E-06	3.48E-05		EIF3B	12329.48921	0.159449377	0.036824103	4.330027479	1.49E-05	0.000222674		VPS18	467.3002109	0.664314526	0.151232929	4.392657949	1.12E-05	0.000168167										SNRNP25	1295.381561	0.335906124	0.086660501	3.876115634	0.000106137	0.001379419		GNL3L	2761.071032	0.19064905	0.06095043	3.127936077	0.001760385	0.019557455
SNX10	369.5848885	-0.734758604	0.155617655	-4.721563265	2.34E-06	3.57E-05		CHMP5	1070.384409	-0.385101936	0.088945339	-4.329647175	1.49E-05	0.000222802		TLE2	304.0463169	-0.817079267	0.186025444	-4.392298447	1.12E-05	0.000168251										CELSR2	1223.819519	-0.328981605	0.084885831	-3.875577344	0.000106372	0.001380889		EIF4E	1722.468318	0.234981717	0.075139748	3.127262528	0.001764423	0.01956558
GAS6	331.6806969	-0.813613914	0.172371704	-4.72011296	2.36E-06	3.59E-05		IMP3	1777.635164	0.312263874	0.072139647	4.328602742	1.50E-05	0.000223604		LINC00472	104.2019953	-1.307923694	0.297881422	-4.390752814	1.13E-05	0.000169256										PPM1G	6616.752061	0.16782165	0.043373162	3.869250961	0.00010917	0.001415591		ZNF286A	1517.508507	0.238022697	0.076123876	3.126781101	0.001767315	0.019575324
UBAP2	1576.942692	0.36550913	0.077490509	4.716824459	2.40E-06	3.65E-05		ABI2	2031.662014	-0.304562718	0.070386871	-4.326981897	1.51E-05	0.000224997		ATG101	561.5299337	0.735964607	0.167707399	4.388384835	1.14E-05	0.000170911										TET1	668.1139985	-0.448883234	0.116069911	-3.867352261	0.000110023	0.001425024		NUP88	1817.795992	0.22949492	0.073473853	3.12349104	0.001787193	0.019772984
NOXA1	262.0281561	-0.8724875	0.185016419	-4.715730125	2.41E-06	3.66E-05		PSMB10	447.8189599	0.578401203	0.133742165	4.324748313	1.53E-05	0.000227028		CAPRIN2	508.9286507	-0.641131565	0.146166107	-4.386321679	1.15E-05	0.000172341										PSMD6	3177.878542	0.219913016	0.056882318	3.866105054	0.000110587	0.001430692		MYC	8781.693914	-0.122149084	0.039130216	-3.121605191	0.00179868	0.019877455
DGCR6	321.3491399	-0.802251187	0.170159641	-4.714697214	2.42E-06	3.68E-05		RANBP1	6644.230774	0.184753032	0.042763322	4.32036202	1.56E-05	0.000231323		SLC35E2A	332.1777276	-0.759415591	0.173248882	-4.383379475	1.17E-05	0.000174337										DNHD1	341.8420429	-0.598587425	0.154890465	-3.864585363	0.000111278	0.001437987		KDELR2	5451.883926	0.142993747	0.045822876	3.120575531	0.00180498	0.01990206
COL5A1	214.6336797	-0.984439794	0.20892087	-4.712022274	2.45E-06	3.72E-05		TMEM51	277.7287196	0.727965381	0.168606877	4.31753079	1.58E-05	0.000234041		SCAF1	3396.385754	0.480493379	0.109618734	4.383314432	1.17E-05	0.000174337										DYNC1LI1	1592.015095	0.290873229	0.075308238	3.862435734	0.000112262	0.001449051		SPTLC1	2000.765794	0.218755184	0.07010098	3.120572411	0.001804999	0.01990206
EML2	448.6149742	-0.648258238	0.137599417	-4.711199025	2.46E-06	3.73E-05		RAD54L2	1567.380901	0.325245395	0.075378694	4.314818653	1.60E-05	0.000236662		JMJD4	1333.935335	0.525595631	0.120048413	4.378197256	1.20E-05	0.000178275										BPTF	2300.149951	-0.261116235	0.067646668	-3.86000144	0.000113386	0.001461897		PGM2	1476.614212	0.242866918	0.077882805	3.118363795	0.001818582	0.020029114
CELSR1	1372.394225	-0.391470632	0.083092805	-4.71124586	2.46E-06	3.73E-05		UNKL	708.8037548	0.473526733	0.10983464	4.311269499	1.62E-05	0.000240219		CCDC191	175.4264484	-1.035341032	0.236616378	-4.375610172	1.21E-05	0.000180196										RPL22L1	495.2039619	0.535451434	0.138798381	3.857764247	0.000114429	0.001473663		ANKRD11	4710.726044	-0.154397631	0.049546133	-3.116239779	0.001831733	0.020151131
RELA	1674.598439	0.356995903	0.075871759	4.705254096	2.54E-06	3.84E-05		PRIM1	1012.442868	-0.402233436	0.093356657	-4.30856727	1.64E-05	0.000242895		TBRG4	2055.993501	0.410435741	0.0938415	4.373712474	1.22E-05	0.000181562										SNRPD3	4995.528675	0.184065058	0.04773707	3.855809697	0.000115347	0.001483802		EPAS1	752.7306193	-0.324055737	0.104028498	-3.115066958	0.001839032	0.020175311
EP300	2546.629959	0.316099598	0.067194065	4.704278563	2.55E-06	3.85E-05		USP36	2180.186583	0.285689617	0.066329991	4.307095683	1.65E-05	0.000244237		JPT2	3387.937295	0.381561261	0.087253129	4.373038121	1.23E-05	0.000181915										MARCKSL1	6039.676014	0.173827741	0.045113823	3.853092641	0.000116635	0.00149867		CDC37	6167.330444	0.141906442	0.045557279	3.114901594	0.001840063	0.020175311
SSB	4517.230677	0.260229937	0.055338237	4.702533946	2.57E-06	3.88E-05		LMX1B	917.9950826	0.418634095	0.097234017	4.30542839	1.67E-05	0.000245804		SDF4	1543.266184	0.447210322	0.102299711	4.371569727	1.23E-05	0.000182934										PPP1CC	7149.634988	0.163158394	0.042363963	3.851348725	0.000117469	0.001507675		TNPO2	3886.942131	0.174494851	0.056019642	3.114886936	0.001840154	0.020175311
ARHGAP17	1363.349016	0.391265532	0.08321342	4.701952307	2.58E-06	3.89E-05		ANKRD52	3034.437279	0.250552205	0.058249222	4.301382863	1.70E-05	0.000250051		OGFOD1	1199.875105	0.475384453	0.108753414	4.37121407	1.24E-05	0.000183023										TMBIM6	9111.700005	0.152084111	0.039577882	3.842654112	0.000121711	0.001560351		FASTKD1	1143.812313	0.266772635	0.08565825	3.114383458	0.001843298	0.020187015
ERF	1240.209568	0.424939994	0.090407861	4.700254902	2.60E-06	3.91E-05		GNA11	2175.937071	0.283722074	0.065965061	4.301096242	1.70E-05	0.000250091		IGDCC4	458.1973954	-0.720646467	0.164906821	-4.370022179	1.24E-05	0.000183815										VGLL3	298.9530869	-0.665683864	0.173302235	-3.841172982	0.000122448	0.001568023		LGALS3BP	5595.88064	-0.143911894	0.046229161	-3.113011153	0.00185189	0.020235689
SLC20A1	4269.076547	0.27118063	0.057712698	4.698803582	2.62E-06	3.94E-05		MUTYH	476.654851	-0.565136127	0.131437417	-4.299659408	1.71E-05	0.000251432		LDLR	865.448826	0.525471533	0.12030683	4.367761433	1.26E-05	0.000185516										HAT1	2866.721068	0.23312469	0.060720708	3.839294674	0.000123388	0.001578284		BAIAP2	834.1321612	0.310485889	0.099738191	3.113009011	0.001851904	0.020235689
SNTG2-AS1	176.6124429	-1.030244732	0.219279667	-4.698314017	2.62E-06	3.94E-05		PSMB4	5036.411426	0.222322417	0.051712171	4.299228101	1.71E-05	0.000251637		WDR3	2125.213559	0.425646469	0.097504385	4.365408476	1.27E-05	0.000187238										SAAL1	1321.396942	0.313161789	0.081625207	3.836581873	0.000124759	0.001594013		ATG5	955.0300861	0.293646156	0.094349203	3.112333201	0.001856149	0.020259311
EFHD2	1881.700964	0.344448871	0.073336529	4.696825376	2.64E-06	3.96E-05		ADAR	8637.873785	0.18135135	0.042186593	4.29879104	1.72E-05	0.000251848		LLGL1	2081.427959	0.413581628	0.094744193	4.365245116	1.27E-05	0.000187238										DPH3	1191.510771	0.330160311	0.086101758	3.834536233	0.000125801	0.001604279		LRIG1	2496.847844	-0.19271553	0.061933217	-3.111666725	0.001860344	0.020282337
SMARCE1	3492.123512	0.272028766	0.057917486	4.6968331	2.64E-06	3.96E-05		CIR1	592.5463748	-0.510386054	0.118735819	-4.298501161	1.72E-05	0.000251893		GET4	1273.505346	0.494032507	0.113188409	4.364691701	1.27E-05	0.000187492										FAM149A	196.292505	-0.783786592	0.204406491	-3.834450592	0.000125845	0.001604279		ABCE1	6616.431407	0.135720777	0.043632088	3.110572588	0.00186725	0.020329892
H2AX	2558.756634	0.323340274	0.068849238	4.696352275	2.65E-06	3.97E-05		ELP1	3458.149631	0.246915697	0.057488407	4.29505199	1.75E-05	0.000255552		SORD	1222.34506	0.481943535	0.110424742	4.364452448	1.27E-05	0.000187492										BANF1	3695.066216	0.22257743	0.058120789	3.829566533	0.000128369	0.001634616		FAT1	3737.077781	-0.176528197	0.056755751	-3.110313819	0.001868887	0.020329892
RNF114	1751.967852	0.350907508	0.074796022	4.691526376	2.71E-06	4.06E-05		DFFB	676.718664	0.47433422	0.110500297	4.292605839	1.77E-05	0.000258094		RTL6	1564.112957	0.453642832	0.104035173	4.360475584	1.30E-05	0.000190716										MRPL9	1439.318072	0.31676293	0.082778211	3.826646248	0.000129901	0.001651403		PTS	746.6656183	0.342226927	0.110044116	3.109906638	0.001871465	0.020335191
LRP5	1406.932095	-0.38598566	0.082329077	-4.688327316	2.75E-06	4.12E-05		EDC4	3465.65398	0.238228673	0.055612824	4.283700361	1.84E-05	0.000268347		AGAP3	3431.136295	0.445892059	0.102273821	4.359786832	1.30E-05	0.000191101										CLCN7	2026.442256	-0.260674162	0.06812342	-3.826498477	0.000129979	0.001651403		TMEM33	2573.898291	0.195568457	0.06291549	3.108430972	0.001880836	0.020414205
TMED9	2633.052056	0.315156192	0.067245584	4.686645149	2.78E-06	4.15E-05		LUC7L2	974.5787542	0.44662826	0.104391255	4.278406865	1.88E-05	0.000274498		TRIM11	2100.016323	0.442006097	0.101394491	4.35927132	1.30E-05	0.000191336										COPS3	4039.442688	0.196626841	0.05141698	3.824161639	0.000131218	0.001665276		FOXO3	2071.001121	-0.208992118	0.067244566	-3.10794063	0.001883959	0.020425309
CAD	5887.621958	0.248917639	0.05311855	4.68607744	2.78E-06	4.15E-05		SEPTIN11	3578.707283	0.250533845	0.058567368	4.277703642	1.89E-05	0.000275057		GPRC5B	315.6720469	0.775701114	0.178074366	4.356051527	1.32E-05	0.000193951										ATM	1644.276226	-0.301051328	0.07877321	-3.821747637	0.000132509	0.001679785		HAX1	3032.649194	0.186769243	0.060110239	3.107111947	0.001889248	0.020459845
EXOC3-AS1	176.3974859	-1.022170764	0.218251493	-4.683453698	2.82E-06	4.20E-05		TXNIP_1	100.8152591	-1.22660136	0.286766271	-4.277355756	1.89E-05	0.000275178		TMED3	2088.403224	0.432996021	0.099437161	4.354468871	1.33E-05	0.000195137										TNFRSF10D	202.289076	0.759597563	0.198898976	3.819011925	0.000133987	0.001696623		SEC11C	713.6941634	0.356640925	0.114835058	3.105679846	0.001898421	0.020536316
EDC4	3411.198263	0.286742948	0.061227196	4.683261122	2.82E-06	4.20E-05		DNAJC2	1260.832985	0.376069703	0.087956933	4.27561185	1.91E-05	0.00027703		BTAF1	2287.436168	-0.417492237	0.095961251	-4.350633542	1.36E-05	0.000197946										TMEM183A	2454.18837	0.241186773	0.06318566	3.817112502	0.000135023	0.001707825		AGRN	1381.735333	-0.249631291	0.080451964	-3.102861357	0.001916594	0.020709863
BCR	2351.200455	0.322144731	0.06878322	4.683478502	2.82E-06	4.20E-05		GOLGA3	1841.815641	0.303791972	0.071057235	4.275313725	1.91E-05	0.00027709		TIMM10	444.8509686	0.735168347	0.168981039	4.350596673	1.36E-05	0.000197946										PPP4R1	1381.205239	0.312060356	0.081779111	3.815893228	0.000135691	0.001714368		CBWD1	736.8657024	0.326197766	0.105221586	3.100103108	0.001934533	0.020880502
DDIT3	174.8303833	-1.041175734	0.222356884	-4.682453351	2.83E-06	4.21E-05		SLC9A1	638.7155562	0.504886974	0.118205632	4.271259888	1.94E-05	0.000281861		SNX11	445.5821117	0.701189375	0.161170639	4.350602443	1.36E-05	0.000197946										HMGN3	1033.518533	0.345818737	0.090688981	3.813238765	0.000137157	0.001730964		KLHL24	565.8678576	-0.386166517	0.124620045	-3.098751213	0.001943381	0.02092955
RPA3	802.0618393	-0.513433757	0.1097586	-4.677845337	2.90E-06	4.30E-05		ADNP2	1073.692166	0.377213802	0.088396569	4.267290087	1.98E-05	0.000286541		PPP1R3E	380.5621417	-0.728425438	0.167593476	-4.346383011	1.38E-05	0.000201559										UTP11	1587.462524	0.293491259	0.076996999	3.811723364	0.000138001	0.00173389		LINC01000	973.2395579	-0.297375103	0.095964448	-3.098804909	0.001943029	0.02092955
DDB1	10244.90845	0.197992653	0.042327849	4.677597764	2.90E-06	4.30E-05		HSPA1B_2	79.59980515	1.377114688	0.322729379	4.267088084	1.98E-05	0.000286541		ARF4	2490.849362	0.397140566	0.091427778	4.343762619	1.40E-05	0.00020359										TRMT10C	1855.215648	0.296313962	0.077737513	3.811724232	0.000138001	0.00173389		POLR2L	2045.412561	0.23978305	0.077408729	3.097622892	0.001950795	0.02098295
RANBP2	6471.41895	0.262181333	0.056158025	4.668635224	3.03E-06	4.49E-05		MTHFD1	6650.471421	0.187112626	0.043855831	4.26653928	1.99E-05	0.000286926		TBC1D9B	4278.58027	0.36356223	0.08369895	4.34368924	1.40E-05	0.00020359										TRMT112	2454.662099	0.247346871	0.064886416	3.811997735	0.000137848	0.00173389		SLC39A6	4103.875754	0.160369869	0.051776637	3.09734042	0.001952655	0.02098295
HDLBP	14634.98812	0.208115409	0.044593173	4.666979125	3.06E-06	4.52E-05		IFFO2	747.5929159	0.479789446	0.112488928	4.26521486	2.00E-05	0.000288312		PCNX3	2012.394202	0.432939772	0.099687599	4.342965202	1.41E-05	0.000204034										THAP11	1330.392804	0.310499486	0.081451518	3.812077324	0.000137804	0.00173389		GPN1	1319.935781	0.250558811	0.080964195	3.094686636	0.001970209	0.021148218
UBE2L6	259.8971264	-0.874965978	0.187767957	-4.65982584	3.16E-06	4.67E-05		UBE2J2	1958.159485	0.320514796	0.075174435	4.263614311	2.01E-05	0.000290063		ENTR1	2042.425289	0.413896392	0.095341064	4.341218519	1.42E-05	0.000205434										MTCH2	2415.242086	0.242735087	0.063720802	3.809353942	0.00013933	0.00174865		TXNDC17	850.1080753	0.36692142	0.118640675	3.092711842	0.001983366	0.021265972
ADGRB2	659.3129864	-0.543593629	0.116662976	-4.659521368	3.17E-06	4.67E-05		RRM2	4380.526096	0.215544135	0.050632635	4.257019879	2.07E-05	0.000298417		RPL29	38525.46177	-0.317016582	0.073038053	-4.340430359	1.42E-05	0.000205712										CTNNB1	9908.44818	0.146774377	0.038545557	3.807815665	0.0001402	0.001754711		DYNLL1	2685.118537	0.182560131	0.059057549	3.091224332	0.00199333	0.021349264
TUBB6	1614.510222	0.376366625	0.080827419	4.656422643	3.22E-06	4.74E-05		SF3A1	5159.968756	0.203954391	0.047947175	4.253731153	2.10E-05	0.0003025		SNRNP25	763.8883582	0.582739409	0.134253109	4.340602722	1.42E-05	0.000205712										SHISA2	2450.803637	-0.24952272	0.06552772	-3.807895646	0.000140154	0.001754711		FBF1	711.2244017	-0.33329004	0.10791764	-3.088374065	0.00201255	0.021531404
EYA3	1411.888407	0.381765324	0.082058187	4.652373382	3.28E-06	4.82E-05		RIOX1	477.961767	0.558565823	0.131347941	4.252566263	2.11E-05	0.000303741		PPP1R12C	1897.24899	0.521826433	0.120242231	4.339793331	1.43E-05	0.00020608										NIPA2	1832.522347	0.275403731	0.072328526	3.807677918	0.000140278	0.001754711		ENY2	1186.761693	0.267028718	0.086497151	3.087138874	0.002020932	0.021597318
KLF9	1165.10403	-0.411640478	0.08848013	-4.65234937	3.28E-06	4.82E-05		TNFRSF10D	421.4768527	0.588784776	0.138504923	4.251002501	2.13E-05	0.000305531		MFN2	2130.26084	0.413275762	0.095237041	4.339443515	1.43E-05	0.000206178										CNOT7	2433.600477	0.25719108	0.067556494	3.807051937	0.000140633	0.001757217		TCAF1	1283.862813	-0.257516312	0.083468277	-3.085199817	0.002034154	0.021714766
CARNMT1	761.2463998	0.517289447	0.11120086	4.651847558	3.29E-06	4.83E-05		BBS10	448.0584719	-0.57726627	0.135829495	-4.24993312	2.14E-05	0.000306654		SEC61G	1538.150814	0.492717953	0.113558337	4.338897222	1.43E-05	0.000206462										UTP3	989.8228175	0.352463027	0.092595587	3.8064776	0.00014096	0.001759362		ATP5PD	1942.594192	0.210096941	0.068152894	3.082729553	0.002051115	0.021847853
FOS	502.6350921	-0.611912159	0.131554163	-4.651408538	3.30E-06	4.83E-05		SFI1	750.1702142	-0.446590123	0.10511994	-4.248386399	2.15E-05	0.000308437		ARPC5	2225.01718	0.474473018	0.109363625	4.338490243	1.43E-05	0.000206615										JAGN1	957.2030731	0.357713983	0.09403905	3.803887667	0.000142443	0.001773961		XRCC6	17160.72071	0.102709372	0.033314783	3.0829969	0.002049273	0.021847853
APEH	2144.578513	-0.333421059	0.071689838	-4.650883109	3.31E-06	4.84E-05		NFYB	516.4571634	-0.542833103	0.127830661	-4.246501579	2.17E-05	0.000310699		NDUFAF6	591.9922479	-0.598807	0.138034686	-4.338090799	1.44E-05	0.000206761										UTP6	3390.500848	0.216974173	0.057039853	3.803904833	0.000142433	0.001773961		PLEKHM3	612.1180268	-0.363278178	0.117891013	-3.081474746	0.002059779	0.021896304
DICER1	2715.890765	0.306643556	0.065970976	4.648158557	3.35E-06	4.90E-05		SLC6A6	1432.353526	0.330206461	0.077852499	4.241436874	2.22E-05	0.000317444		RGS10	462.1913554	-0.653354874	0.150672813	-4.336249261	1.45E-05	0.000208039										SSRP1	14519.08498	0.135533475	0.035662396	3.800459002	0.000144428	0.001796714		ECHDC1	1566.512183	0.235328883	0.076370301	3.081418829	0.002060166	0.021896304
TTK	1429.874163	-0.447401302	0.096308993	-4.645477955	3.39E-06	4.95E-05		ATP6V0E2	2528.075222	0.268529392	0.063316712	4.241050759	2.22E-05	0.000317641		UBFD1	2415.870981	0.412036499	0.095020208	4.336303918	1.45E-05	0.000208039										TRMT61A	735.4410462	0.405050707	0.10687147	3.790073317	0.000150603	0.001871471		CDK2AP1	1370.948989	0.260271272	0.084506327	3.079902788	0.002070682	0.021984039
FBH1	2266.746242	0.31476707	0.067757209	4.645514101	3.39E-06	4.95E-05		WDR6	4725.233479	0.214651623	0.05062393	4.240121666	2.23E-05	0.000318607		RAB2B	514.1938186	-0.64180954	0.148096751	-4.333717903	1.47E-05	0.000210214										DNAJC8	4134.837631	0.209478274	0.055282801	3.789212399	0.000151126	0.001875911		ARF1	10385.48292	0.117134736	0.03804241	3.079056637	0.002076572	0.021998543
DUS3L	1176.416219	0.41203074	0.088723778	4.643971999	3.42E-06	4.98E-05		TRMU	844.9014719	0.435906022	0.102851536	4.238206239	2.25E-05	0.000320984		CSNK1G2	3142.335907	0.443339361	0.102321341	4.332814225	1.47E-05	0.000210846										SDF2L1	1045.513389	0.370312602	0.097793633	3.786673926	0.000152677	0.001893098		SGO2	1159.416109	0.264165476	0.085789895	3.079214348	0.002075473	0.021998543
FKBP1A	4309.747648	0.255844678	0.055108269	4.642582323	3.44E-06	5.01E-05		ATIC	4450.715793	0.2273511	0.053667352	4.236301771	2.27E-05	0.000322654		OFD1	916.2661604	-0.536123396	0.123795431	-4.330720391	1.49E-05	0.000212627										CCNA2	2722.177001	0.2264667	0.059828038	3.785293759	0.000153527	0.001901555		GALNT12	293.4211222	-0.505843232	0.16442804	-3.076380603	0.002095302	0.022172809
FZD8	1069.481418	0.476350343	0.10263056	4.641408384	3.46E-06	5.04E-05		GAPVD1	2793.702756	0.251247074	0.059304968	4.2365266	2.27E-05	0.000322654		CEP290	1252.863544	-0.538001738	0.124271159	-4.329256629	1.50E-05	0.000213809										TCEAL9	1494.854215	0.290768725	0.076947834	3.778777234	0.0001576	0.001949874		CD2BP2	3304.454087	0.167340866	0.054519961	3.069350456	0.002145248	0.022676668
NINL	735.74468	-0.519527682	0.111963257	-4.640162264	3.48E-06	5.06E-05		LDHA	17572.20705	0.144275263	0.034055751	4.23644342	2.27E-05	0.000322654		PLAC1	310.9624347	-0.768596945	0.177569528	-4.328428172	1.50E-05	0.000214379										U2AF2	9009.110826	0.161826906	0.042841276	3.777359592	0.0001585	0.001958864		HTT	4735.998831	-0.149138833	0.048600589	-3.068663083	0.002150189	0.022704225
C10orf95-AS1	400.2702594	-0.676758592	0.145936144	-4.637361073	3.53E-06	5.12E-05		KCNK5	374.1055397	0.632821362	0.149408498	4.235511174	2.28E-05	0.000322731		ANAPC1	2192.628814	0.44149572	0.102057395	4.325955225	1.52E-05	0.00021656										H3-3A	5588.086688	0.173823793	0.046037369	3.775710819	0.000159552	0.00196937		RNR1	22518.06673	-0.349413855	0.113908972	-3.067483175	0.002158696	0.022769327
SLC25A44	938.9566946	0.478057274	0.103095606	4.637028616	3.53E-06	5.13E-05		NAGLU	1147.209385	-0.377147318	0.08904249	-4.235588173	2.28E-05	0.000322731		DCUN1D4	1165.938698	-0.506056366	0.116993225	-4.325518544	1.52E-05	0.000216751										CDC42BPA	1753.46899	-0.280756635	0.07436309	-3.775483725	0.000159697	0.00196937		PSMG1	1245.705568	0.268315871	0.087670662	3.06049784	0.002209694	0.023281982
LTBP1	501.9184947	-0.608763945	0.131294653	-4.636624034	3.54E-06	5.13E-05		KHSRP	16193.12282	0.145758071	0.034412905	4.235564229	2.28E-05	0.000322731		API5	3076.31096	0.403211302	0.093258085	4.323606918	1.53E-05	0.000218399										NAA20	1557.266298	0.286778293	0.075977171	3.774532405	0.000160308	0.001974751		POLR2H	1895.743237	0.227915559	0.074500255	3.059258773	0.002218854	0.023353198
ZNF783	928.4390116	0.461651208	0.099574991	4.636216396	3.55E-06	5.14E-05		UBE2Z	1959.14787	0.292439876	0.069078204	4.233460877	2.30E-05	0.000325333		GET3	1365.43394	0.547780256	0.126731695	4.322361931	1.54E-05	0.000219395										HAX1	2999.1972	0.223735199	0.059280056	3.774206941	0.000160517	0.001975184		CLK4	291.597255	0.518209562	0.169432285	3.05850542	0.002224441	0.023386686
EFTUD2	6149.31019	0.224432627	0.048426263	4.634522913	3.58E-06	5.17E-05		MIEF1	3013.819352	0.242983914	0.05742408	4.231394116	2.32E-05	0.00032798		TRIM66	361.8609825	-0.721154626	0.166967151	-4.319140754	1.57E-05	0.000222378										DENR	3312.28776	0.220880763	0.058540292	3.773140758	0.000161205	0.001981496		METTL16	1853.559422	0.212092194	0.06937222	3.05730728	0.002233352	0.02345502
NANS	1773.349406	0.35929039	0.077555717	4.632674473	3.61E-06	5.21E-05		ZC3HC1	856.1050071	0.415977166	0.098389975	4.227840957	2.36E-05	0.000332535		GLRX5	1513.874345	0.582429509	0.13487365	4.318334292	1.57E-05	0.000222948										TOP1	3654.520083	0.200444674	0.053141656	3.771893657	0.000162013	0.001989271		VRK1	1123.066809	0.263194842	0.086099819	3.056857098	0.002236709	0.023464933
SPCS2	1325.487004	0.389441231	0.084089295	4.631281924	3.63E-06	5.24E-05		MAF	401.0042754	-0.607622767	0.143780237	-4.226052063	2.38E-05	0.000334765		PLCB3	1093.702813	0.489079251	0.113265071	4.318005974	1.57E-05	0.000223036										CBWD2	867.4258925	0.374693964	0.0993957	3.769720046	0.000163431	0.002004503		SERPINF1	1167.550111	-0.26304029	0.086077372	-3.055858752	0.002244169	0.023517832
SERPINF1	875.1778897	-0.525803237	0.113546963	-4.630711575	3.64E-06	5.25E-05		LRRC40	1283.088398	-0.356578192	0.084402574	-4.224731255	2.39E-05	0.00033637		ZNF282	2206.560128	0.43910233	0.101720718	4.31674429	1.58E-05	0.000223825										COL6A2	835.3731034	-0.382423065	0.1015019	-3.767644381	0.000164795	0.002019053		BAK1	1511.708747	0.230874606	0.075575425	3.054889965	0.002251431	0.023568533
COL18A1	1345.619336	-0.465070261	0.100478473	-4.628556213	3.68E-06	5.30E-05		PCMTD2	922.5202595	-0.403676281	0.095588323	-4.223071076	2.41E-05	0.000338491		GCDH	506.311152	0.675191041	0.156406457	4.316900049	1.58E-05	0.000223825										EIF3J	3167.326763	0.21545641	0.057209529	3.766093081	0.000165822	0.002029439		CNN3	3247.502898	0.171496152	0.05615649	3.053897297	0.002258894	0.023570541
FAM120A	3788.753745	0.2961989	0.063999208	4.6281651	3.69E-06	5.30E-05		CHORDC1	2407.755997	0.264451079	0.062707135	4.217240625	2.47E-05	0.000346983		PLK1	3351.624043	0.400189524	0.092715169	4.316332805	1.59E-05	0.000223999										MRPL21	2032.962452	0.284120086	0.075455687	3.765389965	0.000166289	0.002032963		AUTS2	984.5678625	-0.285743305	0.093561715	-3.054062272	0.002257652	0.023570541
ICA1	134.2736437	-1.16517394	0.251801595	-4.627349313	3.70E-06	5.32E-05		RHOG	425.1647923	0.579909588	0.137592957	4.214674955	2.50E-05	0.000350193		ICAM5	500.0897886	-0.685901795	0.159054641	-4.312365797	1.62E-05	0.000227809										IMP3	2291.618744	0.246811386	0.065578356	3.76361044	0.000167478	0.002045285		CCDC47	4126.450967	0.153327128	0.050200081	3.054320346	0.002255711	0.023570541
TOR1AIP2	1680.916514	0.369598104	0.080033471	4.618044142	3.87E-06	5.56E-05		ATXN7L3B	2228.904516	-0.273074613	0.064791331	-4.214678243	2.50E-05	0.000350193		TRIM65	2194.740223	0.427717147	0.099205095	4.311443341	1.62E-05	0.000228513										TMED7	1111.704922	0.345080849	0.091739011	3.761549683	0.000168864	0.002059994		CDV3	5446.033638	0.148960376	0.048801579	3.052367931	0.002270436	0.023665586
MED17	710.2704413	0.507748421	0.110041453	4.614155921	3.95E-06	5.65E-05		PTPN18	731.0768577	-0.453906293	0.107830279	-4.20945117	2.56E-05	0.000358002		HOXA10	810.2777854	0.535463366	0.124270128	4.30886631	1.64E-05	0.000230674										PACS1	699.086877	-0.456997246	0.121527127	-3.760454608	0.000169605	0.002066808		MFN1	1206.694841	0.254366097	0.083486732	3.046784686	0.002313033	0.024076904
TBX2	546.511863	0.574235057	0.124448196	4.614249733	3.95E-06	5.65E-05		NRARP	2202.031281	0.27133888	0.064473724	4.208518803	2.57E-05	0.000359095		SAC3D1	974.362091	0.611573399	0.141941066	4.30864312	1.64E-05	0.000230674										POP1	1041.799478	0.344209224	0.091564271	3.759208917	0.000170451	0.002072668		PGRMC1	3752.267417	0.158747096	0.052107189	3.046548823	0.002314849	0.024076904
MED24	4134.764546	0.249156415	0.054006523	4.613450402	3.96E-06	5.66E-05		SLC45A4	381.5334343	0.61201326	0.145448836	4.207756334	2.58E-05	0.00035979		PSMF1	2344.23192	0.405218194	0.094128522	4.304945872	1.67E-05	0.000234307										PNP	3098.958414	0.217436144	0.057838507	3.759366448	0.000170344	0.002072668		SRRM1	4210.426794	0.15827976	0.05200115	3.04377421	0.002336304	0.0242741
SLC25A25-AS1	310.6357484	0.752380851	0.163146517	4.611688098	3.99E-06	5.71E-05		RPL23	18061.91703	-0.147847848	0.035138328	-4.20759491	2.58E-05	0.00035979		TRPC1	557.7839278	-0.616171198	0.143346463	-4.298475059	1.72E-05	0.000240991										QTRT2	1561.373067	0.285526873	0.076006591	3.756606739	0.000172233	0.002092084		OAT	3241.063201	0.16941997	0.055766421	3.038028375	0.002381315	0.024715359
VPS18	629.702793	0.554364225	0.120232647	4.610762871	4.01E-06	5.73E-05		FAM155B	903.0008388	0.417538956	0.099254963	4.206731257	2.59E-05	0.000360779		MESD	1403.467579	0.46055453	0.107207653	4.295910942	1.74E-05	0.000243531										LMAN2	3392.179422	0.213180916	0.056784905	3.754182856	0.000173908	0.002110169		EGR1	2703.02453	-0.196447657	0.064704245	-3.036086085	0.002396709	0.024848611
COL5A2	134.3165551	-1.200239473	0.260387505	-4.609435741	4.04E-06	5.76E-05		SLC23A2	1368.124858	0.339279316	0.080702498	4.204074538	2.62E-05	0.000364651		TRNG	1088.881072	-0.481703674	0.112143159	-4.295435193	1.74E-05	0.000243791										TIMM50	4001.596014	0.2119992	0.056562601	3.748045475	0.000178218	0.002160154		POLR3G	963.2195641	0.285764831	0.094192656	3.033833451	0.002414677	0.025008236
PRSS30P	104.0742503	-1.362537119	0.295743782	-4.607153907	4.08E-06	5.81E-05		ZNF480	428.2502607	0.572277242	0.136154318	4.20315163	2.63E-05	0.000365749		HMOX1	519.0663039	0.682282506	0.158915116	4.293377024	1.76E-05	0.000245798										TMEM14B	2354.513865	0.239199505	0.063841804	3.746753519	0.000179138	0.002168985		ERH	3087.42236	0.180987285	0.05966606	3.033337269	0.002418651	0.025022748
IPO13	1201.484657	0.426935607	0.092776854	4.601746947	4.19E-06	5.96E-05		RPS23	14672.45393	-0.159125921	0.037873401	-4.20152186	2.65E-05	0.000367998		ELL	542.2792858	0.780122806	0.18186282	4.289622279	1.79E-05	0.000249721										JMJD6	1218.497089	0.321489108	0.085889535	3.743053307	0.000181798	0.00219884		FAM98A	1825.837184	0.218503396	0.072078152	3.031478883	0.002433589	0.025142888
RHOT1	790.1044954	-0.51863375	0.112750449	-4.599837567	4.23E-06	6.01E-05		ACTR1B	1275.61762	-0.355261055	0.08460915	-4.19884914	2.68E-05	0.00037197		SYT16	123.7265819	-1.223625033	0.28530764	-4.288791675	1.80E-05	0.000250388										COA7	1978.525904	0.262781198	0.070214854	3.742530021	0.000182177	0.002201076		CNOT7	2444.341821	0.202676912	0.066862485	3.031250069	0.002435435	0.025142888
PLA2G6	224.8727778	-0.925609925	0.201304643	-4.598055531	4.26E-06	6.05E-05		STAT5B	1543.81067	-0.338558701	0.080675111	-4.196569361	2.71E-05	0.000375331		PXMP2	805.1755495	0.551806602	0.128719537	4.286890814	1.81E-05	0.000251998										PSMG3	2249.749281	0.254291694	0.06797726	3.740834704	0.00018341	0.002213618		TMEM14A	458.3817789	0.399589723	0.131848257	3.03067885	0.002440046	0.025163786
WASF1	1423.270743	0.371339801	0.080775431	4.597187463	4.28E-06	6.07E-05		IPO13	1211.366374	0.360356279	0.085936811	4.193270323	2.75E-05	0.000380427		XBP1	3299.986058	0.377919165	0.088153138	4.287075584	1.81E-05	0.000251998										HBS1L	2635.811285	0.246069871	0.065800501	3.739635216	0.000184287	0.002220724		RBX1	1496.758436	0.231862123	0.076611733	3.026457116	0.002474379	0.025490824
RRAS	154.9859394	-1.06849659	0.232493419	-4.595814343	4.31E-06	6.11E-05		PRDX6	4933.48315	0.198140787	0.047261444	4.192440442	2.76E-05	0.000381415		GRPEL1	1263.34456	0.457839363	0.107053121	4.276749334	1.90E-05	0.000263469										ALDH18A1	4024.805389	0.196077581	0.05243425	3.739494332	0.000184391	0.002220724		NDUFB8	3231.417488	0.184913914	0.061143681	3.024252254	0.002492485	0.025650178
TDG	1948.81703	0.353928768	0.077045482	4.593764053	4.35E-06	6.16E-05		B3GALT6	1708.533407	0.305152417	0.072831185	4.189859309	2.79E-05	0.000385368		SNAP47	1439.766762	0.441528247	0.103279853	4.275066576	1.91E-05	0.000265087										LAPTM4B	3727.455937	0.20447063	0.054716153	3.736933574	0.000186278	0.002241072		ARL1	1376.29087	0.243650014	0.080633079	3.021712872	0.002513488	0.02583898
SMIM12	812.5582642	0.507509228	0.110495843	4.59301648	4.37E-06	6.17E-05		SLC25A5	6825.173188	0.180946199	0.043194783	4.189075303	2.80E-05	0.000386291		SF3B2	6263.803971	0.339793952	0.079490089	4.274670658	1.91E-05	0.000265087										DANCR	2704.612797	0.224952063	0.060207024	3.736309288	0.000186741	0.002241881		PRDX1	8147.269226	0.141569193	0.046862735	3.020933221	0.002519969	0.025850951
ADD3	1345.708444	-0.386241207	0.084092839	-4.593033242	4.37E-06	6.17E-05		PAN2	1050.710844	-0.376174593	0.089814667	-4.188342567	2.81E-05	0.000387128		MRM3	713.3488793	0.616433528	0.144204929	4.274704969	1.91E-05	0.000265087										IPO5	12343.85717	0.139678946	0.037383444	3.736385179	0.000186685	0.002241881		ATG2A	1010.828771	-0.278322499	0.0921225	-3.021221728	0.002517569	0.025850951
SKI	2705.58801	0.287119982	0.062533825	4.591434857	4.40E-06	6.21E-05		VPS18	640.5960963	0.513284675	0.122574058	4.187547364	2.82E-05	0.000388074		KLRG2	358.6886718	0.774120224	0.181135939	4.273697588	1.92E-05	0.000265963										PTRH2	1056.920015	0.339109842	0.09088274	3.731289814	0.000190502	0.002284612		NUDC	5632.962977	0.141243716	0.04677969	3.01933842	0.002533274	0.025933723
MIIP	840.6716409	0.496221146	0.108184699	4.586796002	4.50E-06	6.34E-05		NDUFA9	2138.104972	0.276511769	0.066040094	4.187028713	2.83E-05	0.000388368		SNHG16	3564.114441	-0.3925008	0.09185568	-4.273016118	1.93E-05	0.000266494										EEF1D	5942.026445	0.168596365	0.045196273	3.730315624	0.00019124	0.00229104		INTS1	6653.524351	-0.12961618	0.042928835	-3.019326756	0.002533371	0.025933723
CMTM3	577.6585209	0.563834385	0.12301381	4.583504753	4.57E-06	6.44E-05		POLR3K	1395.242925	0.376560097	0.089937824	4.186893576	2.83E-05	0.000388368		COTL1	1542.734779	0.431002116	0.100935743	4.270064315	1.95E-05	0.000269758										C16orf91	563.6033802	0.458571248	0.123075776	3.725926102	0.000194599	0.002328823		NBEAL2	1714.765154	-0.218413523	0.072448343	-3.014748358	0.002571925	0.026259367
RNF40	8867.829175	0.207631159	0.045322506	4.581193253	4.62E-06	6.50E-05		RELA	1708.081193	0.320121285	0.076469804	4.186244344	2.84E-05	0.000388657		SLC7A6	629.7405383	0.576957728	0.135131643	4.269597533	1.96E-05	0.000270036										PRCC	3694.247513	0.206486714	0.055425377	3.725490448	0.000194936	0.002330388		RPS27L	623.7332311	0.346770903	0.115009597	3.015147546	0.002568543	0.026259367
ASAP1	2013.84895	0.351150698	0.07665734	4.580783758	4.63E-06	6.51E-05		DDX24	4265.707315	0.227979538	0.054457704	4.186359684	2.83E-05	0.000388657		GEN1	734.3967759	-0.541401759	0.126820025	-4.269055769	1.96E-05	0.000270405										LMNB1	5170.595864	0.178502918	0.047920318	3.724994394	0.00019532	0.002332515		TCEAL1	707.0137425	0.327835729	0.108749752	3.014588295	0.002573283	0.026259367
B4GALNT3	1253.87702	0.398505232	0.087013982	4.57978388	4.65E-06	6.53E-05		LDHB	31590.40665	-0.130603966	0.03122402	-4.182804287	2.88E-05	0.00039417		CCAR2	2176.206906	0.406399551	0.095225051	4.267779841	1.97E-05	0.000271668										REL	584.7713167	-0.463585371	0.124482593	-3.724097964	0.000196015	0.002338353		TRMT112	2457.99446	0.185035971	0.061424703	3.012403171	0.002591881	0.026421429
DCAF12	2330.86032	0.3173226	0.069292066	4.579493986	4.66E-06	6.53E-05		OXR1	941.3624091	-0.399802657	0.095729963	-4.176358615	2.96E-05	0.000405074		CTXN1	672.7590976	0.615685636	0.144296039	4.266822845	1.98E-05	0.000272546										CSRP2	1486.235221	0.295693057	0.079432045	3.722591516	0.000197188	0.00234988		MRPL51	2916.514783	0.212664372	0.070613892	3.011650639	0.002598314	0.026459276
TMX2	1559.255506	0.365333529	0.079817761	4.577095665	4.71E-06	6.60E-05		DDX49	1549.856247	0.320361626	0.076731612	4.17509313	2.98E-05	0.000406903		SNRNP70	7974.553065	0.474921719	0.111407647	4.26291848	2.02E-05	0.00027706										CDK4	3059.138099	0.212004419	0.056956886	3.722191223	0.000197501	0.002351137		FCF1	1192.883013	0.252648471	0.083946527	3.009635793	0.002615611	0.026607552
ZPR1	1312.348037	0.388923606	0.085127267	4.568731262	4.91E-06	6.86E-05		CRELD2	659.5196463	0.471208915	0.112873173	4.174675913	2.98E-05	0.00040722		PSMC4	1836.471113	0.419221224	0.098409394	4.259971597	2.04E-05	0.000280442										SNHG3	1646.009841	0.289032754	0.077661834	3.721683359	0.000197899	0.002351437		NFATC3	1869.767306	0.214409785	0.071262993	3.008711485	0.002623581	0.02666074
EHBP1L1	210.4173116	-0.93116922	0.203888041	-4.567061482	4.95E-06	6.91E-05		COPB2	4150.578552	0.218200671	0.052273827	4.174185883	2.99E-05	0.000407669		GYS1	1686.185133	0.462325071	0.108545894	4.259258953	2.05E-05	0.00028104										MYCBP2	5753.278613	-0.171882866	0.046184844	-3.721629277	0.000197941	0.002351437		AUP1	2641.85385	0.180603317	0.060056573	3.007219832	0.00263649	0.026763954
NACC2	779.4378329	0.481416424	0.105433101	4.566084271	4.97E-06	6.94E-05		SCAPER	421.2675986	-0.586199007	0.140458413	-4.173470248	3.00E-05	0.000408522		RAB11FIP5	843.4099956	0.529239728	0.12433978	4.256399095	2.08E-05	0.000284357										UBA2	6676.941374	0.167008086	0.044882598	3.720998594	0.000198437	0.00235485		THYN1	773.6053131	0.316748236	0.105366257	3.00616388	0.002645664	0.026829071
PCYT1A	1244.531687	0.400682107	0.087758454	4.565737967	4.98E-06	6.94E-05		CLP1	449.6101605	0.560492797	0.134334233	4.172375013	3.01E-05	0.000410061		SULF1	683.0588775	-0.57108052	0.134223425	-4.254700839	2.09E-05	0.000286222										CERS2	3657.357985	0.204016377	0.054861906	3.718725642	0.00020023	0.002373652		GTPBP3	2816.157451	0.18598017	0.061882102	3.005395159	0.00265236	0.026868961
RRP15	1231.33834	0.400506653	0.087845525	4.559215222	5.13E-06	7.15E-05		DUSP7	849.8162823	0.430299855	0.103151053	4.171550774	3.03E-05	0.000411116		PSMB6	1407.934977	0.529001516	0.124362811	4.253695392	2.10E-05	0.000287208										VTA1	2116.79991	0.250693538	0.06744537	3.716986605	0.000201613	0.002387546		TTBK2	902.1629066	-0.298367371	0.099293736	-3.004896194	0.002656715	0.026885071
PLOD1	2590.99271	0.300926906	0.066013343	4.558576984	5.15E-06	7.17E-05		BRPF1	1386.369133	0.333418838	0.079959707	4.169835637	3.05E-05	0.000413788		SPHK2	438.4517918	0.715676113	0.168262071	4.253341865	2.11E-05	0.00028736										NAE1	3080.775261	0.211410129	0.056885465	3.716417355	0.000202068	0.002390431		CFAP97	1475.113146	-0.240604761	0.080094027	-3.004028764	0.002664301	0.026933816
IDI1	3329.493669	0.295388118	0.064807636	4.557921491	5.17E-06	7.18E-05		SLC25A22	1171.628021	0.362293779	0.086903159	4.168936829	3.06E-05	0.000414989		FAU	6647.690338	0.404651674	0.095147434	4.252891105	2.11E-05	0.000287637										SF3A1	5140.193464	0.176166174	0.04744625	3.712963051	0.000204847	0.002420781		CENPE	1809.987268	0.245368927	0.08172656	3.002315616	0.002679342	0.027030384
GRID2IP	110.5169065	-1.268945992	0.27850623	-4.556257118	5.21E-06	7.23E-05		JPT2	5099.396073	0.195253725	0.046856982	4.167014495	3.09E-05	0.000418065		ZNF605	257.8019997	-0.845316335	0.198788935	-4.252330912	2.12E-05	0.000288055										HARS1	2558.552148	0.232303672	0.06266971	3.706793469	0.0002099	0.002477913		RNF8	1139.259336	0.258288833	0.086030103	3.002307602	0.002679413	0.027030384
PITX1	1395.223661	0.37502607	0.082351613	4.553961435	5.26E-06	7.30E-05		ITPK1	1742.174548	0.307744821	0.073933547	4.162451755	3.15E-05	0.000426065		SRCAP	6099.395949	0.340663867	0.080121387	4.251846882	2.12E-05	0.000288376										KDM1A	4511.119527	0.183405413	0.049509103	3.704478618	0.000211826	0.002498048		LSM7	2409.499278	0.190061789	0.063312334	3.001970974	0.002682378	0.02703225
MRPL20	2414.108566	0.319606369	0.07020332	4.55258201	5.30E-06	7.34E-05		PTP4A1	2930.723691	-0.24047013	0.057791276	-4.161010938	3.17E-05	0.000427869		LSM4	4004.621491	0.384666027	0.090482513	4.251274809	2.13E-05	0.000288811										CCDC88A	1738.68905	-0.273583504	0.073859649	-3.704099719	0.000212143	0.002499183		AP3M1	2081.856928	0.197404779	0.065778104	3.00107126	0.002690316	0.027084185
SPG11	952.7550527	-0.454164161	0.099764424	-4.552365898	5.30E-06	7.34E-05		CBX5	2953.713374	-0.248698176	0.059767739	-4.161077219	3.17E-05	0.000427869		CAP1	1440.739544	0.478183316	0.112486997	4.251009721	2.13E-05	0.00028885										SMG8	1467.388675	0.294140573	0.079548571	3.697622352	0.000217628	0.002561144		ARFGEF3	534.5911394	-0.367108422	0.12243262	-2.998452718	0.002713543	0.027261572
C22orf39	732.40654	-0.523094711	0.114957215	-4.550342605	5.36E-06	7.41E-05		COQ8B	542.6460228	-0.51441632	0.123643896	-4.160466766	3.18E-05	0.000428443		BASP1	158.9383649	-1.17208941	0.276159728	-4.24424451	2.19E-05	0.000297081										SELENOS	1253.692268	0.326861189	0.088409722	3.697118172	0.000218061	0.002563572		BCKDHA	747.7090634	-0.332566166	0.110910667	-2.998504785	0.002713079	0.027261572
CPNE3	2093.687236	0.338102788	0.074331491	4.548580735	5.40E-06	7.46E-05		CPNE3	2122.586908	0.285846912	0.068716682	4.15978919	3.19E-05	0.000429269		EXOSC5	771.9110731	0.592133637	0.139507145	4.244468184	2.19E-05	0.000297081										CHCHD1	1256.092795	0.321620411	0.08700872	3.696415849	0.000218665	0.002568007		PFDN2	1451.569133	0.230349229	0.076858251	2.997065728	0.002725919	0.027357653
KPNA4	1833.79038	0.345020278	0.075897345	4.545880722	5.47E-06	7.55E-05		CMPK1	2043.566583	0.277433972	0.066703359	4.1592204	3.19E-05	0.00042947		IBA57	858.4753645	0.523044497	0.123257903	4.243496624	2.20E-05	0.000297453										RBM12	2948.296984	0.222557021	0.060238948	3.694570189	0.000220259	0.002584054		MAST1	470.0091042	-0.404257715	0.134902285	-2.996670619	0.002729455	0.027364892
ANKRD52	2971.877425	0.28517365	0.062739076	4.545391311	5.48E-06	7.56E-05		COMMD6	795.835465	-0.42305734	0.10171584	-4.159208056	3.19E-05	0.00042947		KRI1	1746.053533	0.42559483	0.10028821	4.243717463	2.20E-05	0.000297453										BZW2	2288.95294	0.247664746	0.067053086	3.693562242	0.000221134	0.00259164		UCHL5	2098.38567	0.208096548	0.069545183	2.992249645	0.002769297	0.027668073
ZBTB7A	866.2455624	0.461029342	0.101438505	4.544914616	5.50E-06	7.56E-05		SLC16A1	7661.034925	0.188367112	0.04529856	4.158346617	3.21E-05	0.000430646		THOP1	3512.132202	0.471793355	0.111196494	4.242879772	2.21E-05	0.000297961										CENPW	937.6372773	0.361666283	0.097945288	3.692533754	0.000222031	0.002598223		SEC62	2321.483407	0.209714192	0.070089091	2.992108911	0.002770574	0.027668073
NR2F6	2467.865644	0.321112399	0.070650744	4.545067502	5.49E-06	7.56E-05		ATP8A1	596.8671057	-0.483376306	0.116424286	-4.151851167	3.30E-05	0.000442597		FLII	2943.584571	0.375259201	0.088452333	4.242502011	2.21E-05	0.000298153										USP14	2874.961144	0.218124658	0.059074077	3.69239214	0.000222155	0.002598223		CLTB	1714.379574	0.227512555	0.076020005	2.992798484	0.002764322	0.027668073
THAP9-AS1	667.0129469	-0.542007182	0.11930079	-4.543198608	5.54E-06	7.61E-05		C2orf68	851.8771361	-0.411254164	0.099079505	-4.15074906	3.31E-05	0.000443977		LNPEP	520.4538032	-0.649991342	0.153249986	-4.241379471	2.22E-05	0.000299338										CISD1	1037.61653	0.348306391	0.094365298	3.691043197	0.000223336	0.00260935		SEC22B_1	1518.917532	0.231945722	0.077520574	2.99205373	0.002771075	0.027668073
ZNF480	425.4664545	0.637601399	0.140337781	4.543333905	5.54E-06	7.61E-05		CEMIP2	513.6869896	0.523148581	0.126039696	4.150665189	3.32E-05	0.000443977		CXXC1	2021.826227	0.428411047	0.101032976	4.240309106	2.23E-05	0.000300457										NDUFB6	1019.7719	0.352723699	0.095582058	3.690271036	0.000224015	0.002614588		ZNF362	292.8802158	-0.492121222	0.164500262	-2.991613614	0.002775073	0.02767957
POP7	1552.629169	0.385810027	0.085057103	4.53589427	5.74E-06	7.87E-05		DHX30	7757.845107	0.184820596	0.044532373	4.150252558	3.32E-05	0.000444148		EIF3G	2940.348757	0.484895217	0.114398022	4.238667841	2.25E-05	0.000302348										ABCA3	2493.017196	-0.236535959	0.064105881	-3.689770044	0.000224457	0.002617047		NIPSNAP3A	712.332602	0.324809273	0.108585877	2.991266296	0.002778231	0.027682681
ZEB1-AS1	141.3111655	-1.105092099	0.243774443	-4.533256575	5.81E-06	7.96E-05		FOXP4	1391.550217	0.347195081	0.083659348	4.150105019	3.32E-05	0.000444148		PRSS12	478.6026049	-0.638002924	0.150597838	-4.236468019	2.27E-05	0.000305008										ARL2BP	1157.158415	0.319937824	0.086832696	3.68453173	0.000229123	0.002668712		HIKESHI	801.2626114	0.315429289	0.105505385	2.989698466	0.00279253	0.027796675
LINC00173	98.82838256	-1.341722942	0.296114062	-4.531101745	5.87E-06	8.03E-05		DCAF16	2333.172572	-0.296653082	0.071539639	-4.146695238	3.37E-05	0.000450347		EIF4A2	3308.633578	-0.385139033	0.090975479	-4.233437794	2.30E-05	0.000308829										NUP88	1800.003631	0.26977221	0.073251631	3.682815088	0.000230672	0.002683995		NIPA2	1831.0414	0.207884683	0.069587469	2.987386729	0.002813735	0.027979117
SEZ6L2	902.2191553	-0.450263094	0.099380211	-4.530711775	5.88E-06	8.04E-05		RRP15	1248.130538	0.348560154	0.08406401	4.146365994	3.38E-05	0.000450531		MSANTD2	234.5888761	-0.860384045	0.203270171	-4.232711761	2.31E-05	0.000309508										PUS1	1648.701736	0.273089348	0.074201808	3.680359743	0.000232905	0.002707194		RPL31	20722.37116	0.257584601	0.086267254	2.985890825	0.002827536	0.028058964
EIF3E	8927.335992	-0.237496871	0.052459199	-4.527268355	5.98E-06	8.16E-05		VHL	4570.72609	-0.243489151	0.058729911	-4.145913821	3.38E-05	0.000450957		LRRC49	374.5964038	-0.714848463	0.16892759	-4.231685679	2.32E-05	0.000310602										TMEM178B	878.0498326	-0.385252065	0.104767379	-3.677213929	0.000235795	0.002737979		RBM22	1786.769675	0.212284851	0.071090035	2.986140743	0.002825226	0.028058964
FGFR1OP2	805.8379545	-0.476104205	0.105166916	-4.527129104	5.98E-06	8.16E-05		COMMD9	794.2656443	0.424611916	0.102475153	4.143559737	3.42E-05	0.000455145		NAA15	2171.513135	0.444813736	0.105202772	4.228156057	2.36E-05	0.000315189										CACNA1H	465.8842585	-0.507262765	0.137966349	-3.676713688	0.000236258	0.002740544		TMEM129	2286.950599	-0.193483018	0.06481369	-2.985218359	0.00283376	0.028092061
SUPT16H	7764.951741	0.255500791	0.056452351	4.525954812	6.01E-06	8.19E-05		TMBIM6	8873.59281	0.183368325	0.04425764	4.143201597	3.42E-05	0.00045539		EMC3-AS1	585.8843227	-0.594450253	0.140602551	-4.227876732	2.36E-05	0.000315255										LRR1	607.2050909	0.431201026	0.117293189	3.676266535	0.000236672	0.002742543		RPL41	14182.70166	0.24722619	0.08291114	2.981821135	0.002865394	0.028376733
GNL3	6538.863306	0.220338201	0.048693509	4.52500151	6.04E-06	8.22E-05		COQ9	1069.498608	-0.382958074	0.092525546	-4.138944233	3.49E-05	0.000462972		ZNF787	991.5576596	0.604102437	0.142952303	4.225902108	2.38E-05	0.000317706										MRPS12	1599.156734	0.280543496	0.076330231	3.675391675	0.000237485	0.002749147		SAAL1	1319.067164	0.243836944	0.081841809	2.979368943	0.002888428	0.028575746
NDUFA9	2109.478497	0.329597748	0.072851344	4.524250755	6.06E-06	8.24E-05		ATF5	248.1533529	0.73852031	0.178428405	4.139028827	3.49E-05	0.000462972		RPUSD2	360.7596697	0.722718435	0.171033608	4.225593107	2.38E-05	0.000317815										DOHH	983.2193454	0.362408936	0.098660213	3.673303801	0.000239435	0.002768889		AFDN	3540.835117	-0.165687448	0.05562193	-2.978815172	0.002893653	0.028598346
CUL4A	2547.175347	0.289145393	0.063933797	4.522574989	6.11E-06	8.30E-05		ZDBF2	1312.524489	-0.336317399	0.08131117	-4.136177103	3.53E-05	0.000467729		GNL3L	1566.723588	0.447339379	0.105886255	4.224716207	2.39E-05	0.000318727										TMX2	2070.885952	0.245038096	0.066718078	3.672739123	0.000239964	0.002772188		RNPEPL1	953.9004034	-0.286958304	0.096363222	-2.977881993	0.002902477	0.028598369
MARK2	1615.068301	0.357791129	0.079133054	4.521386612	6.14E-06	8.34E-05		HMGCS1	3081.176124	0.244256227	0.059057613	4.135897375	3.54E-05	0.000467729		NAP1L1	13608.56511	-0.372492652	0.088282525	-4.219324871	2.45E-05	0.000325776										RCN2	3883.045554	0.192881735	0.052546041	3.670718697	0.000241869	0.00279135		ATP1B3	3382.727882	0.164221408	0.05514123	2.978196291	0.002899502	0.028598369
MDM2	2259.621364	0.306201932	0.067735758	4.520535998	6.17E-06	8.36E-05		GALNT12	372.9749041	-0.616587818	0.149082097	-4.135894447	3.54E-05	0.000467729		MIEF1	1899.815751	0.40700457	0.096459593	4.21943072	2.45E-05	0.000325776										H3P6	1093.819087	0.347445377	0.094673104	3.669948082	0.0002426	0.002796931		SNHG8	408.2378469	0.416431508	0.139834205	2.978037512	0.002901005	0.028598369
LSS	2628.254861	0.299397694	0.066271381	4.517752476	6.25E-06	8.47E-05		C19orf47	461.9595108	0.54755678	0.132427206	4.134775591	3.55E-05	0.000469534		TST	560.0820523	0.631353313	0.149732315	4.216546789	2.48E-05	0.000329476										UFC1	1288.122655	0.310545846	0.084680443	3.667267631	0.000245156	0.00281917		PPIG	3144.093585	0.172175695	0.057844366	2.976533545	0.002915272	0.028695363
PROCA1	187.1745728	-0.998832014	0.221169008	-4.516148181	6.30E-06	8.52E-05		NOP58	4202.642547	0.20839493	0.0504929	4.127212495	3.67E-05	0.000484747		SDE2	2543.097199	0.379603512	0.090038926	4.215993354	2.49E-05	0.000329947										SAPCD2	2009.665462	0.263226439	0.071779691	3.667143647	0.000245275	0.00281917		RIOK1	1880.328104	0.207750443	0.069815996	2.975685468	0.002923345	0.028745735
ALG1	480.2587823	0.614408057	0.136101875	4.514324693	6.35E-06	8.59E-05		MRPL30	2186.38702	-0.278220405	0.067430235	-4.126048251	3.69E-05	0.00048671		THOC3	2152.882051	0.530319644	0.125809325	4.215265005	2.49E-05	0.000330676										MRPL52	953.3271633	0.372085304	0.101462327	3.667226199	0.000245196	0.00281917		PACS1	744.9340651	-0.328726139	0.110513552	-2.974532376	0.002934355	0.02882485
VPS13A	1590.861376	0.364320967	0.080781398	4.509961179	6.48E-06	8.76E-05		ATAD3A	4127.925461	0.228330244	0.055359937	4.124467189	3.72E-05	0.00048907		REX1BD	648.4846889	0.6604875	0.156787027	4.212641268	2.52E-05	0.000334201										YAE1	455.8020683	0.494856732	0.135032736	3.664716757	0.000247612	0.002843153		SELENBP1	538.4148001	-0.368873837	0.124038167	-2.973873652	0.002940661	0.02885765
FKBP8	4589.671749	-0.253919475	0.056354232	-4.505774755	6.61E-06	8.92E-05		EIF4E2	1555.75155	0.312525182	0.07577229	4.124531291	3.71E-05	0.00048907		TTC17	1411.323899	-0.472645046	0.112220905	-4.211737945	2.53E-05	0.00033486										CSRNP3	187.2625945	-0.77316705	0.21119391	-3.660934403	0.000251297	0.00288254		EBNA1BP2	2649.837036	0.178020849	0.059881511	2.972885039	0.002950149	0.028921574
ARHGEF10L	251.0131232	-0.837021033	0.185782504	-4.50538137	6.63E-06	8.93E-05		CNPY1	252.3828964	-0.746822331	0.181188049	-4.121807903	3.76E-05	0.00049425		TNFRSF12A	284.4291182	0.883081327	0.209671607	4.21173538	2.53E-05	0.00033486										RIOK1	1870.648545	0.259809763	0.070993128	3.65964666	0.000252563	0.002894135		NBAS	855.2044062	-0.290350131	0.097730805	-2.970917223	0.002969118	0.029048966
PPA1	5283.27896	0.231763888	0.051452055	4.50446315	6.65E-06	8.96E-05		THADA	1035.441894	0.402371481	0.097651883	4.120468223	3.78E-05	0.000496629		TBC1D10B	2784.73015	0.445525712	0.105822603	4.210118613	2.55E-05	0.000336923										MRPS21	1394.61875	0.298752467	0.081658633	3.658553377	0.000253643	0.002903571		SAP30	740.0880497	0.322029323	0.108386663	2.971115773	0.002967199	0.029048966
RPL36AL	1768.882648	0.346622757	0.07697199	4.503232358	6.69E-06	8.99E-05		ABCE1	7651.723439	0.175083331	0.042515119	4.118142797	3.82E-05	0.000501158		UBTF	3124.241502	0.398855029	0.094758138	4.209190255	2.56E-05	0.000337966										ERBB2	1516.657271	-0.279383237	0.07637278	-3.658152012	0.00025404	0.002905186		CWC27	824.1218707	0.320558666	0.107983955	2.968576812	0.002991823	0.02921995
TMX4	1234.833257	-0.406879949	0.090349737	-4.503388299	6.69E-06	8.99E-05		GNPDA1	1339.900252	0.331909827	0.080701018	4.112833213	3.91E-05	0.000512311		ACTA2	126.4158908	-1.1347039	0.269911451	-4.203985771	2.62E-05	0.000345485										SAR1A	2432.201277	0.242585258	0.06632181	3.657699598	0.000254489	0.002907384		MCPH1	686.7333488	0.327547333	0.110352397	2.968194091	0.002995551	0.02921995
RPS23	14055.90239	-0.186220836	0.041357427	-4.502718135	6.71E-06	9.01E-05		EMC8	1326.89719	0.331173031	0.080538261	4.111996305	3.92E-05	0.000513653		CEBPZOS	1022.497145	-0.522816754	0.124375916	-4.203520819	2.63E-05	0.000345845										TSPAN6	2361.788771	0.233209422	0.06377156	3.656950249	0.000255234	0.002912956		TEFM	639.107289	0.337404698	0.113673619	2.968188231	0.002995608	0.02921995
GPM6A	217.4323273	-0.885620495	0.197009628	-4.4953158	6.95E-06	9.32E-05		MCRIP2	728.8019248	0.442978821	0.10780942	4.108906458	3.98E-05	0.000520047		SLC16A1	5811.245765	0.334593738	0.079624215	4.202160581	2.64E-05	0.000347226										NUCB2	748.6274498	0.386562855	0.105742742	3.655691627	0.00025649	0.002924342		PLEKHH2	345.3274372	-0.460687288	0.155232861	-2.967717555	0.003000199	0.029235404
PTK7	1987.855742	-0.316882788	0.070520523	-4.493483259	7.01E-06	9.38E-05		HAPLN2	120.6876099	-1.114560796	0.27151998	-4.104894219	4.04E-05	0.000528623		VPS13A	1734.074346	-0.45212587	0.107590942	-4.202267051	2.64E-05	0.000347226										HTT	4564.222819	-0.186777415	0.051114066	-3.654129497	0.000258056	0.002933992		CXorf56	1162.896328	0.253475869	0.085437591	2.966795609	0.003009209	0.029293854
TRAM2	849.5049902	0.471474249	0.104925149	4.493434147	7.01E-06	9.38E-05		AP5B1	1305.657761	0.331917892	0.080886214	4.103516224	4.07E-05	0.000531247		ASF1B	1596.158173	0.438219224	0.104304662	4.201338808	2.65E-05	0.000348136										NUTF2	3274.455186	0.216464442	0.059233325	3.654436802	0.000257747	0.002933992		POLR2F	1892.31809	0.204402943	0.068938168	2.965018517	0.003026647	0.029434143
ZNF142	1528.462449	0.36812592	0.081935815	4.492857257	7.03E-06	9.39E-05		LSM10	796.9979472	0.415041924	0.10120619	4.100953954	4.11E-05	0.000536624		PROCA1	109.9675231	-1.225733627	0.291840089	-4.200017994	2.67E-05	0.00034982										MRPL54	1032.606639	0.363919854	0.09959293	3.654073193	0.000258113	0.002933992		CFL2	1723.198513	0.2114506	0.071348282	2.963639698	0.00304024	0.0295368
RBM28	1973.137229	0.332125119	0.07408833	4.482826383	7.37E-06	9.84E-05		ZYX	1880.344619	0.283935501	0.069298613	4.097275416	4.18E-05	0.000544672		SEC24C	1809.377818	0.415701688	0.099018899	4.198205517	2.69E-05	0.000352275										CAPZA1	3946.639102	0.194244794	0.053169204	3.653332706	0.000258858	0.002939522		MNAT1	769.1828553	0.304807966	0.102877937	2.962811807	0.003048429	0.029586797
AUP1	2091.933212	0.311818931	0.069586787	4.48100772	7.43E-06	9.91E-05		RRBP1	2282.044894	0.270048107	0.065989781	4.092271635	4.27E-05	0.000556004		PSMB10	203.1378595	0.984318885	0.234575529	4.196170366	2.71E-05	0.000355095										ATXN2L	4854.751797	-0.183357663	0.050254105	-3.648610669	0.000263662	0.002991076		ARL14EP	740.498079	0.31333543	0.105768493	2.96246473	0.003051868	0.029590642
EEF1AKNMT	1198.427048	0.405454523	0.090496265	4.480345385	7.45E-06	9.93E-05		ZIC2	1687.271138	0.295242323	0.072157908	4.091614208	4.28E-05	0.000557024		LINC01061	430.5171868	-0.680252191	0.162188829	-4.194198799	2.74E-05	0.000357477										SLC35F6	794.1828412	0.378947733	0.103920523	3.646514884	0.000265821	0.00301255		NSMCE4A	1955.576653	0.19978886	0.067457113	2.961716739	0.003059291	0.029603586
[truncated: 2,250 more rows]
